# Supplementary material for: Functional characterization and regulatory mechanism of wheat CPK34 kinase in response to drought stress
Source: BMC Genomics. 2020 Aug 24;21:577. doi: 10.1186/s12864-020-06985-1 (PMC7444251; doi:10.1186/s12864-020-06985-1)
Supplement: Supplementary file 3 — Additional file 3: Supplemental Table S2. The selected CPKs from Arabidopsis thaliana, rice and bread wheat for the phylogenetic tree analysis. [file 12864_2020_6985_MOESM3_ESM.xlsx]

## Sheet: Accsession no.
Supplemental Table S2. The selected CPKs from Arabidopsis, rice and bread wheat for the phylogenetic tree analysis
Accession no.of the CPK members	Protein names
AT1G18890.1	AtCPK1
At4g23650	AtCPK3
At4g09570	AtCPK4
At4g35310	AtCPK5
At2g17290	AtCPK6
At5g19450	AtCPK8
At3g20410	AtCPK9
NC_003070	AtCPK10
NC_003070	AtCPK11
NM_122264	AtCPK12
AT2G17890.1	AtCPK16
AT4G04720.1	AtCPK21
AT4G04740.2	AtCPK23
AT4G04700.1	AtCPK27
AT5G66210.2	AtCPK28
AT3G57530.1	AtCPK32
AT1G50700.1	AtCPK33
LOC_Os01g43410	OsCPK1
AAQ17506	OsCPK3
LOC_Os02g03410	OsCPK4
LOC_Os02g46090	OsCPK5
LOC_Os03g48270	OsCPK9
LOC_Os03g57450	OsCPK10
LOC_Os04g47300	OsCPK12
LOC_Os04g49510	OsCPK13
LOC_Os07g06740	OsCPK17
LOC_Os08g42750	OsCPK21
LOC_Os11g07040	OsCPK24
DQ431851.1	TaCDPK1
EU181192.1	TaCDPK7
EU181185.1	TaCDPK12
