# Supplementary material for: Functional characterization and regulatory mechanism of wheat CPK34 kinase in response to drought stress
Source: BMC Genomics. 2020 Aug 24;21:577. doi: 10.1186/s12864-020-06985-1 (PMC7444251; doi:10.1186/s12864-020-06985-1)
Supplement: Supplementary file 4 — Additional file 4: Supplemental Table S3. All peptides of the identified proteins in leaves of BSMV-VIGS-TaCPK34- or BSMV-VIGS-GFP-inoculated wheat seedlings suffering from drought for 14 days. [file 12864_2020_6985_MOESM4_ESM.xlsx]

## Sheet: Sheet1
Supplemental Table S3. All peptides of the identified proteins in leaves of BSMV-VIGS-TaCPK34-inoculated or BSMV-VIGS-GFP-inoculated wheat seedlings suffering from drought for 14 days.
Sequences	PSMs	Proteins	Protein groups	Modifications	MH+ [Da]	Ion score
AGGPGGPGGAPAGAGAVPGAPAPR	3	1	1	N-Term(iTRAQ8plex)	2171.15	147.69
IFNVLGEPVDNLGPVDSSATFPIHR	28	16	2	N-Term(iTRAQ8plex)	2998.59	144.11
VAIIGAGLAGMSTAVELLDQGHEVDLYDSR	5	3	2	N-Term(iTRAQ8plex)	3404.77	129.66
AAEEIIFGDSEVTTGAAGDLQQITGLAK	6	3	2	N-Term(iTRAQ8plex); K28(iTRAQ8plex)	3413.83	126.35
YAADEDAFFADYAEAHLK	18	3	2	N-Term(iTRAQ8plex); K18(iTRAQ8plex)	2655.31	126.06
ALGLDDVDAANMHLAIGR	5	1	1	N-Term(iTRAQ8plex); M12(Oxidation)	2172.14	125.23
GAALNAVQIAEMLLK	4	3	1	N-Term(iTRAQ8plex); M12(Oxidation); K15(iTRAQ8plex)	2166.27	125.03
NMITGTSQADCAVLIIDSTTGGFEAGISK	3	16	2	N-Term(iTRAQ8plex); C11(Carbamidomethyl); K29(iTRAQ8plex)	3565.83	124.67
STQSYQGGEAAEQVEVTDR	16	1	1	N-Term(iTRAQ8plex)	2359.13	124.06
DSTDANEAAANSDLPGFTSSR	1	1	1	N-Term(iTRAQ8plex)	2430.12	122.93
AQLGVGAFADALLVIPK	8	3	2	N-Term(iTRAQ8plex); K17(iTRAQ8plex)	2291.38	122.77
AGGPGGAPAGAGAVPGAPAPR	4	1	1	N-Term(iTRAQ8plex)	1960.06	122.41
AGLDLLFEEGLDNVIK	24	1	1	N-Term(iTRAQ8plex); K16(iTRAQ8plex)	2354.34	122.02
VTSNQGEELGQIATSNATR	3	1	1	N-Term(iTRAQ8plex)	2280.16	121.07
IVADLANGAVLLLENVR	5	2	1	N-Term(iTRAQ8plex)	2084.24	120.65
ANSYAVHGAALGTSEVEATR	27	2	2	N-Term(iTRAQ8plex)	2308.18	119.69
GDYLNTEEFIDAVAAELK	10	1	1	N-Term(iTRAQ8plex); K18(iTRAQ8plex)	2606.38	119.13
RIPVINPATEDTIGDIPAATAEDVELAVAAAR	3	1	1	N-Term(iTRAQ8plex)	3563.92	118.97
HAGDLGNIVANAEGVAETTIVDSQIPLTGPNAVVGR	8	1	1	N-Term(iTRAQ8plex)	3860.04	118.94
QSSLDSFVGSVNYALEELSR	2	3	1	N-Term(iTRAQ8plex)	2505.27	118.42
VDDVDGETVGLFGVFDGHGGAR	4	2	1	N-Term(iTRAQ8plex)	2523.24	117.56
INLEAVGVEVDQIGAIK	6	3	2	N-Term(iTRAQ8plex); K17(iTRAQ8plex)	2376.4	117.33
DSTTASASLANSDLPGPGSSR	2	1	1	N-Term(iTRAQ8plex)	2295.13	116.84
ILEYGHMLVQEQDNVK	19	4	1	N-Term(iTRAQ8plex); K16(iTRAQ8plex)	2524.37	116.15
GIALNLENENVGIVVFGSDTAIK	39	13	1	N-Term(iTRAQ8plex); K23(iTRAQ8plex)	2981.67	115.76
GAHNVVAVNAAGYK	3	1	1	N-Term(iTRAQ8plex); K14(iTRAQ8plex)	1979.13	115.08
GIVDSLFQAPTGDGTHEAVLSSYEYVSQGLK	24	3	1	N-Term(iTRAQ8plex); K31(iTRAQ8plex)	3877.01	113.85
NMITGAAQMDGAILVVSGADGPMPQTK	5	3	1	N-Term(iTRAQ8plex); K27(iTRAQ8plex)	3281.7	112.85
ANTFVAEVLGVDPR	10	3	2	N-Term(iTRAQ8plex)	1791.99	112.8
EGVVYGAGIGPGVYDIHSPR	15	2	2	N-Term(iTRAQ8plex)	2347.23	112.79
AVDVTGPDGSFVQGGAGGGGGGGGFGSR	3	1	1	N-Term(iTRAQ8plex)	2684.29	112.65
AGSMDNGDGIAVGWLGHPVFR	8	16	3	N-Term(iTRAQ8plex)	2460.22	112.61
AWMAAQDQPHENLIFPEEVLPR	8	2	1	N-Term(iTRAQ8plex); M3(Oxidation)	2911.46	112.34
SGETEDTFIADLAVGLSTGQIK	25	4	3	N-Term(iTRAQ8plex); K22(iTRAQ8plex)	2860.54	112.18
IEEELGAAAVYAGLK	9	3	1	N-Term(iTRAQ8plex); K15(iTRAQ8plex)	2142.22	112.11
GAALNAVQIAEMLLK	6	3	1	N-Term(iTRAQ8plex); K15(iTRAQ8plex)	2150.28	112.02
GYLDSLEIEQVNK	15	1	1	N-Term(iTRAQ8plex); K13(iTRAQ8plex)	2116.17	111.93
NLNAALSAAGLGAIK	6	2	1	N-Term(iTRAQ8plex); K15(iTRAQ8plex)	1992.2	111.89
GGPLSFADLIQIAASQALK	7	1	1	N-Term(iTRAQ8plex); K19(iTRAQ8plex)	2508.46	111.88
EAPAFVEQATEQQILVTGIK	12	3	2	N-Term(iTRAQ8plex); K20(iTRAQ8plex)	2780.57	111.41
AVVGEEALSSEDLLYLEFLDK	15	7	1	N-Term(iTRAQ8plex); K21(iTRAQ8plex)	2948.6	111.03
ALGLDDVDAANMHLAIGR	9	1	1	N-Term(iTRAQ8plex)	2156.14	110.77
FVQAGSEVSALLGR	10	18	3	N-Term(iTRAQ8plex)	1737.98	110.64
SEGHDTIILAGAEYGSGSSR	4	3	1	N-Term(iTRAQ8plex)	2311.14	110.61
LTGVTGGDQVAAAMGIYGPR	10	4	2	N-Term(iTRAQ8plex)	2238.18	110.3
AIAGAGVLSGYDQLQILFFGK	35	3	2	N-Term(iTRAQ8plex); K21(iTRAQ8plex)	2776.57	110.06
ANPGGPTSSEFDWSTGDTPR	2	3	3	N-Term(iTRAQ8plex)	2383.1	109.6
VPTPNVSVVDLVVQVSK	72	4	2	N-Term(iTRAQ8plex); K17(iTRAQ8plex)	2388.42	109.47
DVTAQIVYATIAGDIVMAAAYSHELPR	15	4	2	N-Term(iTRAQ8plex)	3179.66	109.45
AFGASEVIAVDVLDEK	3	1	1	N-Term(iTRAQ8plex); K16(iTRAQ8plex)	2271.25	109.41
SGGAPGGEGADGGVDDEDHDEL	3	2	1	N-Term(iTRAQ8plex)	2360	109.41
GDATLGEGASESLHVK	8	5	2	N-Term(iTRAQ8plex); K16(iTRAQ8plex)	2179.17	109.19
EFFASMVVDAVLAIGHDDR	5	3	1	N-Term(iTRAQ8plex)	2396.22	108.8
GELVSDDLVVGIIDEAMK	8	5	3	N-Term(iTRAQ8plex); K18(iTRAQ8plex)	2511.39	108.71
FGVTPTFLVNAEQIEIK	9	3	2	N-Term(iTRAQ8plex); K17(iTRAQ8plex)	2514.43	108.64
SIDFAQAAGLPLAIETAHEGLER	12	2	2	N-Term(iTRAQ8plex)	2713.45	108.57
AGEISVSAEEEFNIEK	27	2	2	N-Term(iTRAQ8plex); K16(iTRAQ8plex)	2360.24	108.53
TVSSGISGASYYTGTFNTVNR	4	2	1	N-Term(iTRAQ8plex)	2486.24	108.47
SLGLGDLDFSVVHEVLK	7	1	1	N-Term(iTRAQ8plex); K17(iTRAQ8plex)	2436.4	108.07
TTYGFDILLSSTNGPAFNAGR	2	1	1	N-Term(iTRAQ8plex)	2506.28	108
VAAASADILDSAAK	13	1	1	N-Term(iTRAQ8plex); K14(iTRAQ8plex)	1911.09	107.9
AGILVGSGMGGLSVFSDGVQNLIEK	3	1	1	N-Term(iTRAQ8plex); K25(iTRAQ8plex)	3056.7	107.46
SIDGGAAFGFPDTPEEAAR	7	3	3	N-Term(iTRAQ8plex)	2212.08	107.45
IATADNTDVQQGGFDVAGPR	3	1	1	N-Term(iTRAQ8plex)	2336.18	107.42
AATGFGVSTLVEWVLK	19	3	2	N-Term(iTRAQ8plex); K16(iTRAQ8plex)	2286.34	107.33
ALGFNQGVFTSDMALVK	6	4	3	N-Term(iTRAQ8plex); K17(iTRAQ8plex)	2406.33	107.32
FGQEEETYNIVAAHGYFGR	31	2	1	N-Term(iTRAQ8plex)	2492.21	107.32
FQSSAVSALQEAAEAYLVGXFEDTNLCAIHAK	33	30	3	N-Term(iTRAQ8plex); X20(I); C27(Carbamidomethyl); K32(iTRAQ8plex)	4062.1	107.15
GGIGGAVAAADLENSDSTR	3	1	1	N-Term(iTRAQ8plex)	2065.04	107.03
LASLADLFVNDAFGTAHR	60	2	1	N-Term(iTRAQ8plex)	2222.19	106.82
VVTDKGDELIADVVLFATGR	18	4	2	N-Term(iTRAQ8plex); K5(iTRAQ8plex)	2726.56	106.82
NFTVPEDLSAYDGVELR	2	2	2	N-Term(iTRAQ8plex)	2229.14	106.81
GLVDSLGGFSQALAIAK	3	3	1	N-Term(iTRAQ8plex); K17(iTRAQ8plex)	2255.32	106.77
NVLYTDSAVAGEAAGIGMGLLMVGTASEK	3	6	2	N-Term(iTRAQ8plex); K29(iTRAQ8plex)	3433.79	106.3
NAIELGLLETLVAAGGK	13	1	1	N-Term(iTRAQ8plex); K17(iTRAQ8plex)	2277.36	106.25
QSQANPLPVEEQIATIYTGTR	7	1	1	N-Term(iTRAQ8plex)	2620.39	106.25
VASNQGEELGQIATSNATR	3	1	1	N-Term(iTRAQ8plex)	2250.16	106.22
VYAIGNPFGLDHTLTTGVISGLR	9	3	2	N-Term(iTRAQ8plex)	2705.49	105.98
QMGLSDQDIVALSGGHTLGR	9	3	2	N-Term(iTRAQ8plex)	2359.24	105.84
LGANVGSAQGPTGLGK	26	13	1	N-Term(iTRAQ8plex); K16(iTRAQ8plex)	2035.17	105.62
GVTTIIGGGDSVAAVEK	23	8	5	N-Term(iTRAQ8plex); K17(iTRAQ8plex)	2182.24	105.35
AVASISAGNDELIGAMIADAIDK	14	3	1	N-Term(iTRAQ8plex); K23(iTRAQ8plex)	2853.55	105.3
QLALQEGLLVGISSGAAAAAAIK	13	3	1	N-Term(iTRAQ8plex); K23(iTRAQ8plex)	2760.64	104.44
EFSTEEEAIELANDTHYGLAGAVISGDR	1	3	1	N-Term(iTRAQ8plex)	3298.6	104.26
IADILGQLLTSEENVER	3	2	1	N-Term(iTRAQ8plex)	2204.2	104.2
QGLGVTGGTPYGFDVGNSER	5	2	1	N-Term(iTRAQ8plex)	2315.15	104.14
FTQANSEVSALLGR	13	4	2	N-Term(iTRAQ8plex)	1796.98	104.11
VVLIMEAVADTVVEK	31	3	2	N-Term(iTRAQ8plex); K15(iTRAQ8plex)	2224.3	104
EYGITAENVIAAAK	7	2	2	N-Term(iTRAQ8plex); K14(iTRAQ8plex)	2058.16	103.99
SLGLADQDFSAVIEALK	11	1	1	N-Term(iTRAQ8plex); K17(iTRAQ8plex)	2385.34	103.58
GGILGLGGVGHMGVK	4	2	1	N-Term(iTRAQ8plex); K15(iTRAQ8plex)	1960.15	103.54
IMEIDEHVGCAMSGLIADAR	3	4	2	N-Term(iTRAQ8plex); C10(Carbamidomethyl)	2492.22	103.48
VASNQGEELGQIAASNATR	3	1	1	N-Term(iTRAQ8plex)	2220.14	102.82
NPINYTQVAVLADDILK	9	3	1	N-Term(iTRAQ8plex); K17(iTRAQ8plex)	2495.42	102.68
VEEGFGDKTDGLMGLGGDAQSLISQTAATYGR	1	1	1	N-Term(iTRAQ8plex); K8(iTRAQ8plex); M13(Oxidation)	3868.95	102.57
VVDVGGGTGFTTLGIVR	9	1	1	N-Term(iTRAQ8plex)	1952.11	102.41
IQEELDIDVLVHGEPER	19	6	3	N-Term(iTRAQ8plex)	2295.21	102.38
QVFSTQMGLSDQDIVALSGGHTLGR	10	2	2	N-Term(iTRAQ8plex)	2921.51	102.27
ALTTAGISHIIDITGTSIGK	3	2	2	N-Term(iTRAQ8plex); K20(iTRAQ8plex)	2577.5	102.2
GDATLAEGASESLHVK	6	2	1	N-Term(iTRAQ8plex); K16(iTRAQ8plex)	2193.18	102.1
LVAEAGIGTVASGVSK	7	3	2	N-Term(iTRAQ8plex); K16(iTRAQ8plex)	2067.21	102.05
VAVVGAAGGIGQSLSLLMK	16	1	1	N-Term(iTRAQ8plex); K19(iTRAQ8plex)	2379.42	102.03
GANMAITGATAMDAPFFR	6	1	1	N-Term(iTRAQ8plex); M4(Oxidation)	2162.07	102
AEGGFLGAEVILK	7	4	2	N-Term(iTRAQ8plex); K13(iTRAQ8plex)	1912.13	101.98
TLTAVHDGLLEDVVYPAEIVGK	22	4	2	N-Term(iTRAQ8plex); K22(iTRAQ8plex)	2947.65	101.87
IEEELGDAAVYAGLK	11	2	2	N-Term(iTRAQ8plex); K15(iTRAQ8plex)	2186.22	101.68
QGEIEAVVIATGVHTFFGK	15	12	1	N-Term(iTRAQ8plex); K19(iTRAQ8plex)	2611.46	101.67
DGFVMGEGAGVLVMESLEHAMK	7	8	2	N-Term(iTRAQ8plex); K22(iTRAQ8plex)	2915.49	101.67
ALSEAGLTTESLHFVEVVGSGSR	2	2	2	N-Term(iTRAQ8plex)	2650.4	101.46
AFNAQDEEFGIAGLK	3	1	1	N-Term(iTRAQ8plex); K15(iTRAQ8plex)	2218.18	101.42
MDQANDSGLASYVAGQIDR	3	3	1	N-Term(iTRAQ8plex); M1(Oxidation)	2331.12	101.41
LTSPSEVSVDLVDGGNTVVK	4	3	1	N-Term(iTRAQ8plex); K20(iTRAQ8plex)	2624.46	101.31
GDAGIVECSYVASEVTELPFFASK	4	3	2	N-Term(iTRAQ8plex); C8(Carbamidomethyl); K24(iTRAQ8plex)	3184.64	101.19
GIAMEGATEALIQLIK	6	3	1	N-Term(iTRAQ8plex); K16(iTRAQ8plex)	2266.32	101.08
VAMIGFAASLLGEALTGK	116	2	1	N-Term(iTRAQ8plex); K18(iTRAQ8plex)	2357.37	100.68
SGLAASHTQQVLVEK	5	2	1	N-Term(iTRAQ8plex); K15(iTRAQ8plex)	2176.24	100.47
CLDWGAGGGPDLIVDDGGDATLLIHEGVK	1	2	2	N-Term(iTRAQ8plex); C1(Carbamidomethyl); K29(iTRAQ8plex)	3558.83	100.43
DGIDYAAVTVQLPGGER	22	3	2	N-Term(iTRAQ8plex)	2065.08	100.42
INTEILGVSVDSVFSHLAWVQTER	31	3	2	N-Term(iTRAQ8plex)	3004.6	100.4
VGVADVMSHISTGGGASLELLEGK	46	3	1	N-Term(iTRAQ8plex); K24(iTRAQ8plex)	2935.59	100.25
AGAEVIGISGDDAASHK	16	1	1	N-Term(iTRAQ8plex); K17(iTRAQ8plex)	2206.18	99.98
IIGLGEIMSGELVEFAEGTR	9	1	1	N-Term(iTRAQ8plex)	2425.29	99.91
ALSEAGLMTESLHFVEVVGSGSR	3	1	1	N-Term(iTRAQ8plex)	2680.39	99.82
EQTVAGTVHHLTLEALEAGR	5	1	1	N-Term(iTRAQ8plex)	2436.31	99.8
NVVIDGLSLDGALIVNSVDEAEVK	1	3	2	N-Term(iTRAQ8plex); K24(iTRAQ8plex)	3077.72	99.76
ALGVDTVPVLVGPVSYLLLSK	17	6	3	N-Term(iTRAQ8plex); K21(iTRAQ8plex)	2748.66	99.74
AAVPSGASTGVYEALELR	12	5	3	N-Term(iTRAQ8plex)	2095.13	99.67
LVDTNGAGDAFVGGFLSQLVQGK	5	3	1	N-Term(iTRAQ8plex); K23(iTRAQ8plex)	2901.59	99.56
HTPGTFTNQMQTSFSEPR	2	3	2	N-Term(iTRAQ8plex)	2370.14	99.55
GLLNSDQVLFDGGSQDALVR	6	1	1	N-Term(iTRAQ8plex)	2408.27	99.46
VAESEEETAGGLLLTQASK	3	3	2	N-Term(iTRAQ8plex); K19(iTRAQ8plex)	2541.38	99.38
SAEYMTHAPLGSLNSVGGVATEINAVNYVSPR	13	11	1	N-Term(iTRAQ8plex)	3608.83	99.35
AAQDIALADLAPTHPIR	3	2	1	N-Term(iTRAQ8plex)	2077.17	99.34
HVVFGEVVEGMDVVK	13	1	1	N-Term(iTRAQ8plex); M11(Oxidation); K15(iTRAQ8plex)	2268.24	99.14
VIEAGANALVAGSAVFGAK	35	2	1	N-Term(iTRAQ8plex); K19(iTRAQ8plex)	2353.37	99.03
QLNTGETWTLDVPANTPSGR	3	2	1	N-Term(iTRAQ8plex)	2461.26	98.99
VAAGTPLVQLLNLSDGER	2	3	1	N-Term(iTRAQ8plex)	2157.22	98.97
INQAAAADAVVDMSELLHTFANDMACR	2	1	1	N-Term(iTRAQ8plex); C26(Carbamidomethyl)	3238.55	98.92
GDALYAMELALALEK	12	3	2	N-Term(iTRAQ8plex); K15(iTRAQ8plex)	2216.25	98.86
SLGLGDLDFSAVHEVLK	8	1	1	N-Term(iTRAQ8plex); K17(iTRAQ8plex)	2408.36	98.84
IGATEPSQLSIDQNAQGLAR	8	2	1	N-Term(iTRAQ8plex)	2373.26	98.69
VQGGSPYGAGTFAGDGSR	12	3	1	N-Term(iTRAQ8plex)	1987.98	98.47
SIMNSFINDIFEK	3	7	1	N-Term(iTRAQ8plex); K13(iTRAQ8plex)	2166.17	98.35
LNAVESDFDDTEAIAK	6	1	1	N-Term(iTRAQ8plex); K16(iTRAQ8plex)	2346.22	98.16
GVMLGADQPVILHMLDIEFAAEALK	11	3	1	N-Term(iTRAQ8plex); K25(iTRAQ8plex)	3289.81	98.11
AVNLFTAVNQALHIALDTDPR	3	1	1	N-Term(iTRAQ8plex)	2583.42	98.04
AFVVHELEDDLGK	26	2	1	N-Term(iTRAQ8plex); K13(iTRAQ8plex)	2080.15	98
ANSDVVDEIEQLALR	2	1	1	N-Term(iTRAQ8plex)	1976.06	97.95
SLAEGEVVEFAVSEGDDGR	5	1	1	N-Term(iTRAQ8plex)	2270.11	97.92
VQGGSPYGAGTFAADGSR	6	2	1	N-Term(iTRAQ8plex)	2001.99	97.91
GFAYVEFLEQEAVQEALNLNESELHGR	1	3	1	N-Term(iTRAQ8plex)	3396.7	97.88
IINDNFGIIEGLMTTVHAITATQK	21	3	1	N-Term(iTRAQ8plex); K24(iTRAQ8plex)	3208.78	97.7
GWETENVEEIALK	6	3	1	N-Term(iTRAQ8plex); K13(iTRAQ8plex)	2126.15	97.69
FGLLCGSDGLPHLIVSGDQR	8	2	1	N-Term(iTRAQ8plex); C5(Carbamidomethyl)	2445.28	97.69
YYDSNVPGGYPAPAGYGSSR	2	2	2	N-Term(iTRAQ8plex)	2382.12	97.57
SALGLSEGGPLFGFTK	38	2	2	N-Term(iTRAQ8plex); K16(iTRAQ8plex)	2189.23	97.55
LVALLTEAGAISGSSSK	12	1	1	N-Term(iTRAQ8plex); K17(iTRAQ8plex)	2212.3	97.48
GLLAADIGQLTELQSLDLSFNK	1	2	1	N-Term(iTRAQ8plex); K22(iTRAQ8plex)	2954.66	97.35
YDIGAGFGHFAIANEDVYK	7	3	2	N-Term(iTRAQ8plex); K19(iTRAQ8plex)	2695.41	97.16
IGLAGLAVMGQNLALNIAEK	15	5	2	N-Term(iTRAQ8plex); K20(iTRAQ8plex)	2604.54	97.13
ASMLEDNEVAEILNEISR	2	3	1	N-Term(iTRAQ8plex)	2337.19	97.13
AMETESLEQEVVDLK	2	1	1	N-Term(iTRAQ8plex); K15(iTRAQ8plex)	2329.24	97.08
AGGTAFSNMAVGYNNVDVDAANR	3	3	1	N-Term(iTRAQ8plex); M9(Oxidation)	2634.27	97.05
GAFAAQMIDLGLPHIVQNLK	10	3	2	N-Term(iTRAQ8plex); K20(iTRAQ8plex)	2744.57	97.05
LLAGVTIAHGGVIPK	20	5	1	N-Term(iTRAQ8plex); K15(iTRAQ8plex)	2054.29	96.96
GLGDVADLVALSGAHTIGR	10	7	4	N-Term(iTRAQ8plex)	2126.19	96.93
LWDATATAEDFNLFQFNDGQYESAAQLHSR	1	4	2	N-Term(iTRAQ8plex)	3749.79	96.89
GDSSPLEVIAINDTGGVK	33	3	3	N-Term(iTRAQ8plex); K18(iTRAQ8plex)	2380.31	96.8
GLTAEDMVVLSGSHTLGR	3	1	1	N-Term(iTRAQ8plex); M7(Oxidation)	2163.14	96
YGGAAAGGDAAASESLHVAGYK	11	2	2	N-Term(iTRAQ8plex); K22(iTRAQ8plex)	2631.35	95.98
DSVGQYESHIAFTLPDLYR	4	3	2	N-Term(iTRAQ8plex)	2515.28	95.96
AFSHMLNLANLAEEVQIAYR	7	3	1	N-Term(iTRAQ8plex)	2594.36	95.79
ANFLSADDFEPALIPSK	10	3	3	N-Term(iTRAQ8plex); K17(iTRAQ8plex)	2443.33	95.78
QDYQLIDITDDGYVSLLTESGNTK	6	3	1	N-Term(iTRAQ8plex); K24(iTRAQ8plex)	3296.7	95.78
FAVEVIDAIVHEIGADR	3	6	1	N-Term(iTRAQ8plex)	2158.18	95.78
TVTNDELSAMFAAHGTVVR	6	1	1	N-Term(iTRAQ8plex)	2323.19	95.75
ANVVVASLEGTLEIVASR	12	2	2	N-Term(iTRAQ8plex)	2132.22	95.71
VLEDAAVHGAAVLGVPVK	4	3	3	N-Term(iTRAQ8plex); K18(iTRAQ8plex)	2353.4	95.62
VTVANVEEGGQFTISGAEEILK	21	3	1	N-Term(iTRAQ8plex); K22(iTRAQ8plex)	2899.57	95.56
IVGIAHVEDFDSIEDASK	3	3	2	N-Term(iTRAQ8plex); K18(iTRAQ8plex)	2553.36	95.56
AEILENAGQLPLAYVTAATHGLTEIAER	2	3	1	N-Term(iTRAQ8plex)	3255.74	95.34
EVLGWTSTTNLPEDLKER	3	2	2	N-Term(iTRAQ8plex); K16(iTRAQ8plex)	2696.47	95.33
HVLLLDPVLGTGNSANQAIDLLR	1	3	1	N-Term(iTRAQ8plex)	2733.54	95.32
YRVENLYEGPLDDIYANAIR	4	8	2	N-Term(iTRAQ8plex)	2688.39	95.31
LFAVGTSASLIGTGVTNAIIK	7	3	1	N-Term(iTRAQ8plex); K21(iTRAQ8plex)	2641.56	95.24
EGIGIIEILDAIVTK	4	1	1	N-Term(iTRAQ8plex); K15(iTRAQ8plex)	2192.33	95.11
EAIEINNSVPQGLSSSIFTR	6	3	2	N-Term(iTRAQ8plex)	2466.32	95.06
LASVADLYVNDAFGTAHR	9	8	5	N-Term(iTRAQ8plex)	2224.16	95.05
TSNVEPPEFGAAADGDADR	6	2	1	N-Term(iTRAQ8plex)	2223.04	95.01
LLSGVTIAHGGVIPNINPVLLPK	25	6	1	N-Term(iTRAQ8plex); K23(iTRAQ8plex)	2930.8	94.99
SESAGSWLLTTYLDAELR	4	1	1	N-Term(iTRAQ8plex)	2316.2	94.98
SVDDLILSVGSGGGGAPAAAAAAPAAGGAAAAEEK	2	2	1	N-Term(iTRAQ8plex); K35(iTRAQ8plex)	3558.88	94.95
VAMIGFAASLLGEALTGK	82	2	1	N-Term(iTRAQ8plex); M3(Oxidation); K18(iTRAQ8plex)	2373.37	94.93
GIEVGLAHGYLLVGPFALTGPLR	10	1	1	N-Term(iTRAQ8plex)	2654.53	94.92
SGLSPQTLLDVLDLGAIANPMFK	3	3	3	N-Term(iTRAQ8plex); K23(iTRAQ8plex)	3008.69	94.81
DLLIFDAEENLAVALAK	29	1	1	N-Term(iTRAQ8plex); K17(iTRAQ8plex)	2453.41	94.79
LGVLGALEVIDAAR	3	4	1	N-Term(iTRAQ8plex)	1701.02	94.7
GGAFTGEISAEQLVDIGCQWVILGHSER	3	3	2	N-Term(iTRAQ8plex); C18(Carbamidomethyl)	3333.69	94.68
GLLLLAEMSSAGNLAQGDYTAAAVK	4	2	2	N-Term(iTRAQ8plex); K25(iTRAQ8plex)	3072.69	94.6
HLDHGVLLVGYGASGFAPSR	4	3	1	N-Term(iTRAQ8plex)	2357.26	94.58
IAAGFTTGALAIAVANPTDLVK	3	2	1	N-Term(iTRAQ8plex); K22(iTRAQ8plex)	2722.59	94.52
VLGAAMCGPDAAEIMQGIAVALK	2	3	2	N-Term(iTRAQ8plex); M6(Oxidation); C7(Carbamidomethyl); K23(iTRAQ8plex)	2910.56	94.39
GSLLGSLAEAAFLTGLEK	4	3	1	N-Term(iTRAQ8plex); K18(iTRAQ8plex)	2385.38	94.26
AIGVDLLNNPDLVATDPTVAFK	4	3	1	N-Term(iTRAQ8plex); K22(iTRAQ8plex)	2891.63	94.26
GTFETIHVEDAQGHQFATR	15	2	1	N-Term(iTRAQ8plex)	2448.22	94.25
AMQVDTTLLGLLK	1	1	1	N-Term(iTRAQ8plex); K13(iTRAQ8plex)	2011.2	94.2
VLELGDAIAGLTLEEAR	12	1	1	N-Term(iTRAQ8plex)	2074.16	94.18
IELSSTAQTEINLPFITADAAGAK	2	2	1	N-Term(iTRAQ8plex); K24(iTRAQ8plex)	3069.69	94.04
VDEYGNPVAGHGVGTGAAAGGHFQPMR	2	1	1	N-Term(iTRAQ8plex)	2956.43	94.02
AQPVLLPHLLLSYVEQLER	3	2	1	N-Term(iTRAQ8plex)	2522.47	94
EYGITAESVIAAAK	1	1	1	N-Term(iTRAQ8plex); K14(iTRAQ8plex)	2031.14	93.96
GDNEWVDGIFSLIDSVDTHIPVPQR	6	2	2	N-Term(iTRAQ8plex)	3113.58	93.88
LALGTLALEEALSSGSPIR	3	3	2	N-Term(iTRAQ8plex)	2202.26	93.84
AHPDVFNMMLQILEDGR	12	8	4	N-Term(iTRAQ8plex)	2290.19	93.76
FALEVVQAVVDEVGADK	9	3	1	N-Term(iTRAQ8plex); K17(iTRAQ8plex)	2397.34	93.63
VNLTNANLEGALVTGNTSFK	6	1	1	N-Term(iTRAQ8plex); K20(iTRAQ8plex)	2671.49	93.61
LVAWSESVADLLDLDHK	3	1	1	N-Term(iTRAQ8plex); K17(iTRAQ8plex)	2519.39	93.57
QTLAGANPLSIELVTALTLTSK	3	1	1	N-Term(iTRAQ8plex); K22(iTRAQ8plex)	2849.69	93.48
LDLVNNPNLVSTDAEVSFR	2	1	1	N-Term(iTRAQ8plex)	2407.28	93.46
DNPEAMEEDEVDEVAEIR	2	3	2	N-Term(iTRAQ8plex)	2394.09	93.45
AIGTDLLNNPDLVATDATVSFK	3	1	1	N-Term(iTRAQ8plex); K22(iTRAQ8plex)	2883.58	93.4
STGQVLLQLLEMR	1	1	1	N-Term(iTRAQ8plex); M12(Oxidation)	1808.02	93.39
GYDQLLNLVLDEAVESER	2	2	1	N-Term(iTRAQ8plex)	2367.23	93.34
ALDAGIVAQAALDVFTK	12	3	2	N-Term(iTRAQ8plex); K17(iTRAQ8plex)	2311.34	93.32
YAGVGSAIEYAVCALK	8	1	1	N-Term(iTRAQ8plex); C13(Carbamidomethyl); K16(iTRAQ8plex)	2280.25	93.31
IDSHLACAVAGIMSDANILINTAR	6	2	1	N-Term(iTRAQ8plex); C7(Carbamidomethyl)	2830.48	93.21
AGANVTVASVEDTLQIVTR	3	1	1	N-Term(iTRAQ8plex)	2248.24	93.14
KEVEDLEAGGIQVIQIDEAALR	4	5	3	N-Term(iTRAQ8plex); K1(iTRAQ8plex)	3004.68	93.12
TDSEGGFESDAVATANVLESSAPVVDGK	33	3	1	N-Term(iTRAQ8plex); K28(iTRAQ8plex)	3360.68	93.08
NFNIALDDVSITSLSFGK	7	3	1	N-Term(iTRAQ8plex); K18(iTRAQ8plex)	2549.4	93
LLAGVTIAHGGVIPNINSVLLPK	43	16	1	N-Term(iTRAQ8plex); K23(iTRAQ8plex)	2904.78	92.93
TLSSNIADIINEHGLDAWEGFPFNAEK	5	3	3	N-Term(iTRAQ8plex); K27(iTRAQ8plex)	3596.85	92.87
VTVADAAALIDAESLAAHLVDISASYENQEGIQLMR	1	1	1	N-Term(iTRAQ8plex)	4089.1	92.84
ATLEAATTHGGSSQQSFDEFVDELTR	1	1	1	N-Term(iTRAQ8plex)	3101.48	92.78
LSDFGTQGADSNNILYLR	5	3	2	N-Term(iTRAQ8plex)	2288.18	92.63
VFLVGDSSGGNLVHLVAAR	3	1	1	N-Term(iTRAQ8plex)	2215.25	92.53
DSGIGSQGITNSINMMTK	2	3	2	N-Term(iTRAQ8plex); K18(iTRAQ8plex)	2462.28	92.53
YGQDATNVGDEGGFAPNIQENK	6	9	4	N-Term(iTRAQ8plex); K22(iTRAQ8plex)	2932.45	92.46
ELGVPIVMHDYLTGGFTANTTLAHYCR	57	23	2	N-Term(iTRAQ8plex); C26(Carbamidomethyl)	3340.67	92.34
LNVVLGGGTWLEPDPIHR	4	2	2	N-Term(iTRAQ8plex)	2277.26	92.34
IINDNFGIIEGLMTTVHAITATQK	5	3	1	N-Term(iTRAQ8plex); M13(Oxidation); K24(iTRAQ8plex)	3224.78	92.32
VAGASAEMLDSAAK	5	1	1	N-Term(iTRAQ8plex); K14(iTRAQ8plex)	1929.05	92.3
DAEGQDVLLFIDNIFR	16	4	2	N-Term(iTRAQ8plex)	2169.15	92.29
IGDNVMIINVDNVQEAAR	1	3	1	N-Term(iTRAQ8plex); M6(Oxidation)	2291.2	92.23
LQIASLVADVFSNIEIAENK	23	3	2	N-Term(iTRAQ8plex); K20(iTRAQ8plex)	2782.57	92.22
MDQANDSGLASYVAGQIDR	4	3	1	N-Term(iTRAQ8plex)	2315.12	92.21
NINPDEAVAYGAAVQAAILSGEGNEK	5	3	2	N-Term(iTRAQ8plex); K26(iTRAQ8plex)	3209.66	92.13
GFLVSFGQSSGSPDPISMGDLASK	2	2	1	N-Term(iTRAQ8plex); K24(iTRAQ8plex)	2992.54	91.92
NGVTATDLVLTVTQMLR	5	6	3	N-Term(iTRAQ8plex)	2136.2	91.9
GGTDSAIGVTLLGSDGTGVR	9	2	2	N-Term(iTRAQ8plex)	2137.14	91.9
LTGVTGGDQVAAAMGIYGPR	3	4	2	N-Term(iTRAQ8plex); M14(Oxidation)	2254.17	91.85
AGFITEDVPASLFEK	3	1	1	N-Term(iTRAQ8plex); K15(iTRAQ8plex)	2232.24	91.84
VEVITPEEHLGDVIGDLNSR	4	3	1	N-Term(iTRAQ8plex)	2496.33	91.82
GVATVAALDADAHK	3	2	2	N-Term(iTRAQ8plex); K14(iTRAQ8plex)	1947.1	91.75
GHNDVVTAIATPIDNSPFIVSSSR	9	1	1	N-Term(iTRAQ8plex)	2801.48	91.72
KEGEDFQPAADGGVDMYGYSTETVVTATGNEGEYER	1	1	1	N-Term(iTRAQ8plex); K1(iTRAQ8plex)	4481.08	91.7
VLNFAIDDAILEER	6	6	3	N-Term(iTRAQ8plex)	1922.05	91.68
FGFSQGEVEEAFEVSAR	5	1	1	N-Term(iTRAQ8plex)	2193.08	91.65
NYVDMDEYPVTTELQNR	3	6	2	N-Term(iTRAQ8plex); M5(Oxidation)	2407.14	91.45
QDEGVVIANLDADK	1	2	1	N-Term(iTRAQ8plex); K14(iTRAQ8plex)	2095.14	91.43
ATEEEGNVDPR	2	1	1	N-Term(iTRAQ8plex)	1520.75	91.41
VGVADVMSHISTGGGASLELLEGK	13	3	1	N-Term(iTRAQ8plex); M7(Oxidation); K24(iTRAQ8plex)	2951.59	91.27
LFQVEYAIEAIK	12	1	1	N-Term(iTRAQ8plex); K12(iTRAQ8plex)	2032.19	91.24
VGAEVIAEYTVAALR	38	2	2	N-Term(iTRAQ8plex)	1866.07	91.2
RMPTFFETFPVVLVDEEGIVR	12	13	2	N-Term(iTRAQ8plex); M2(Oxidation)	2801.48	91.2
AGSVFDNILICDDPEYAK	2	2	1	N-Term(iTRAQ8plex); C11(Carbamidomethyl); K18(iTRAQ8plex)	2635.34	91.18
AAALNIVPTSTGAAK	39	5	3	N-Term(iTRAQ8plex); K15(iTRAQ8plex)	1993.18	91.17
SAGQLEQEIEDMGGHLNAYTSR	2	3	3	N-Term(iTRAQ8plex)	2710.29	91.11
DGTIAVASAFPGHQEAVQDR	4	3	1	N-Term(iTRAQ8plex)	2373.21	91.09
VFQQAVQGALGTLNSCLNTELHFR	4	1	1	N-Term(iTRAQ8plex); C16(Carbamidomethyl)	3007.57	91.01
FDIDANGILSVAAVDK	10	6	3	N-Term(iTRAQ8plex); K16(iTRAQ8plex)	2256.27	91
LNPLVSSLSLYDIAATPGVAADVSHINTR	15	1	1	N-Term(iTRAQ8plex)	3298.78	90.91
GDGPAIGIDLGTTYSCVGVWQHDR	2	7	2	N-Term(iTRAQ8plex); C16(Carbamidomethyl)	2878.4	90.87
DLIQDVTLTLAFGR	3	3	1	N-Term(iTRAQ8plex)	1866.07	90.83
AIGVDLLNNPDLVAADATVSFK	8	1	1	N-Term(iTRAQ8plex); K22(iTRAQ8plex)	2851.6	90.81
EAGSTMAVVAEQTK	10	2	1	N-Term(iTRAQ8plex); K14(iTRAQ8plex)	2030.1	90.75
AADFLMDEHMVPDGWR	2	1	1	N-Term(iTRAQ8plex)	2194.03	90.74
DAAAGATQTAAAAK	2	1	1	N-Term(iTRAQ8plex); K14(iTRAQ8plex)	1826.02	90.68
ADLEFLVGLLK	3	2	2	N-Term(iTRAQ8plex); K11(iTRAQ8plex)	1826.12	90.68
YEDNFDATSNLSVIINPTTK	135	3	1	N-Term(iTRAQ8plex); K20(iTRAQ8plex)	2850.5	90.66
GISMAVDDVVTNLK	3	3	2	N-Term(iTRAQ8plex); K14(iTRAQ8plex)	2070.17	90.66
GGAFTGEVSAEMLVNLGVPWVILGHSER	3	3	2	N-Term(iTRAQ8plex); M12(Oxidation)	3245.72	90.66
AAIAATYYADLGIDETDIFVSDGAK	5	2	1	N-Term(iTRAQ8plex); K25(iTRAQ8plex)	3198.67	90.59
SVYEPLQTGLIAIDSMIPIGR	11	2	1	N-Term(iTRAQ8plex)	2577.43	90.57
LDAQLGGLLLEASAEEDFTGK	4	1	1	N-Term(iTRAQ8plex); K21(iTRAQ8plex)	2785.5	90.56
DQVDDEELLELVDLEVR	4	2	2	N-Term(iTRAQ8plex)	2333.21	90.56
LLAGVTIAHGGVVPK	2	1	1	N-Term(iTRAQ8plex); K15(iTRAQ8plex)	2040.27	90.52
LVSEAGVGVVASGVVK	1	2	2	N-Term(iTRAQ8plex); K16(iTRAQ8plex)	2079.25	90.42
VVIDQAIAYVDSLK	21	3	2	N-Term(iTRAQ8plex); K14(iTRAQ8plex)	2142.26	90.37
ATADLLLGADNPVIK	6	3	1	N-Term(iTRAQ8plex); K15(iTRAQ8plex)	2119.25	90.31
AGMDVVVAVGLLQLAPK	8	1	1	N-Term(iTRAQ8plex); K17(iTRAQ8plex)	2289.37	90.31
LGATFSSHPNELIALFSR	3	3	2	N-Term(iTRAQ8plex)	2264.23	90.24
SHSEIVSGTGENIGEVTSGGFSPCLK	6	4	2	N-Term(iTRAQ8plex); C24(Carbamidomethyl); K26(iTRAQ8plex)	3257.65	90.22
GHFGDTIVIDDALTATSSAASAGVGR	1	1	1	N-Term(iTRAQ8plex)	2793.42	90.21
LCDQVSDAVLDACLAQDADSK	3	3	2	N-Term(iTRAQ8plex); C2(Carbamidomethyl); C13(Carbamidomethyl); K21(iTRAQ8plex)	2902.42	90.19
YTSDGEAAEASENMFVK	9	2	1	N-Term(iTRAQ8plex); K17(iTRAQ8plex)	2457.2	90.16
GNILQHAGNFSAAAALADEAR	1	3	2	N-Term(iTRAQ8plex)	2401.25	90.15
ALVDELQALEEHLK	13	3	2	N-Term(iTRAQ8plex); K14(iTRAQ8plex)	2216.28	90.11
AATGASPDGNITVSSQDGSR	5	3	3	N-Term(iTRAQ8plex)	2195.09	90.04
FLVVNAADLDVSPGDVHFAPK	1	1	1	N-Term(iTRAQ8plex); K21(iTRAQ8plex)	2819.54	90.01
THINIVVIGHVDSGK	68	9	2	N-Term(iTRAQ8plex); K15(iTRAQ8plex)	2197.29	89.97
LELAQFAELQAFAQFASALDK	16	1	1	N-Term(iTRAQ8plex); K21(iTRAQ8plex)	2919.6	89.93
GAASSVGSAEILFSGK	1	1	1	N-Term(iTRAQ8plex); K16(iTRAQ8plex)	2089.17	89.92
DGFVMGEGAGVLVLEELEHAK	2	3	1	N-Term(iTRAQ8plex); K21(iTRAQ8plex)	2808.5	89.88
ANALLEFENVVK	8	1	1	N-Term(iTRAQ8plex); K12(iTRAQ8plex)	1955.13	89.85
GTTDCLGHVALVTQLMR	2	3	2	N-Term(iTRAQ8plex); C5(Carbamidomethyl)	2176.14	89.81
AAVEEGIVVGGGCTLIR	16	8	5	N-Term(iTRAQ8plex); C13(Carbamidomethyl)	2005.1	89.8
DKYPGITYADLFQLASATAIEEAGGPK	6	3	2	N-Term(iTRAQ8plex); K2(iTRAQ8plex); K27(iTRAQ8plex)	3739.04	89.76
DYNPEQNEDNVLAR	12	1	1	N-Term(iTRAQ8plex)	1980.95	89.68
AANVLAAANTAAEVAMR	3	3	2	N-Term(iTRAQ8plex)	1948.05	89.67
MPGFQDGDLVLFESR	4	4	3	N-Term(iTRAQ8plex); M1(Oxidation)	2031.02	89.67
APCIVFIDEIDAVGR	4	1	1	N-Term(iTRAQ8plex); C3(Carbamidomethyl)	1979.06	89.62
DGQLASVAGAALALPFR	4	1	1	N-Term(iTRAQ8plex)	1961.1	89.61
AHSDVFNVFLQILDDGR	4	3	1	N-Term(iTRAQ8plex)	2250.18	89.6
VVDLADIVADQWK	25	1	1	N-Term(iTRAQ8plex); K13(iTRAQ8plex)	2080.18	89.46
AGSMDNGDGIAVGWLGHPVFR	7	16	3	N-Term(iTRAQ8plex); M4(Oxidation)	2476.22	89.45
GETHQGPAVLGIALIAMSEELGAEMAVR	2	3	1	N-Term(iTRAQ8plex)	3154.65	89.43
AQGLSVGSSLVEEDKLELATSLLAK	40	6	2	N-Term(iTRAQ8plex); K15(iTRAQ8plex); K25(iTRAQ8plex)	3471	89.39
EEFDDNSASSQVFWLLK	5	3	2	N-Term(iTRAQ8plex); K17(iTRAQ8plex)	2623.34	89.3
GVMLGADQPVILHMLDIEFAAEALK	8	3	1	N-Term(iTRAQ8plex); M3(Oxidation); K25(iTRAQ8plex)	3305.8	89.23
NFAIDFLMGGVSAAVSK	11	3	2	N-Term(iTRAQ8plex); M8(Oxidation); K17(iTRAQ8plex)	2351.28	89.22
AIVAANIGVTPSNDGEVIR	7	2	1	N-Term(iTRAQ8plex)	2200.22	89.13
HVVFGQVLEGMDIVR	11	3	2	N-Term(iTRAQ8plex)	2003.1	89.1
GDNSTIDMLVGDIYGGLDYSK	2	3	1	N-Term(iTRAQ8plex); K21(iTRAQ8plex)	2841.45	89.08
ELGVPIVMHDYLTGGFTANTTLAHYCR	22	23	2	N-Term(iTRAQ8plex); M8(Oxidation); C26(Carbamidomethyl)	3356.66	89.06
VADFFDSAVNLALK	34	2	1	N-Term(iTRAQ8plex); K14(iTRAQ8plex)	2118.2	89.05
SVLIEPTSGNTGIGLAFMAAAK	4	3	2	N-Term(iTRAQ8plex); K22(iTRAQ8plex)	2756.54	89.04
VNQIGSVTESIEAVK	7	6	3	N-Term(iTRAQ8plex); K15(iTRAQ8plex)	2182.25	89.03
FQEPGVAEAEFALYDNSHK	3	1	1	N-Term(iTRAQ8plex); K19(iTRAQ8plex)	2760.4	89.02
TIDANVSEAEGIYSALEK	4	2	1	N-Term(iTRAQ8plex); K18(iTRAQ8plex)	2518.34	88.97
FADIGNTVTMQYEGGIFR	2	2	2	N-Term(iTRAQ8plex)	2323.16	88.96
NIEYLTLGVDDQPLFHGR	4	5	2	N-Term(iTRAQ8plex)	2391.26	88.96
YGAQCSGITLSPVQAER	1	2	1	N-Term(iTRAQ8plex); C5(Carbamidomethyl)	2141.09	88.85
IVDILVEQGIVPGIK	59	4	2	N-Term(iTRAQ8plex); K15(iTRAQ8plex)	2201.37	88.83
SINPDEAVAYGAAVQAAILSGEGNEK	10	8	4	N-Term(iTRAQ8plex); K26(iTRAQ8plex)	3182.67	88.78
LNAAAAIASGTVLGLHEDSR	8	1	1	N-Term(iTRAQ8plex)	2270.24	88.74
IIAGTAANMGIDVDPPILVK	2	3	1	N-Term(iTRAQ8plex); K20(iTRAQ8plex)	2616.52	88.74
GIDDIMVDLAAK	8	3	2	N-Term(iTRAQ8plex); K12(iTRAQ8plex)	1869.05	88.69
DAGASMYYIDYIATLHK	1	3	2	N-Term(iTRAQ8plex); K17(iTRAQ8plex)	2540.31	88.66
ESAPSQPTAADLINVYNIR	1	3	2	N-Term(iTRAQ8plex)	2363.25	88.54
AGDGAFHFIVEIPK	9	2	2	N-Term(iTRAQ8plex); K14(iTRAQ8plex)	2109.19	88.53
QAIPFLESLVVADVAALK	27	1	1	N-Term(iTRAQ8plex); K18(iTRAQ8plex)	2492.5	88.53
EAAAAAAQAAAAAASAASSATVQVR	1	1	1	N-Term(iTRAQ8plex)	2490.32	88.5
SDYDFGHTVHANHLPR	4	3	3	N-Term(iTRAQ8plex)	2170.07	88.41
IVDILVEQGVVPGIK	26	1	1	N-Term(iTRAQ8plex); K15(iTRAQ8plex)	2187.35	88.41
IEDNNTLVFIVDLK	7	3	1	N-Term(iTRAQ8plex); K14(iTRAQ8plex)	2241.29	88.33
TAMMGVVGMIAPEALGK	27	1	1	N-Term(iTRAQ8plex); K17(iTRAQ8plex)	2284.26	88.33
VIIGPATVGGVQAGAFK	4	3	1	N-Term(iTRAQ8plex); K17(iTRAQ8plex)	2193.31	88.27
DVTAQIVYATIAGDIVMAAAYSHELPR	6	4	2	N-Term(iTRAQ8plex); M17(Oxidation)	3195.66	88.25
LPFDAGFEAVGIVASVGDAVSHVK	7	2	2	N-Term(iTRAQ8plex); K24(iTRAQ8plex)	2993.66	88.23
AGEDADSLGLTGHER	14	4	2	N-Term(iTRAQ8plex)	1831.9	88.21
VLGAAMCGPDAAEIMQGIAVALK	2	3	2	N-Term(iTRAQ8plex); C7(Carbamidomethyl); K23(iTRAQ8plex)	2894.57	88.12
NLQDIIAILGMDELSEDDKLTVAR	7	2	1	N-Term(iTRAQ8plex); K19(iTRAQ8plex)	3280.79	88.1
GDALYAMELALALEK	4	3	2	N-Term(iTRAQ8plex); M7(Oxidation); K15(iTRAQ8plex)	2232.24	88.09
GTLLSALAELGHQSTIDEAVR	2	2	2	N-Term(iTRAQ8plex)	2485.36	88.09
FAVAAPAAAASGGAAAAAPK	13	2	1	N-Term(iTRAQ8plex); K20(iTRAQ8plex)	2249.28	88.06
GANMAITGATAMDAPFFR	3	1	1	N-Term(iTRAQ8plex)	2146.06	87.99
LYQMQESGTLLFPAINVNDSVTK	6	4	4	N-Term(iTRAQ8plex); K23(iTRAQ8plex)	3176.71	87.99
QVFSTQMGLSDQDIVALSGGHTLGR	6	2	2	N-Term(iTRAQ8plex); M7(Oxidation)	2937.5	87.98
VDDAVMANIEVAVSEVQSSFHLR	1	1	1	N-Term(iTRAQ8plex)	2820.45	87.97
SQDYDIGDGTTGVVVLAGSLLEQAEK	2	3	1	N-Term(iTRAQ8plex); K26(iTRAQ8plex)	3273.73	87.93
KFSPQEAAQALDQAVNLFLEIGR	2	2	1	N-Term(iTRAQ8plex); K1(iTRAQ8plex)	3153.75	87.91
ALQAPASLIANNAGVEGEVVIEK	6	3	1	N-Term(iTRAQ8plex); K23(iTRAQ8plex)	2901.63	87.83
ENSPLEVIVINDSGGVR	25	2	1	N-Term(iTRAQ8plex)	2102.14	87.82
SDYLNTEEFIDAVAAELK	11	2	1	N-Term(iTRAQ8plex); K18(iTRAQ8plex)	2636.38	87.8
FHPLDPLSAAEIAVAVATVR	4	3	1	N-Term(iTRAQ8plex)	2381.34	87.8
VIIVGAGMSGISAGK	4	5	1	N-Term(iTRAQ8plex); K15(iTRAQ8plex)	1968.18	87.75
LDPELIAGFTVQYGR	8	2	1	N-Term(iTRAQ8plex)	1983.08	87.72
IWFGIATAHDFESHDDITEER	54	1	1	N-Term(iTRAQ8plex)	2793.33	87.71
GLIGQTAGALQQLPASIR	12	3	2	N-Term(iTRAQ8plex)	2098.22	87.7
FKEEDGIDYAAVTVQLPGGER	5	1	0	N-Term(iTRAQ8plex); K2(iTRAQ8plex)	2902.52	87.63
VLGIATIAGQVVHEITAR	3	3	1	N-Term(iTRAQ8plex)	2152.27	87.62
MIGETTEAVGAGVGGGSSGNK	1	2	1	N-Term(iTRAQ8plex); K21(iTRAQ8plex)	2487.29	87.62
TNDSAGDGTTTASVLAR	3	3	2	N-Term(iTRAQ8plex)	1940.98	87.52
YIGSMVADVHR	5	6	3	N-Term(iTRAQ8plex)	1551.82	87.49
IGQVAIGSSGGNPFLGQQMSSQK	4	1	1	N-Term(iTRAQ8plex); K23(iTRAQ8plex)	2899.55	87.49
LITYGTVMGGLLSEK	2	3	2	N-Term(iTRAQ8plex); K15(iTRAQ8plex)	2190.25	87.44
DLVSNPDLVSTDAVVSFR	2	4	2	N-Term(iTRAQ8plex)	2238.19	87.39
AHTDAGGVILLFQDDK	6	8	1	N-Term(iTRAQ8plex); K16(iTRAQ8plex)	2308.25	87.35
NFAIDFLMGGVSAAVSK	39	3	2	N-Term(iTRAQ8plex); K17(iTRAQ8plex)	2335.29	87.34
NLTGIWNFTNPGVVSHNEILEMYR	1	3	1	N-Term(iTRAQ8plex)	3108.59	87.32
QYADAVIEVLPTQLIPDDNEGK	14	4	1	N-Term(iTRAQ8plex); K22(iTRAQ8plex)	3036.64	87.27
LEGEEYLAVVDEFMEAVHAR	3	2	1	N-Term(iTRAQ8plex); M14(Oxidation)	2627.29	87.25
QLEETEIDEYVAEIEAEK	3	2	1	N-Term(iTRAQ8plex); K18(iTRAQ8plex)	2746.4	87.22
AQPGSTASDVNIEEVR	5	3	2	N-Term(iTRAQ8plex)	1977.01	87.18
TITDYGSPEEFLSQVGFLLGQQSYGGK	40	3	1	N-Term(iTRAQ8plex); K27(iTRAQ8plex)	3529.82	87.18
WVGSEAELGAVATGSHVDAIPFSGK	1	3	2	N-Term(iTRAQ8plex); K25(iTRAQ8plex)	3093.63	87.17
YTQGFSGADITEICQR	1	13	4	N-Term(iTRAQ8plex); C14(Carbamidomethyl)	2150.05	87.09
SGGGGGGAEEGAAGAAVR	1	2	1	N-Term(iTRAQ8plex)	1734.86	87.06
VPFITDDLEIECEGK	5	3	1	N-Term(iTRAQ8plex); C12(Carbamidomethyl); K15(iTRAQ8plex)	2373.24	87.01
AQAWSDEDLLDALNQLEVGLK	9	3	2	N-Term(iTRAQ8plex); K21(iTRAQ8plex)	2936.57	87.01
SNQYETASLVQIEGVNTR	5	2	1	N-Term(iTRAQ8plex)	2313.2	86.94
LFGITVEAADGLAPVWNSDVK	3	3	2	N-Term(iTRAQ8plex); K21(iTRAQ8plex)	2810.55	86.94
AAVGASGGSMIPAGTIEVLLNHFAK	2	1	1	N-Term(iTRAQ8plex); M10(Oxidation); K25(iTRAQ8plex)	3035.68	86.93
AWAYEEYGDASVLK	3	2	2	N-Term(iTRAQ8plex); K14(iTRAQ8plex)	2210.15	86.9
ALEVTHYLGGENYVFWGGR	2	3	2	N-Term(iTRAQ8plex)	2472.25	86.88
GGSTGYDNAVALPAGGR	30	9	2	N-Term(iTRAQ8plex)	1866.96	86.86
GLDVDALYISHIQVNQAQK	8	2	1	N-Term(iTRAQ8plex); K19(iTRAQ8plex)	2720.51	86.84
SQELMDELAVEAFK	2	2	1	N-Term(iTRAQ8plex); K14(iTRAQ8plex)	2218.19	86.83
QFGYIVLTTSAGIMDHEEAR	13	1	1	N-Term(iTRAQ8plex)	2542.28	86.82
GILAGNIFDLGSAQLAEVFAK	4	3	1	N-Term(iTRAQ8plex); K21(iTRAQ8plex)	2742.56	86.81
QSGGSGQFADIIVR	2	3	1	N-Term(iTRAQ8plex)	1738.93	86.76
FGNTGGAVDWDAVIDAEAR	2	1	1	N-Term(iTRAQ8plex)	2268.1	86.74
VTALVNDTIGTLAGGR	4	3	1	N-Term(iTRAQ8plex)	1862.06	86.72
GFVGDDQLGEALEGADLVIIPAGVPR	1	2	1	N-Term(iTRAQ8plex)	2912.57	86.71
LAYGGAQEYFGITPDVTTLGK	2	3	2	N-Term(iTRAQ8plex); K21(iTRAQ8plex)	2809.51	86.69
ELGVPNVMHDYLTGGFTANTTLAHYCR	29	1	1	N-Term(iTRAQ8plex); C26(Carbamidomethyl)	3341.66	86.68
YLGGSGDPAYPGGPIFNPLGFGTK	22	1	1	N-Term(iTRAQ8plex); K24(iTRAQ8plex)	2990.58	86.67
NVGIVLMGDGLMIQEGSFVK	42	1	1	N-Term(iTRAQ8plex); K20(iTRAQ8plex)	2715.5	86.66
GMGLTDENQGAIDLAWSR	1	3	2	N-Term(iTRAQ8plex)	2238.11	86.65
MVADVQLDDALK	1	1	1	N-Term(iTRAQ8plex); K12(iTRAQ8plex)	1926.08	86.61
SEVSSLIAELASAAAAER	14	1	1	N-Term(iTRAQ8plex)	2079.12	86.54
LAQLFEQAGVVEVSEVIYNR	11	1	1	N-Term(iTRAQ8plex)	2568.39	86.54
GYEVLYMVDAIDEYSIGQLK	6	3	2	N-Term(iTRAQ8plex); K20(iTRAQ8plex)	2914.53	86.54
IAAAVAEETELPFVTAENK	6	2	1	N-Term(iTRAQ8plex); K19(iTRAQ8plex)	2611.45	86.49
FIASEGDTVTPGTIVAIVSK	3	3	1	N-Term(iTRAQ8plex); K20(iTRAQ8plex)	2613.49	86.46
LAVHSGAAGIIVSNHGAR	10	2	1	N-Term(iTRAQ8plex)	2034.15	86.34
DYGEESEGLNIVQEYVK	4	3	1	N-Term(iTRAQ8plex); K17(iTRAQ8plex)	2580.3	86.31
EGVITIADGNTLYNELEVVEGMK	5	5	3	N-Term(iTRAQ8plex); K23(iTRAQ8plex)	3102.65	86.31
KLDVLSNEVFVNALVSSGR	7	3	2	N-Term(iTRAQ8plex); K1(iTRAQ8plex)	2655.52	86.22
AAQDSSEASSGSVVK	6	1	1	N-Term(iTRAQ8plex); K15(iTRAQ8plex)	2031.07	86.2
DVYIVTELMDTDLHQIIR	4	3	1	N-Term(iTRAQ8plex)	2478.31	86.2
DATAGYYDDDDDAANAAR	1	1	1	N-Term(iTRAQ8plex)	2193.94	86.15
MDIIDLEDETIDAEILNSMAVTNDHFK	3	6	3	N-Term(iTRAQ8plex); K27(iTRAQ8plex)	3700.84	86.03
VEGGGNAGNALTGAAR	2	3	1	N-Term(iTRAQ8plex)	1718.9	85.97
VAVLGAAGGIGQPLGLLIK	3	4	1	N-Term(iTRAQ8plex); K19(iTRAQ8plex)	2355.48	85.88
SSAFDLLALEDLLGK	9	3	1	N-Term(iTRAQ8plex); K15(iTRAQ8plex)	2200.26	85.85
GIPFLIELTAAVGVPGAK	4	3	2	N-Term(iTRAQ8plex); K18(iTRAQ8plex)	2361.42	85.83
AADLDIASVLGMGFPK	4	4	3	N-Term(iTRAQ8plex); K16(iTRAQ8plex)	2213.24	85.82
YNPDTLDESVLWTESR	6	5	1	N-Term(iTRAQ8plex)	2229.1	85.79
ELLTAYEYDGDNVPIVSGSALR	1	2	2	N-Term(iTRAQ8plex)	2686.39	85.78
GGTATLADIAADAK	3	3	2	N-Term(iTRAQ8plex); K14(iTRAQ8plex)	1883.06	85.75
QTGQLQGYGFVEFASHAAAER	1	1	1	N-Term(iTRAQ8plex)	2571.29	85.75
TLTSLSSVTAYGFDLER	3	3	2	N-Term(iTRAQ8plex)	2164.14	85.74
GHNFALNASFDEIDAAGYDGLVIPGGR	4	1	1	N-Term(iTRAQ8plex)	3080.52	85.72
SSVSGIVATVFGATGFLGR	2	2	2	N-Term(iTRAQ8plex)	2130.18	85.7
AVGDDAIMNDCHVVDFTDDGNK	1	3	1	N-Term(iTRAQ8plex); C11(Carbamidomethyl); K22(iTRAQ8plex)	3016.41	85.7
VQLADTYMSQAALGDANQDAMK	15	4	1	N-Term(iTRAQ8plex); K22(iTRAQ8plex)	2949.48	85.68
QAAGVSSSALQEAHDIFGDVDELLALR	2	3	1	N-Term(iTRAQ8plex)	3116.61	85.65
AVTFSDLHTADGLK	6	3	3	N-Term(iTRAQ8plex); K14(iTRAQ8plex)	2083.16	85.62
DELLEAAGEVFANVANGVLHTR	1	2	1	N-Term(iTRAQ8plex)	2629.39	85.62
LEPFIADTVHVLNESIR	3	3	1	N-Term(iTRAQ8plex)	2257.25	85.61
VQEAIASEDESAMDDLHAVR	1	2	2	N-Term(iTRAQ8plex)	2490.21	85.58
IAVITQGADPVVVAEDGK	5	3	1	N-Term(iTRAQ8plex); K18(iTRAQ8plex)	2390.39	85.57
GAASSGGSAEILFSGK	1	2	1	N-Term(iTRAQ8plex); K16(iTRAQ8plex)	2047.12	85.55
DVIEPLESVSINMIPTTK	4	3	2	N-Term(iTRAQ8plex); M13(Oxidation); K18(iTRAQ8plex)	2610.43	85.53
SGVEEVMGLGELSALEK	9	2	1	N-Term(iTRAQ8plex); K17(iTRAQ8plex)	2356.28	85.5
EIADIMLQEVFAR	4	1	1	N-Term(iTRAQ8plex)	1838.99	85.46
DGFVMGEGAGVLVMESLEHAMK	9	8	2	N-Term(iTRAQ8plex); M14(Oxidation); K22(iTRAQ8plex)	2931.48	85.36
ELDYLVGAVANPK	5	4	4	N-Term(iTRAQ8plex); K13(iTRAQ8plex)	1997.15	85.34
GGGFSYAIVAVGEHPYTETK	3	2	1	N-Term(iTRAQ8plex); K20(iTRAQ8plex)	2691.42	85.25
APDFAAEAVFDQEFINVK	56	3	2	N-Term(iTRAQ8plex); K18(iTRAQ8plex)	2619.39	85.19
ELGLEAVESGDADLVSFGR	2	2	1	N-Term(iTRAQ8plex)	2268.17	85.13
GIMGYVEEDLVSTDFVGDSR	6	3	1	N-Term(iTRAQ8plex)	2493.22	85.07
LDELIYVESHLSNLSTK	26	3	1	N-Term(iTRAQ8plex); K17(iTRAQ8plex)	2569.42	85.06
NLFEGSVENLQIPIK	2	1	1	N-Term(iTRAQ8plex); K15(iTRAQ8plex)	2309.33	85.05
GLLQSDASADQVASER	2	1	1	N-Term(iTRAQ8plex)	1951.01	85.01
LINEPTAAAIAYGLDK	20	23	10	N-Term(iTRAQ8plex); K16(iTRAQ8plex)	2268.3	85
FDLQLLGMGPDGHIASLFPGHPLVK	2	2	1	N-Term(iTRAQ8plex); K25(iTRAQ8plex)	3267.81	84.95
EAVNVSLQNLLTYPFVK	94	2	1	N-Term(iTRAQ8plex); K17(iTRAQ8plex)	2543.46	84.94
IDQIIGPVLDVTFPPGK	53	16	2	N-Term(iTRAQ8plex); K17(iTRAQ8plex)	2417.42	84.93
EAGHVIALDFIDSVIK	5	3	2	N-Term(iTRAQ8plex); K16(iTRAQ8plex)	2335.35	84.87
NVGIVLMGDGLMIQEGSFVK	20	1	1	N-Term(iTRAQ8plex); M12(Oxidation); K20(iTRAQ8plex)	2731.49	84.85
VEESGVDALEINFSCPHGMPER	3	3	2	N-Term(iTRAQ8plex); C15(Carbamidomethyl)	2777.3	84.85
SSENNLYVVEGMQFER	7	3	2	N-Term(iTRAQ8plex)	2206.07	84.84
DDVATAEHAAATTEEEVASLR	3	1	1	N-Term(iTRAQ8plex)	2490.21	84.83
GLTAEDMVVLSGSHTLGR	11	1	1	N-Term(iTRAQ8plex)	2147.15	84.82
VVLEMAGVENALGK	5	3	1	N-Term(iTRAQ8plex); K14(iTRAQ8plex)	2038.18	84.81
AIAAISAGNDDFIGTMIAEAINK	5	2	1	N-Term(iTRAQ8plex); K23(iTRAQ8plex)	2914.57	84.81
SQPDLAILAVNTFVK	2	3	2	N-Term(iTRAQ8plex); K15(iTRAQ8plex)	2224.3	84.8
GPHVDEPELVSALVEGR	4	2	1	N-Term(iTRAQ8plex)	2108.13	84.79
AALAVLDEMVDVGFTPSK	2	2	1	N-Term(iTRAQ8plex); K18(iTRAQ8plex)	2471.36	84.78
ATEELIADVLGVEVFR	4	1	1	N-Term(iTRAQ8plex)	2065.15	84.76
LSTDYIDLLQIHWPDR	3	3	1	N-Term(iTRAQ8plex)	2289.22	84.74
EEVGQDNFFLFGAK	1	5	2	N-Term(iTRAQ8plex); K14(iTRAQ8plex)	2209.18	84.73
LLPLVGNVYVPR	1	1	1	N-Term(iTRAQ8plex)	1644.01	84.72
LEIQAIADDITSK	15	8	1	N-Term(iTRAQ8plex); K13(iTRAQ8plex)	2025.16	84.71
TRDELIEAEVADLLR	1	1	1	N-Term(iTRAQ8plex)	2047.13	84.71
ELVNAPANVLTPAVLAEEASK	9	3	2	N-Term(iTRAQ8plex); K21(iTRAQ8plex)	2744.55	84.7
YDESFINENAINAIK	2	2	1	N-Term(iTRAQ8plex); K15(iTRAQ8plex)	2349.25	84.68
ILVTGGAGFIGSHLVDK	3	1	1	N-Term(iTRAQ8plex); K17(iTRAQ8plex)	2292.35	84.6
SFIGMGYYNTHIPAVILR	7	1	1	N-Term(iTRAQ8plex)	2356.29	84.6
SSNPPFTSVELDHSDSGR	1	3	1	N-Term(iTRAQ8plex)	2236.07	84.57
IENVEGLNHFDEILEEADGIILSR	9	3	2	N-Term(iTRAQ8plex)	3029.56	84.56
ALALGASGVFIGRPVVFALAAEGEAGVR	4	2	1	N-Term(iTRAQ8plex)	3002.7	84.55
AFNPTQAEETYSMVTANR	8	16	1	N-Term(iTRAQ8plex); M13(Oxidation)	2350.13	84.49
EIDDALLQGSIDIAVHSMK	4	2	1	N-Term(iTRAQ8plex); K19(iTRAQ8plex)	2663.46	84.49
GDELIADVVLFATGR	3	4	2	N-Term(iTRAQ8plex)	1880.04	84.45
LADLVGFGVAVATGK	2	2	1	N-Term(iTRAQ8plex); K15(iTRAQ8plex)	2026.21	84.35
GNALAAAQGLSDK	1	1	1	N-Term(iTRAQ8plex); K13(iTRAQ8plex)	1824.04	84.34
EDSTVDDLIDVIEGNR	2	3	1	N-Term(iTRAQ8plex)	2094.05	84.29
VAILGAAGGIGQPLALLMK	8	1	1	N-Term(iTRAQ8plex); K19(iTRAQ8plex)	2401.48	84.24
LVVDEATNDDNSVVALHPDTMER	4	3	1	N-Term(iTRAQ8plex)	2844.4	84.24
MFVLDEADEMLSR	5	5	2	N-Term(iTRAQ8plex)	1859.91	84.23
QATEALQGAGVDLAPFQSAFK	4	1	1	N-Term(iTRAQ8plex); K21(iTRAQ8plex)	2757.5	84.23
QEDATAAAAAGDLATPLPGELDAEEDRPK	1	1	1	N-Term(iTRAQ8plex); K29(iTRAQ8plex)	3530.79	84.23
NVDNFFNENEQLAFGPGLVVPGIYYSDDK	5	2	2	N-Term(iTRAQ8plex); K29(iTRAQ8plex)	3869.95	84.22
VANTILHDAVQELAESVVAVVR	1	3	1	N-Term(iTRAQ8plex)	2637.49	84.21
EIAWMEEVIAAESSLR	2	7	2	N-Term(iTRAQ8plex)	2138.11	84.16
TVEEIISALEQEAPR	3	1	1	N-Term(iTRAQ8plex)	1989.07	84.08
VLLSIGGGVGSYGLSSAADAK	1	2	1	N-Term(iTRAQ8plex); K21(iTRAQ8plex)	2530.43	84.03
GHNFALNASFDEVDAAGYDGLVIPGGR	1	1	1	N-Term(iTRAQ8plex)	3066.52	84.02
EAGGHVIGQEGLLPLLPR	4	2	1	N-Term(iTRAQ8plex)	2160.25	84.01
ESLIALEEDLVQLTYK	3	1	1	N-Term(iTRAQ8plex); K16(iTRAQ8plex)	2472.41	83.97
VDKGTVDIAGTVGETTTQGLDSLGAR	2	1	1	N-Term(iTRAQ8plex); K3(iTRAQ8plex)	3169.71	83.97
VFVHVPSEIAAHEVEEIGVEHLLR	4	2	1	N-Term(iTRAQ8plex)	3013.64	83.96
HPALLLVDGVSSICALDFR	15	2	2	N-Term(iTRAQ8plex); C14(Carbamidomethyl)	2387.3	83.96
ATNTLTIVDSGIGMTK	4	1	1	N-Term(iTRAQ8plex); K16(iTRAQ8plex)	2230.25	83.95
EIIIDVELAAR	179	2	1	N-Term(iTRAQ8plex)	1545.91	83.93
QAMADLVLGNLEAHVLK	13	1	1	N-Term(iTRAQ8plex); K17(iTRAQ8plex)	2430.39	83.92
EILPLLEQTTQLR	18	5	3	N-Term(iTRAQ8plex)	1858.09	83.84
ELAITSDEALSLEELPK	5	4	2	N-Term(iTRAQ8plex); K17(iTRAQ8plex)	2466.38	83.81
SGSTTDSLGDALALAQHHDAVTGTEK	3	2	1	N-Term(iTRAQ8plex); K26(iTRAQ8plex)	3190.63	83.79
TQHIDLAYLLMNAGLPK	7	3	2	N-Term(iTRAQ8plex); K17(iTRAQ8plex)	2506.43	83.77
TMLELLNQLDGFDSR	4	6	2	N-Term(iTRAQ8plex)	2056.07	83.76
SAPQSIWYGPDRPK	19	2	1	N-Term(iTRAQ8plex); K14(iTRAQ8plex)	2210.21	83.76
DPTAQTELDNFMVQQLDGTK	8	5	3	N-Term(iTRAQ8plex); K20(iTRAQ8plex)	2859.47	83.75
AGILVGSGMGGLSVFSDGVQNLIEK	2	1	1	N-Term(iTRAQ8plex); M9(Oxidation); K25(iTRAQ8plex)	3072.68	83.74
ALLDEMAVVATEEYR	6	3	1	N-Term(iTRAQ8plex)	2014.04	83.73
VGFLEISGLLNPHFQK	3	2	1	N-Term(iTRAQ8plex); K16(iTRAQ8plex)	2407.38	83.72
FNAILEELGIEQPK	6	3	2	N-Term(iTRAQ8plex); K14(iTRAQ8plex)	2209.25	83.7
SAQASSVAVVLASPTGVQEGFK	4	1	1	N-Term(iTRAQ8plex); K22(iTRAQ8plex)	2741.52	83.64
VIEASDVILEVLDAR	1	3	1	N-Term(iTRAQ8plex)	1946.11	83.62
LSVSNLDEVILVGGSTR	7	2	1	N-Term(iTRAQ8plex)	2063.16	83.6
ATIANMSPEYGATMGFFPVDHVTLDYLR	2	3	1	N-Term(iTRAQ8plex); M14(Oxidation)	3436.69	83.59
VPVGCLLIQSGK	2	3	2	N-Term(iTRAQ8plex); C5(Carbamidomethyl); K12(iTRAQ8plex)	1879.13	83.58
MDEANDSGLASYVAGQIDR	1	2	1	N-Term(iTRAQ8plex); M1(Oxidation)	2332.12	83.57
NVLAVYEAHLSK	3	3	1	N-Term(iTRAQ8plex); K12(iTRAQ8plex)	1952.14	83.56
SSLSEFDDLAGHPGFDK	3	3	1	N-Term(iTRAQ8plex); K17(iTRAQ8plex)	2430.22	83.53
AETVSYDDFVAAGTLGAAR	2	2	1	N-Term(iTRAQ8plex)	2218.13	83.51
AVNNVNSIIAPALVGK	6	3	1	N-Term(iTRAQ8plex); K16(iTRAQ8plex)	2188.32	83.49
GDPGIAALYDELLVADELKPLGEQLR	3	1	1	N-Term(iTRAQ8plex); K19(iTRAQ8plex)	3403.9	83.47
AAAEYDLPLVGNK	14	2	1	N-Term(iTRAQ8plex); K13(iTRAQ8plex)	1969.12	83.44
LLGMVTIASGGVMPNIHNLLLPK	4	2	1	N-Term(iTRAQ8plex); K23(iTRAQ8plex)	2996.75	83.43
TEAGPAAAPAH	7	1	1	N-Term(iTRAQ8plex)	1296.68	83.42
AVDMVESGMTLGLGTGSTAAHALDR	1	1	1	N-Term(iTRAQ8plex)	2764.39	83.42
AVAGSDVQTTSTATSAR	14	2	2	N-Term(iTRAQ8plex)	1927.01	83.41
KGGLNVGAVLILPEGFELAPPDR	19	9	2	N-Term(iTRAQ8plex); K1(iTRAQ8plex)	2970.72	83.4
GILDVCDEPLVSVDFR	11	4	3	N-Term(iTRAQ8plex); C6(Carbamidomethyl)	2138.11	83.36
VMNNQEAVDVVK	1	3	1	N-Term(iTRAQ8plex); K12(iTRAQ8plex)	1954.08	83.36
MVGYALQAAEILSK	10	5	2	N-Term(iTRAQ8plex); K14(iTRAQ8plex)	2102.21	83.34
VLNLEEGGAFTNSSAEDMLK	4	1	1	N-Term(iTRAQ8plex); K20(iTRAQ8plex)	2733.41	83.34
AGDAASDTFTAWDLAK	4	1	1	N-Term(iTRAQ8plex); K16(iTRAQ8plex)	2248.15	83.26
GHFGPINALAFNPDGR	2	2	1	N-Term(iTRAQ8plex)	1987.04	83.24
AVQSGLGTAAVMVMDK	3	3	1	N-Term(iTRAQ8plex); K16(iTRAQ8plex)	2186.21	83.22
VSIFDLVVGDVVPLK	5	3	1	N-Term(iTRAQ8plex); K15(iTRAQ8plex)	2208.34	83.2
QINVTCEVQQLLGNNR	10	15	2	N-Term(iTRAQ8plex); C6(Carbamidomethyl)	2190.15	83.19
LLHEAGLPEGVLNIVSGFGPTAGAALASHMDVDK	7	3	1	N-Term(iTRAQ8plex); M30(Oxidation); K34(iTRAQ8plex)	4011.14	83.19
IGDNVMIINVDNVQEAAR	3	3	1	N-Term(iTRAQ8plex)	2275.19	83.17
INPLVPVDLVVDHSVQVDVAR	6	1	1	N-Term(iTRAQ8plex)	2588.47	83.15
SVGGQPIVFDSVK	4	2	2	N-Term(iTRAQ8plex); K13(iTRAQ8plex)	1941.12	83.12
AVLQDIAIVTGAEYLAK	23	3	1	N-Term(iTRAQ8plex); K17(iTRAQ8plex)	2383.4	83.11
ASSDALSPLVDVALK	5	2	1	N-Term(iTRAQ8plex); K15(iTRAQ8plex)	2094.22	83.1
NLDSDVLNEVIEISSDEAVETAK	6	4	1	N-Term(iTRAQ8plex); K23(iTRAQ8plex)	3098.61	83.1
GLELIPSENFTSLSVMQAVGSVMTNK	12	2	1	N-Term(iTRAQ8plex); K26(iTRAQ8plex)	3360.79	83.08
DLTIIAAEVGEEGQEYLQLAAK	14	3	1	N-Term(iTRAQ8plex); K22(iTRAQ8plex)	2969.63	83.07
ELTAAGISHIIDTTGISIGR	4	3	2	N-Term(iTRAQ8plex)	2329.3	83.05
AGADIVSVHCEQTATIHLHR	4	2	1	N-Term(iTRAQ8plex); C10(Carbamidomethyl)	2519.31	83.04
VLIQFEDFANHNAFDLLAR	9	3	2	N-Term(iTRAQ8plex)	2537.34	83
GLDVGVLVNNAGVSYPYAR	2	2	1	N-Term(iTRAQ8plex)	2268.23	82.97
EILIDAVVHAVNEDYAEMANDFTR	3	3	1	N-Term(iTRAQ8plex)	3039.5	82.95
AAAMALAQHPVVNASCR	3	2	2	N-Term(iTRAQ8plex); C16(Carbamidomethyl)	2071.08	82.94
DTATVTVEGITAVLK	1	3	1	N-Term(iTRAQ8plex); K15(iTRAQ8plex)	2126.25	82.9
LFSPGLAIVDEHLTR	2	3	2	N-Term(iTRAQ8plex)	1972.11	82.89
SAATIQVVVDGYSAPLTAGNIAK	3	2	1	N-Term(iTRAQ8plex); K23(iTRAQ8plex)	2854.61	82.87
LSNELLEGQNYATFQTFVEK	5	3	2	N-Term(iTRAQ8plex); K20(iTRAQ8plex)	2939.55	82.85
MELSTLTQANISLPFITATADGPK	3	2	1	N-Term(iTRAQ8plex); K24(iTRAQ8plex)	3127.71	82.77
VEPEVAAAAPAEETTTR	2	1	1	N-Term(iTRAQ8plex)	2046.07	82.76
LTDFGVQGAESNNILYLR	2	2	2	N-Term(iTRAQ8plex)	2314.23	82.76
YAPDSAPALAIQATIEK	45	2	1	N-Term(iTRAQ8plex); K17(iTRAQ8plex)	2367.33	82.75
AMMDEYYVGEIDATTIPTK	4	3	1	N-Term(iTRAQ8plex); K19(iTRAQ8plex)	2756.38	82.73
ALDYEELNENVK	7	3	2	N-Term(iTRAQ8plex); K12(iTRAQ8plex)	2045.09	82.69
DAVTHLTDAQEWAGGGSMVGAVLGSTK	4	1	1	N-Term(iTRAQ8plex); K27(iTRAQ8plex)	3266.69	82.68
LGSQGSALFVEGEEPIR	3	3	1	N-Term(iTRAQ8plex)	2093.12	82.64
QFQEQNLPGFLLSLSTELATNEKPEESR	5	3	1	N-Term(iTRAQ8plex); K23(iTRAQ8plex)	3814.01	82.63
QAFDEAISELDTLSEESYK	4	3	1	N-Term(iTRAQ8plex); K19(iTRAQ8plex)	2783.4	82.62
VGATTETELEDR	9	3	1	N-Term(iTRAQ8plex)	1624.83	82.53
GGHELSLSTGNAGGR	29	2	1	N-Term(iTRAQ8plex)	1716.89	82.51
HTDALDAITAHLGIGSYR	3	1	1	N-Term(iTRAQ8plex)	2215.18	82.46
FAMAGVAGILGTDLIR	4	2	2	N-Term(iTRAQ8plex)	1909.09	82.4
LSLQLVSATVAGSDGSGVR	3	1	1	N-Term(iTRAQ8plex)	2121.18	82.34
LTGLHETASISDFSWGVANR	13	2	1	N-Term(iTRAQ8plex)	2465.28	82.33
STLIEGGGIGTAIETATSHIK	1	8	1	N-Term(iTRAQ8plex); K21(iTRAQ8plex)	2664.5	82.33
AFFTNSGSEANDSHVK	1	3	2	N-Term(iTRAQ8plex); K16(iTRAQ8plex)	2319.17	82.28
GTIFFTQEGEGPTTVTGSVTGLK	8	1	1	N-Term(iTRAQ8plex); K23(iTRAQ8plex)	2935.58	82.27
LANLGTQAANLQIGVAPFEEK	1	2	1	N-Term(iTRAQ8plex); K21(iTRAQ8plex)	2792.57	82.23
IGPTEPSQLSINQNAQGLAR	4	1	1	N-Term(iTRAQ8plex)	2398.3	82.22
GTSQVEGVVTLTQEDDGPTTVNVR	3	2	1	N-Term(iTRAQ8plex)	2806.43	82.21
TVLIMELINNIAK	52	12	2	N-Term(iTRAQ8plex); K13(iTRAQ8plex)	2080.25	82.2
GGYEISIVDASDGR	13	11	2	N-Term(iTRAQ8plex)	1742.88	82.15
EQDLVFVAGATGK	6	1	1	N-Term(iTRAQ8plex); K13(iTRAQ8plex)	1943.1	82.11
VEESGVDALEINFSCPHGMPER	2	3	2	N-Term(iTRAQ8plex); C15(Carbamidomethyl); M19(Oxidation)	2793.3	82.11
ATVLVETLPAVFQMDEILHELR	13	3	2	N-Term(iTRAQ8plex)	2828.55	82.11
VIDVDLTEDQLEQR	3	3	1	N-Term(iTRAQ8plex)	1977.04	82.1
TAIGVLGDLADTLGVHAGPLINQSTSSK	2	1	1	N-Term(iTRAQ8plex); K28(iTRAQ8plex)	3343.86	82.09
MNPLVSVLHLYDVVNTPGVTADVSHMDTSAVVR	5	2	2	N-Term(iTRAQ8plex)	3840.99	82.09
VNTDDCPNIASTYGIR	11	3	1	N-Term(iTRAQ8plex); C6(Carbamidomethyl)	2100.03	82.08
QYVANPALFASDFVTAMIK	20	1	1	N-Term(iTRAQ8plex); K19(iTRAQ8plex)	2694.47	82.06
EGNWDLLGNNFPVFFIR	5	2	2	N-Term(iTRAQ8plex)	2342.22	82.04
ILGMAALVEVHDER	2	3	1	N-Term(iTRAQ8plex)	1857.01	82.03
NVVCNFTEGAMYSFPQIR	2	3	2	N-Term(iTRAQ8plex); C4(Carbamidomethyl)	2437.19	82.03
TFQGPPHGIQVER	125	21	3	N-Term(iTRAQ8plex)	1769.95	81.99
EGVTYGAGIGPGVYDIHSPR	5	2	1	N-Term(iTRAQ8plex)	2349.21	81.95
EGIPIGIVTAIAAPASIK	2	3	2	N-Term(iTRAQ8plex); K18(iTRAQ8plex)	2329.42	81.91
FGYVLGGSGVAGVLPVDAK	3	1	1	N-Term(iTRAQ8plex); K19(iTRAQ8plex)	2414.39	81.89
VPETLTSVHAYTEALFSR	4	3	2	N-Term(iTRAQ8plex)	2325.24	81.83
SLLEEEAVTVGGTNHSHATK	8	1	1	N-Term(iTRAQ8plex); K20(iTRAQ8plex)	2688.43	81.82
GDNFITEQTGNVYK	3	3	2	N-Term(iTRAQ8plex); K14(iTRAQ8plex)	2194.15	81.8
YNAALSYTNQDLIASLNLNNK	2	3	2	N-Term(iTRAQ8plex); K21(iTRAQ8plex)	2948.6	81.79
ASDSANLDSAAELLLR	6	3	2	N-Term(iTRAQ8plex)	1950.04	81.77
RGDNEWVDGIFSLIDSVDTHIPVPQR	15	2	2	N-Term(iTRAQ8plex)	3269.68	81.77
VVYVEDVADGLDAAPAALIGLYHGR	4	1	1	N-Term(iTRAQ8plex)	2888.55	81.75
HSLIGGSGEFSDFQEILR	2	6	1	N-Term(iTRAQ8plex)	2296.18	81.71
LEGEEYLAVVDEFMEAVHAR	5	2	1	N-Term(iTRAQ8plex)	2611.3	81.69
EAAYQIISDELMLDGNPR	3	1	1	N-Term(iTRAQ8plex); M12(Oxidation)	2355.18	81.68
EELFGPVLYAMK	14	3	2	N-Term(iTRAQ8plex); K12(iTRAQ8plex)	2005.12	81.67
STLTDSLVAAAGIIAQEVAGDVR	1	9	2	N-Term(iTRAQ8plex)	2561.4	81.63
QGFQDLGASSLQSAHDLLR	2	3	1	N-Term(iTRAQ8plex)	2347.23	81.61
EGYEGQISANNIEIGVIR	2	1	1	N-Term(iTRAQ8plex)	2266.19	81.6
AFNPTQAEETYSMVTANR	14	16	1	N-Term(iTRAQ8plex)	2334.12	81.58
LANDTQGTVEAAK	9	2	1	N-Term(iTRAQ8plex); K13(iTRAQ8plex)	1926.06	81.56
VQLLEIAQVPDEHVNEFK	8	3	1	N-Term(iTRAQ8plex); K18(iTRAQ8plex)	2716.51	81.56
VFSPEEISAMILGK	11	3	1	N-Term(iTRAQ8plex); K14(iTRAQ8plex)	2129.21	81.55
WAMLGVAGMLIPEVLTK	14	2	2	N-Term(iTRAQ8plex); K17(iTRAQ8plex)	2437.41	81.53
MTNFYTNFQVDEIGR	5	2	1	N-Term(iTRAQ8plex)	2139.05	81.52
ANNMFVDYNEPQLER	4	2	1	N-Term(iTRAQ8plex); M4(Oxidation)	2160.03	81.51
NLNTVDMVALSGAHTIGK	1	2	2	N-Term(iTRAQ8plex); K18(iTRAQ8plex)	2449.36	81.48
VFGEGYVSTGGFETTK	1	4	2	N-Term(iTRAQ8plex); K16(iTRAQ8plex)	2287.2	81.47
GSITSIQAVYVPADDLTDPAPATTFAHLDATTVLSR	8	16	3	N-Term(iTRAQ8plex)	4019.1	81.45
VVGVADSSSLLVADDVR	2	1	1	N-Term(iTRAQ8plex)	2006.1	81.45
TTEELGLLSPDQGIAAAK	6	1	1	N-Term(iTRAQ8plex); K18(iTRAQ8plex)	2422.35	81.41
VALVTGITGQDGSYLTELLLSK	2	3	1	N-Term(iTRAQ8plex); K22(iTRAQ8plex)	2886.66	81.41
MMVVLGELGGSDEYSLVEALK	4	5	1	N-Term(iTRAQ8plex); K21(iTRAQ8plex)	2848.52	81.39
DNPEAMEEDEVDEVAEIR	1	3	2	N-Term(iTRAQ8plex); M6(Oxidation)	2410.08	81.33
GVPLAVNQVNYSLIYR	2	3	2	N-Term(iTRAQ8plex)	2110.19	81.27
IQAGLSALEEAMK	12	3	2	N-Term(iTRAQ8plex); K13(iTRAQ8plex)	1969.12	81.26
FPVGAPLHGIQAFLR	3	3	2	N-Term(iTRAQ8plex)	1927.11	81.25
EEADEEVLQILELYR	3	5	2	N-Term(iTRAQ8plex)	2153.12	81.25
QFGYIVLTTSAGIMDHEEAR	2	1	1	N-Term(iTRAQ8plex); M14(Oxidation)	2558.28	81.25
EAGVHGLVVPDVPLEETDILR	3	3	1	N-Term(iTRAQ8plex)	2562.41	81.25
FALLLNPLAR	1	2	1	N-Term(iTRAQ8plex)	1431.89	81.22
DCFNQIESLSLLENNR	1	2	1	N-Term(iTRAQ8plex); C2(Carbamidomethyl)	2256.11	81.22
GTIELAGTNGETTTQGFDDLGK	2	3	1	N-Term(iTRAQ8plex); K22(iTRAQ8plex)	2833.46	81.21
SATTVQDLLSAAADASAR	3	4	2	N-Term(iTRAQ8plex)	2052.09	81.19
VVDLAHLVAAK	34	1	1	N-Term(iTRAQ8plex); K11(iTRAQ8plex)	1744.08	81.16
LDVLSNEVFVNALVSSGR	1	3	2	N-Term(iTRAQ8plex)	2223.23	81.15
EGMATLAALNVLGK	4	3	1	N-Term(iTRAQ8plex); K14(iTRAQ8plex)	1996.17	81.09
NTPEMVAEGNLMELIHR	1	3	1	N-Term(iTRAQ8plex)	2258.16	81.08
SLLIVAEDLESEALGTLIINK	4	1	1	N-Term(iTRAQ8plex); K21(iTRAQ8plex)	2849.66	81.07
LVTVEDIVLQHWATYGR	10	3	2	N-Term(iTRAQ8plex)	2304.27	81.05
SGAAAASAQIIDLLEDTR	1	3	1	N-Term(iTRAQ8plex)	2106.15	81.04
ANADVIQISGHDGGTGASPISSIK	4	3	2	N-Term(iTRAQ8plex); K24(iTRAQ8plex)	2903.57	81.04
VLLFLEEVGAEYELVPVDFVAGEHK	9	1	1	N-Term(iTRAQ8plex); K25(iTRAQ8plex)	3410.87	81.02
VILSGAAPLATHVEEYLR	4	3	2	N-Term(iTRAQ8plex)	2243.26	80.96
NVGIVLMGDGLMIQEGSFVK	7	1	1	N-Term(iTRAQ8plex); M7(Oxidation); M12(Oxidation); K20(iTRAQ8plex)	2747.49	80.94
SGEGSATELFELGAVMLR	3	1	1	N-Term(iTRAQ8plex)	2171.14	80.92
GRVDEYGNPVAGHGVGTGAAAGGHFQPMR	2	1	1	N-Term(iTRAQ8plex); M28(Oxidation)	3185.56	80.92
LLFEVAPLGFLIEK	37	1	1	N-Term(iTRAQ8plex); K14(iTRAQ8plex)	2197.33	80.89
KIEDAIDGAITWLDNNQLAEAEEFDDK	2	2	2	N-Term(iTRAQ8plex); K1(iTRAQ8plex); K27(iTRAQ8plex)	3976.06	80.89
VYGLNEIQAGEMVEFASGVK	6	7	1	N-Term(iTRAQ8plex); M12(Oxidation); K20(iTRAQ8plex)	2765.45	80.88
EFELAVDGIVVNSFEELEHDSAAR	2	2	1	N-Term(iTRAQ8plex)	2980.48	80.88
SAEYMTHAPLGSLNSVGGVATEINAVNYVSPR	2	11	1	N-Term(iTRAQ8plex); M5(Oxidation)	3624.83	80.88
EGLLVGISSGAAAAAAIK	21	1	1	N-Term(iTRAQ8plex); K18(iTRAQ8plex)	2207.32	80.86
TVSGVAGPLVILDK	8	6	1	N-Term(iTRAQ8plex); K14(iTRAQ8plex)	1977.21	80.83
NDGSVATIGISDHAQGHLGEVVFVELPEAGTK	5	2	1	N-Term(iTRAQ8plex); K32(iTRAQ8plex)	3856	80.81
AFVQQAEVVLADGK	3	3	3	N-Term(iTRAQ8plex); K14(iTRAQ8plex)	2083.21	80.8
YVLLPQDGVDIDILHDATR	3	2	1	N-Term(iTRAQ8plex)	2457.33	80.76
GTIFFTQEGDGPTTVTGSVTGLK	9	2	1	N-Term(iTRAQ8plex); K23(iTRAQ8plex)	2921.57	80.74
YLVSNDLLVEFHQPVR	4	3	1	N-Term(iTRAQ8plex)	2233.23	80.71
AIVSDFLLSLSSAPR	2	1	1	N-Term(iTRAQ8plex)	1880.07	80.69
AIMQAAEEVAEGK	3	2	1	N-Term(iTRAQ8plex); K13(iTRAQ8plex)	1955.07	80.66
FVVHNVSELELLMMHNR	6	9	2	N-Term(iTRAQ8plex)	2372.24	80.63
YQWDQGYFQQEIYR	11	15	2	N-Term(iTRAQ8plex)	2228.07	80.58
TITLEVESSDTIDNVK	40	5	3	N-Term(iTRAQ8plex); K16(iTRAQ8plex)	2372.3	80.58
VQLADTYMSQAALGDANQDAMK	17	4	1	N-Term(iTRAQ8plex); M21(Oxidation); K22(iTRAQ8plex)	2965.48	80.57
GGGQSALGSALGLMSR	2	3	1	N-Term(iTRAQ8plex)	1765.95	80.53
QGIINSSAAETGYLQDLVYK	5	1	1	N-Term(iTRAQ8plex); K20(iTRAQ8plex)	2778.49	80.51
FYGASGVEYSEQAEK	5	3	2	N-Term(iTRAQ8plex); K15(iTRAQ8plex)	2273.15	80.51
LTYTLDEMEGPLEVGADGTLK	39	2	1	N-Term(iTRAQ8plex); K21(iTRAQ8plex)	2860.49	80.48
ATSLSSASVDDAAVIEELIAK	3	3	2	N-Term(iTRAQ8plex); K21(iTRAQ8plex)	2698.5	80.47
DELETALIEHEMGDADTIKDIISEVDTDNDGR	2	4	1	N-Term(iTRAQ8plex); M12(Oxidation); K19(iTRAQ8plex)	4184.01	80.47
GASAGEGLGNAFLSHIR	4	3	2	N-Term(iTRAQ8plex)	1961.04	80.45
TMLELLNQLDGFEASNK	7	5	2	N-Term(iTRAQ8plex); K17(iTRAQ8plex)	2531.36	80.45
IDSHLACAVAGIMSDANILINTAR	5	2	1	N-Term(iTRAQ8plex); C7(Carbamidomethyl); M13(Oxidation)	2846.48	80.44
LQGQQDGYYVVVGGITPTPLGEGK	5	2	1	N-Term(iTRAQ8plex); K24(iTRAQ8plex)	3084.67	80.43
NQVAMNPINTVFDAK	10	7	3	N-Term(iTRAQ8plex); K15(iTRAQ8plex)	2270.24	80.43
HMDGSGVNTYTLVNR	5	2	1	N-Term(iTRAQ8plex)	1967.99	80.42
KGDVITSFDGVSVGCEGTVPFR	2	3	2	N-Term(iTRAQ8plex); K1(iTRAQ8plex); C15(Carbamidomethyl)	2935.53	80.41
KLASLADLFVNDAFGTAHR	18	2	1	N-Term(iTRAQ8plex); K1(iTRAQ8plex)	2654.48	80.39
KVAILGAAGGIGQPLSLLMK	2	1	1	N-Term(iTRAQ8plex); K1(iTRAQ8plex); K20(iTRAQ8plex)	2849.77	80.38
KPAAGSEGGGGFNLGGLFAK	9	1	1	N-Term(iTRAQ8plex); K1(iTRAQ8plex); K20(iTRAQ8plex)	2747.56	80.32
LLAGITIAHGGVIPNINPVLLPK	8	2	1	N-Term(iTRAQ8plex); K23(iTRAQ8plex)	2928.81	80.31
NLFGLEIDDAFLTK	3	1	1	N-Term(iTRAQ8plex); K14(iTRAQ8plex)	2204.23	80.29
TFGQELYSPLLLAFAEK	4	2	1	N-Term(iTRAQ8plex); K17(iTRAQ8plex)	2535.43	80.27
LVGYNTDYIGAISAIEDGIGGLGSK	2	2	1	N-Term(iTRAQ8plex); K25(iTRAQ8plex)	3091.66	80.27
NQDTVTLEEVLQPGK	4	3	2	N-Term(iTRAQ8plex); K15(iTRAQ8plex)	2279.27	80.27
HLGVVGLGGLGHMAVK	5	3	3	N-Term(iTRAQ8plex); K16(iTRAQ8plex)	2153.28	80.26
VYGLNEIQAGEMVEFASGVK	26	7	1	N-Term(iTRAQ8plex); K20(iTRAQ8plex)	2749.46	80.26
GHYLNATAGTCEEMIK	43	25	3	N-Term(iTRAQ8plex); C11(Carbamidomethyl); M14(Oxidation); K16(iTRAQ8plex)	2419.21	80.25
VVPGLIGGSADLASSNMTLLK	16	3	3	N-Term(iTRAQ8plex); K21(iTRAQ8plex)	2651.53	80.25
IVMIGTLTGAQWGIYDAFK	8	6	3	N-Term(iTRAQ8plex); K19(iTRAQ8plex)	2692.48	80.22
KIIGATNPLASEPGTIR	3	2	1	N-Term(iTRAQ8plex); K1(iTRAQ8plex)	2346.38	80.2
LGLLTTITAGLALSGR	4	1	1	N-Term(iTRAQ8plex)	1861.14	80.2
VLVVANPANTNALILK	14	3	1	N-Term(iTRAQ8plex); K16(iTRAQ8plex)	2258.4	80.12
DLDLGTNELDGDVTSYEK	1	2	1	N-Term(iTRAQ8plex); K18(iTRAQ8plex)	2592.31	80.12
DISPPLEWYGVPDGTR	3	2	2	N-Term(iTRAQ8plex)	2106.08	80.11
VGDVIESIQVVSGLDNLINPSYK	7	1	1	N-Term(iTRAQ8plex); K23(iTRAQ8plex)	3067.71	80.09
EEAEGAPAVAAHH	3	1	1	N-Term(iTRAQ8plex)	1592.79	80.08
VTGGEVGAASSLAPK	4	2	2	N-Term(iTRAQ8plex); K15(iTRAQ8plex)	1952.12	80.08
ANNLVFVSGVLGLNPETGK	5	2	1	N-Term(iTRAQ8plex); K19(iTRAQ8plex)	2537.45	80.07
NIFLQFEEVAVENIK	6	1	1	N-Term(iTRAQ8plex); K15(iTRAQ8plex)	2401.35	80.04
LAGQDANVTTVPVAVLR	3	3	1	N-Term(iTRAQ8plex)	2028.17	80.04
DESSPYAAMLASQDVAVR	1	3	1	N-Term(iTRAQ8plex); M9(Oxidation)	2230.1	80.03
SQFVQVFNNSPDETAYFR	1	6	2	N-Term(iTRAQ8plex)	2453.2	80.02
AVGALVALYER	2	3	1	N-Term(iTRAQ8plex)	1465.87	80.01
IGGTVLEATSVLAEAFAVAK	5	1	1	N-Term(iTRAQ8plex); K20(iTRAQ8plex)	2555.48	79.98
VELEAFENEIATHETTIEELK	2	3	2	N-Term(iTRAQ8plex); K21(iTRAQ8plex)	3053.6	79.98
LGPGMMITVDLETGQVLENTEVK	1	3	2	N-Term(iTRAQ8plex); K23(iTRAQ8plex)	3082.65	79.96
GAAGVHLEDQSSVTK	5	2	2	N-Term(iTRAQ8plex); K15(iTRAQ8plex)	2107.15	79.94
EDSDFMIEVMDIALSK	2	2	1	N-Term(iTRAQ8plex); K16(iTRAQ8plex)	2451.27	79.94
FVSESVEEQTEQVMK	1	2	1	N-Term(iTRAQ8plex); K15(iTRAQ8plex)	2378.24	79.92
GDPIEFELGTGQVIK	3	3	2	N-Term(iTRAQ8plex); K15(iTRAQ8plex)	2211.24	79.91
AATLKEELLAAIAPLDR	3	2	2	N-Term(iTRAQ8plex); K5(iTRAQ8plex)	2403.44	79.89
MPGFQDGDLVLFESR	8	4	3	N-Term(iTRAQ8plex)	2015.02	79.88
SENPDAANSLETDGLAR	2	1	1	N-Term(iTRAQ8plex)	2064.01	79.88
DAQLFLDAIVQDFSINDAK	4	1	1	N-Term(iTRAQ8plex); K19(iTRAQ8plex)	2731.47	79.88
DGDEYLINLIDSPGHVDFSSEVTAALR	4	11	2	N-Term(iTRAQ8plex)	3237.62	79.87
LGHNFVGTEQVLLGLVGEGTGIAAK	5	3	1	N-Term(iTRAQ8plex); K25(iTRAQ8plex)	3088.75	79.86
DEAYFAANAAALASR	12	2	1	N-Term(iTRAQ8plex)	1844.94	79.84
QVDLIGLGSGSELDQK	5	3	2	N-Term(iTRAQ8plex); K16(iTRAQ8plex)	2267.26	79.84
AEQLIIDVLAEADAGSSGTISNR	3	1	1	N-Term(iTRAQ8plex)	2634.4	79.82
VEGLSNLSLVDIAAGGWHSAALTK	2	3	1	N-Term(iTRAQ8plex); K24(iTRAQ8plex)	3017.69	79.81
FVSDGVFYAELNEMLTR	2	1	1	N-Term(iTRAQ8plex)	2295.16	79.8
QLEAAAPAPVDLAK	6	1	1	N-Term(iTRAQ8plex); K14(iTRAQ8plex)	2002.18	79.77
GLAYDISDDQQDITR	21	3	1	N-Term(iTRAQ8plex)	2014	79.77
LSAALADILEAK	4	2	1	N-Term(iTRAQ8plex); K12(iTRAQ8plex)	1823.1	79.77
NVLAVALETDYSYDHADK	2	2	1	N-Term(iTRAQ8plex); K18(iTRAQ8plex)	2632.37	79.76
FEGALPADQLILQIESALEAPK	6	3	3	N-Term(iTRAQ8plex); K22(iTRAQ8plex)	2961.68	79.76
DKVPAEVVSEIEAAVAELR	2	2	1	N-Term(iTRAQ8plex); K2(iTRAQ8plex)	2633.5	79.76
YAAISQDNGLVPIVEPEILLDGEHGIER	5	2	1	N-Term(iTRAQ8plex)	3351.77	79.75
GLAFGGEAGFDTSSGK	4	2	1	N-Term(iTRAQ8plex); K16(iTRAQ8plex)	2109.1	79.74
AAWQIFTPLLHDIDAGK	3	3	1	N-Term(iTRAQ8plex); K17(iTRAQ8plex)	2504.41	79.74
VAAEDAFDCLQSGSVSK	2	2	2	N-Term(iTRAQ8plex); C9(Carbamidomethyl); K17(iTRAQ8plex)	2392.22	79.73
LLLVDIDLLESK	6	7	3	N-Term(iTRAQ8plex); K12(iTRAQ8plex)	1979.22	79.71
FDGILGLGYPDISVGK	6	2	1	N-Term(iTRAQ8plex); K16(iTRAQ8plex)	2259.29	79.69
SQGISGWMNLTLK	5	2	2	N-Term(iTRAQ8plex); K13(iTRAQ8plex)	2043.14	79.69
LLGFGDLGGPALSAAEEYSLHQR	1	3	1	N-Term(iTRAQ8plex)	2705.42	79.69
ASAVVTDVTLASQVIPIAK	3	2	1	N-Term(iTRAQ8plex); K19(iTRAQ8plex)	2491.49	79.68
NEQTGEVNILYK	5	3	1	N-Term(iTRAQ8plex); K12(iTRAQ8plex)	2016.12	79.67
DVLALASLEVDLSSIEPGSTVTVK	4	2	1	N-Term(iTRAQ8plex); K24(iTRAQ8plex)	3051.73	79.66
GPLENLADHLSDPVNNNAWAFATNFVPGK	11	8	2	N-Term(iTRAQ8plex); K29(iTRAQ8plex)	3716.93	79.66
LELQEVVDFLK	21	1	1	N-Term(iTRAQ8plex); K11(iTRAQ8plex)	1941.15	79.64
MGLDDKEIVALSGAHTLGR	9	5	3	N-Term(iTRAQ8plex); K6(iTRAQ8plex)	2591.44	79.63
VLNLEEGGAFTTSSAEEMLK	10	2	1	N-Term(iTRAQ8plex); K20(iTRAQ8plex)	2734.44	79.61
ILAELALDGESGTAAEAGLELEHYLIGR	2	2	2	N-Term(iTRAQ8plex)	3215.71	79.61
NYISDVIVQLSSNEVSFR	1	3	1	N-Term(iTRAQ8plex)	2374.25	79.59
AWTIIAGMTAPQAAGVIHSDFQK	4	3	2	N-Term(iTRAQ8plex); K23(iTRAQ8plex)	3021.63	79.59
GRVDEYGNPVAGHGVGTGAAAGGHFQPMR	2	1	1	N-Term(iTRAQ8plex)	3169.55	79.57
SGVDSGATLVTGGDK	6	3	1	N-Term(iTRAQ8plex); K15(iTRAQ8plex)	1972.07	79.54
DVQEACVHDGYVLPK	4	3	2	N-Term(iTRAQ8plex); C6(Carbamidomethyl); K15(iTRAQ8plex)	2338.22	79.53
VDFAPGGTNPPHIHPR	7	16	3	N-Term(iTRAQ8plex)	2016.07	79.42
IAIGAPGELSHPDTFR	23	1	1	N-Term(iTRAQ8plex)	1985.07	79.41
LLGVAEGASFDEILR	2	1	1	N-Term(iTRAQ8plex)	1894.06	79.39
EVDEQMINVQNK	8	18	3	N-Term(iTRAQ8plex); K12(iTRAQ8plex)	2055.09	79.38
AADLGVESIVIGMPHR	2	3	1	N-Term(iTRAQ8plex); M13(Oxidation)	1985.08	79.36
NQDAGLAELPATVAALK	5	2	1	N-Term(iTRAQ8plex); K17(iTRAQ8plex)	2290.31	79.35
IGEDSTLTEEILAAGPK	2	3	1	N-Term(iTRAQ8plex); K17(iTRAQ8plex)	2352.3	79.35
KIVDILVEQGIVPGIK	18	4	2	N-Term(iTRAQ8plex); K1(iTRAQ8plex); K16(iTRAQ8plex)	2633.65	79.35
AMSIMNSFINDIFEK	87	71	18	N-Term(iTRAQ8plex); K15(iTRAQ8plex)	2368.24	79.34
DLADLVALSGAHTVGR	6	3	1	N-Term(iTRAQ8plex)	1899.07	79.33
AYTDYALDMGLITQSEFTK	1	1	1	N-Term(iTRAQ8plex); K19(iTRAQ8plex)	2775.43	79.33
ATGEEGAEDPR	1	1	1	N-Term(iTRAQ8plex)	1435.7	79.29
AGIALNDNFVK	8	4	2	N-Term(iTRAQ8plex); K11(iTRAQ8plex)	1770.03	79.28
ATTVQATGVASNLVEAIQGVGFK	9	3	2	N-Term(iTRAQ8plex); K23(iTRAQ8plex)	2869.62	79.26
IAEVGADIELLTR	2	3	2	N-Term(iTRAQ8plex)	1703.98	79.23
LGVTQCTIAHALEK	5	3	2	N-Term(iTRAQ8plex); C6(Carbamidomethyl); K14(iTRAQ8plex)	2149.21	79.23
AYYVLDEILISGELQESSK	2	3	1	N-Term(iTRAQ8plex); K19(iTRAQ8plex)	2765.49	79.22
LFATLDGLDHAAK	63	3	1	N-Term(iTRAQ8plex); K13(iTRAQ8plex)	1980.13	79.21
LNQTPNSPISAESSAGR	3	2	1	N-Term(iTRAQ8plex)	2033.06	79.2
HVLVILTDMSSYADALR	21	9	1	N-Term(iTRAQ8plex)	2208.2	79.2
AVSLLEAIDTASLSAGSTR	1	2	1	N-Term(iTRAQ8plex)	2166.19	79.2
VNPGNAPLVVGQLLDDECPEDFIK	2	3	2	N-Term(iTRAQ8plex); C18(Carbamidomethyl); K24(iTRAQ8plex)	3247.72	79.18
GLDVIQQAQSGTGK	6	5	2	N-Term(iTRAQ8plex); K14(iTRAQ8plex)	2010.14	79.18
LDESTGLIDYDQLEK	10	2	1	N-Term(iTRAQ8plex); K15(iTRAQ8plex)	2347.24	79.17
GFIFGPPIALAIGAK	4	3	1	N-Term(iTRAQ8plex); K15(iTRAQ8plex)	2080.28	79.16
AAIGDAALVVCSIGASEK	1	2	1	N-Term(iTRAQ8plex); C11(Carbamidomethyl); K18(iTRAQ8plex)	2340.3	79.16
GFFECTHDVTGLTCADFLR	3	2	2	N-Term(iTRAQ8plex); C5(Carbamidomethyl); C14(Carbamidomethyl)	2550.21	79.15
GILLGAVHGIVEALFR	5	3	1	N-Term(iTRAQ8plex)	1969.19	79.12
GFLDSDSHLLDNVDK	2	3	1	N-Term(iTRAQ8plex); K15(iTRAQ8plex)	2283.2	79.1
YIGVSNETSYGVMEFVQAAK	1	1	1	N-Term(iTRAQ8plex); K20(iTRAQ8plex)	2801.46	79.09
RPSGIQQLLAAEQEAQQIVNAAR	4	2	1	N-Term(iTRAQ8plex)	2795.55	79.04
KIVDILVEQGVVPGIK	9	1	1	N-Term(iTRAQ8plex); K1(iTRAQ8plex); K16(iTRAQ8plex)	2619.65	78.98
LIQENISSALDILK	7	3	3	N-Term(iTRAQ8plex); K14(iTRAQ8plex)	2165.29	78.97
ESLIALEEDLVQLTDK	6	2	1	N-Term(iTRAQ8plex); K16(iTRAQ8plex)	2424.37	78.97
QAFDEAISELDSLSEESYK	7	3	2	N-Term(iTRAQ8plex); K19(iTRAQ8plex)	2769.39	78.97
TLMELLNQLDGFDELGK	4	9	1	N-Term(iTRAQ8plex); K17(iTRAQ8plex)	2544.37	78.94
VVDLADIVANQWK	23	2	1	N-Term(iTRAQ8plex); K13(iTRAQ8plex)	2079.21	78.93
QAFDEAIAELDSLGEESYK	11	1	1	N-Term(iTRAQ8plex); K19(iTRAQ8plex)	2723.38	78.93
LTSGFEITAYIPGIGHNLQEHSVVLVR	3	11	1	N-Term(iTRAQ8plex)	3254.79	78.92
DLILSVMSAMGEEQICAVK	15	2	1	N-Term(iTRAQ8plex); C16(Carbamidomethyl); K19(iTRAQ8plex)	2702.44	78.89
NLAGEIAQEFEK	2	1	1	N-Term(iTRAQ8plex); K12(iTRAQ8plex)	1957.08	78.89
GHYLNATAGTCEEMIK	53	25	3	N-Term(iTRAQ8plex); C11(Carbamidomethyl); K16(iTRAQ8plex)	2403.22	78.88
LNQQAAIEGQGLK	1	3	2	N-Term(iTRAQ8plex); K13(iTRAQ8plex)	1978.15	78.87
IAETQENAEEVATYQR	1	3	1	N-Term(iTRAQ8plex)	2156.07	78.86
TAMMGVVGMIAPEALGK	25	1	1	N-Term(iTRAQ8plex); M9(Oxidation); K17(iTRAQ8plex)	2300.27	78.86
TDIIFFCSPNNPTGAAASR	1	4	1	N-Term(iTRAQ8plex); C7(Carbamidomethyl)	2343.17	78.84
GLPLPIHGDGSNVR	3	3	1	N-Term(iTRAQ8plex)	1735.97	78.83
EDVSGEMALLVEGLGVGK	3	3	1	N-Term(iTRAQ8plex); K18(iTRAQ8plex)	2411.33	78.83
CFVGGLAWATDDHNLQQAFSQYGEILDAK	3	1	1	N-Term(iTRAQ8plex); C1(Carbamidomethyl); K29(iTRAQ8plex)	3862.93	78.79
EWGVPSDLFGTLPGR	3	2	1	N-Term(iTRAQ8plex)	1935.03	78.78
DGVTATDLVLTVTQMLR	3	3	1	N-Term(iTRAQ8plex)	2137.2	78.78
AAWEIFTPLLHDIDAGR	3	3	2	N-Term(iTRAQ8plex)	2229.19	78.78
LFNAVAVEDLIVK	2	2	1	N-Term(iTRAQ8plex); K13(iTRAQ8plex)	2039.23	78.76
TYVDLLQDLMEK	2	3	2	N-Term(iTRAQ8plex); K12(iTRAQ8plex)	2076.15	78.76
EQTVAGTLHHLTLEALEAGR	4	1	1	N-Term(iTRAQ8plex)	2450.33	78.71
AVGEELGVGFLGMGFQPK	1	2	2	N-Term(iTRAQ8plex); K18(iTRAQ8plex)	2444.34	78.7
VIGTLLGSVLPDGTVHVR	8	1	1	N-Term(iTRAQ8plex)	2137.27	78.7
IPLFSAAGLPHNEIAAQICR	4	10	1	N-Term(iTRAQ8plex); C19(Carbamidomethyl)	2482.35	78.7
DESPNAEPVSASDTVR	4	1	1	N-Term(iTRAQ8plex)	1977.96	78.69
ELDYLDGAVSNPK	11	3	1	N-Term(iTRAQ8plex); K13(iTRAQ8plex)	2029.1	78.69
KVAILGAAGGIGQPLALLMK	3	1	1	N-Term(iTRAQ8plex); K1(iTRAQ8plex); K20(iTRAQ8plex)	2833.77	78.67
STLIEGGGIGTAIETTTSHIK	2	1	1	N-Term(iTRAQ8plex); K21(iTRAQ8plex)	2694.51	78.63
VFSGGKPVDLTAESIAPEVSSSIPPSLVR	2	1	1	N-Term(iTRAQ8plex); K6(iTRAQ8plex)	3547.98	78.59
DLGSMLTLAVDNPDAAAGK	10	2	2	N-Term(iTRAQ8plex); K19(iTRAQ8plex)	2467.34	78.57
GAIVNIGSGAASVVPSDPLYSVYAATK	1	2	1	N-Term(iTRAQ8plex); K27(iTRAQ8plex)	3215.77	78.57
DSVVALGGPSWTVPLGR	3	15	6	N-Term(iTRAQ8plex)	2015.12	78.56
HVVFGHVLEGMDVVR	6	1	1	N-Term(iTRAQ8plex)	1998.09	78.55
LVVDNFLMGWWEHLEK	1	3	2	N-Term(iTRAQ8plex); M8(Oxidation); K16(iTRAQ8plex)	2640.41	78.55
SMAYLTAEQALADYAVLLTDLKR	2	2	1	N-Term(iTRAQ8plex); K22(iTRAQ8plex)	3164.75	78.55
EGQSIGVVADGEDK	4	1	1	N-Term(iTRAQ8plex); K14(iTRAQ8plex)	2012.07	78.54
TFVLDFASEGLAAGVEALKDSIR	2	2	1	N-Term(iTRAQ8plex); K19(iTRAQ8plex)	3017.67	78.54
LAYVALDYEQELETAK	21	9	2	N-Term(iTRAQ8plex); K16(iTRAQ8plex)	2464.33	78.52
LALALAESVSQPIPTAAAANELYK	3	1	1	N-Term(iTRAQ8plex); K24(iTRAQ8plex)	3049.74	78.52
DNGMHALIIYDDLSK	1	12	1	N-Term(iTRAQ8plex); M4(Oxidation); K15(iTRAQ8plex)	2329.22	78.51
LIALLTEAGAISGSSSK	6	1	1	N-Term(iTRAQ8plex); K17(iTRAQ8plex)	2226.31	78.47
LISFNTVVVSELLADIK	18	3	3	N-Term(iTRAQ8plex); K17(iTRAQ8plex)	2469.48	78.47
KPSSAIDMAELDPVLHGVGFEMQEVSPSLLSGR	1	1	1	N-Term(iTRAQ8plex); K1(iTRAQ8plex)	4105.15	78.45
MGAILASGILDAGGR	1	6	2	N-Term(iTRAQ8plex)	1705.95	78.44
VEETNDFIGAVFEGK	5	3	1	N-Term(iTRAQ8plex); K15(iTRAQ8plex)	2263.21	78.43
GLLYLGMGVSGGEEGAR	7	3	2	N-Term(iTRAQ8plex)	1970.03	78.42
DTGLFGVYAVAK	5	3	3	N-Term(iTRAQ8plex); K12(iTRAQ8plex)	1849.06	78.42
SLYGQLVLGEGVASSLDEQLTK	2	3	1	N-Term(iTRAQ8plex); K22(iTRAQ8plex)	2915.61	78.4
AAQEIALAELPPTHPIR	3	1	1	N-Term(iTRAQ8plex)	2131.21	78.39
GQEIVSEADMNNMVYLR	1	1	1	N-Term(iTRAQ8plex)	2273.12	78.34
ADQLATIQTQVGLPSEHAQK	1	1	1	N-Term(iTRAQ8plex); K20(iTRAQ8plex)	2743.51	78.34
ELSEDLLVYFIGQGK	2	1	1	N-Term(iTRAQ8plex); K15(iTRAQ8plex)	2319.31	78.26
AEYDESGPGIVHMK	3	1	1	N-Term(iTRAQ8plex); M13(Oxidation); K14(iTRAQ8plex)	2157.1	78.25
IDQSIMGGLVIEFGQK	10	2	2	N-Term(iTRAQ8plex); K16(iTRAQ8plex)	2343.32	78.21
LLDVYEAHLAAGNK	8	1	1	N-Term(iTRAQ8plex); K14(iTRAQ8plex)	2122.2	78.19
HVLLMDPVLGTGNSANQAIQLLR	1	3	1	N-Term(iTRAQ8plex)	2764.53	78.19
ILYAAYTTEVLSDGR	6	1	1	N-Term(iTRAQ8plex)	1976.06	78.15
EGMAAINLLVEEEIHR	1	2	1	N-Term(iTRAQ8plex)	2128.14	78.15
EFTLAEIEHFVDPEDK	2	5	4	N-Term(iTRAQ8plex); K16(iTRAQ8plex)	2527.31	78.15
GLAFVTMGSEEEALSALK	4	2	2	N-Term(iTRAQ8plex); K18(iTRAQ8plex)	2461.35	78.14
QAFDEAIAELDSLGEDSYK	5	1	1	N-Term(iTRAQ8plex); K19(iTRAQ8plex)	2709.37	78.14
ENDVLLFADEVYDK	2	3	1	N-Term(iTRAQ8plex); K14(iTRAQ8plex)	2278.2	78.13
IAIDAAEAALSEGK	2	1	1	N-Term(iTRAQ8plex); K14(iTRAQ8plex)	1967.13	78.1
AIELANPMENAGAALIR	4	2	1	N-Term(iTRAQ8plex)	2058.13	78.08
MGAAVGQDCALLEEVSGWINEK	3	3	2	N-Term(iTRAQ8plex); C9(Carbamidomethyl); K22(iTRAQ8plex)	2985.51	78.06
SFGNVDEFAENLVTGLDR	3	2	1	N-Term(iTRAQ8plex)	2287.14	78.05
VINAFGPEVIGENVEGK	4	3	1	N-Term(iTRAQ8plex); K17(iTRAQ8plex)	2380.33	78.04
LFGITDSQIDIAMR	3	3	3	N-Term(iTRAQ8plex)	1884.02	78.02
YTEQGMDEELAYK	2	3	1	N-Term(iTRAQ8plex); K13(iTRAQ8plex)	2185.09	77.99
NLVSQDPVQSSVTVGVSHFER	1	3	1	N-Term(iTRAQ8plex)	2589.36	77.99
FGWIVPAYTMPADAEHVAVLR	2	2	2	N-Term(iTRAQ8plex)	2647.4	77.98
QLALQEGLLVGISSGANTVAAIELAK	5	2	1	N-Term(iTRAQ8plex); K26(iTRAQ8plex)	3174.85	77.96
VVPGAAEGQYEIGSFMSATLSCDHR	1	1	1	N-Term(iTRAQ8plex); C22(Carbamidomethyl)	2986.43	77.95
VFAHQDILDLAK	3	3	1	N-Term(iTRAQ8plex); K12(iTRAQ8plex)	1978.16	77.92
GPILLEDYHLVEK	4	1	1	N-Term(iTRAQ8plex); K13(iTRAQ8plex)	2134.23	77.92
DQVTSPAGTTIAGVHELEK	3	1	1	N-Term(iTRAQ8plex); K19(iTRAQ8plex)	2561.42	77.92
EYGLIDGVIVNPLK	4	3	2	N-Term(iTRAQ8plex); K14(iTRAQ8plex)	2138.26	77.91
RPEYILVANELVDNMTEFDR	3	1	1	N-Term(iTRAQ8plex)	2728.39	77.9
DMGAGDYEYAIAFQER	3	1	1	N-Term(iTRAQ8plex)	2139.99	77.88
HVVFGEVVEGMDVVK	35	1	1	N-Term(iTRAQ8plex); K15(iTRAQ8plex)	2252.24	77.87
VALEACVQAR	113	20	3	N-Term(iTRAQ8plex); C6(Carbamidomethyl)	1420.78	77.86
KAETSDVVLVTGATGGVGR	6	2	2	N-Term(iTRAQ8plex); K1(iTRAQ8plex)	2425.38	77.85
FALEVVQAVADEIGADK	5	3	1	N-Term(iTRAQ8plex); K17(iTRAQ8plex)	2383.33	77.83
LITHEVGLQEINTAFDLLLQGK	2	3	1	N-Term(iTRAQ8plex); K22(iTRAQ8plex)	3060.74	77.82
GQAWVAFSEITAATNAFR	2	3	1	N-Term(iTRAQ8plex)	2244.16	77.8
TEDGIFGTSGGIGFTK	31	1	1	N-Term(iTRAQ8plex); K16(iTRAQ8plex)	2195.17	77.8
GVLAEILEPIMGK	4	3	2	N-Term(iTRAQ8plex); K13(iTRAQ8plex)	1978.18	77.78
WAMLGAAGFIIPEALNK	16	2	1	N-Term(iTRAQ8plex); K17(iTRAQ8plex)	2410.37	77.78
ELFASTPGVQSVEVIFHTTTPR	3	3	2	N-Term(iTRAQ8plex)	2720.45	77.78
DGSQFVFMDLTSFEESR	2	1	1	N-Term(iTRAQ8plex)	2299.07	77.77
GFYLTDLGSEHGTWFNDNEGR	2	3	1	N-Term(iTRAQ8plex)	2719.26	77.76
AGAGSATLSMAYAAAR	2	6	2	N-Term(iTRAQ8plex)	1772.92	77.73
TSSLLAGIPETVPVR	5	1	1	N-Term(iTRAQ8plex)	1844.08	77.73
EGNWDLVGNNFPVFFIR	6	2	1	N-Term(iTRAQ8plex)	2328.21	77.72
AQAYTQLADLELAEVDIK	4	3	2	N-Term(iTRAQ8plex); K18(iTRAQ8plex)	2599.44	77.72
EGESISNIPANAVNAVTWGVFPGK	1	3	1	N-Term(iTRAQ8plex); K24(iTRAQ8plex)	3065.65	77.71
INIIDTPGHVDFTLEVER	4	3	1	N-Term(iTRAQ8plex)	2372.27	77.71
LTVTDLVALSGSHSVGEAR	3	1	1	N-Term(iTRAQ8plex)	2216.22	77.7
GFFEVTHDVSQLTCADFLR	4	3	1	N-Term(iTRAQ8plex); C14(Carbamidomethyl)	2546.27	77.7
GALDGGLDIPHSDKR	7	4	2	N-Term(iTRAQ8plex); K14(iTRAQ8plex)	2159.2	77.69
LDEALYNIQFEQHWLEAQTDR	5	3	1	N-Term(iTRAQ8plex)	2923.44	77.69
ISQEVVGDLLGEEFK	12	2	1	N-Term(iTRAQ8plex); K15(iTRAQ8plex)	2271.26	77.68
ILIDVSTIDMTTSVLGIK	32	1	1	N-Term(iTRAQ8plex); K18(iTRAQ8plex)	2527.49	77.68
LLEASIAYIAGNPIMSDAEFDELK	2	1	1	N-Term(iTRAQ8plex); K24(iTRAQ8plex)	3218.71	77.68
VVGIDLGTTNSAVAAMEGGKPTIVTNAEGAR	5	3	1	N-Term(iTRAQ8plex); K20(iTRAQ8plex)	3607.96	77.68
WAMLGAAGFIIPEALNK	13	2	1	N-Term(iTRAQ8plex); M3(Oxidation); K17(iTRAQ8plex)	2426.36	77.67
VEAELVEALASLEGQK	8	3	1	N-Term(iTRAQ8plex); K16(iTRAQ8plex)	2294.3	77.66
LQPHGEALTFEDGNVTLVESR	2	2	1	N-Term(iTRAQ8plex)	2616.35	77.66
ATGGAGPGEELSVEER	6	2	2	N-Term(iTRAQ8plex)	1862.93	77.64
GSYTIVHLDLASLDSVR	4	3	1	N-Term(iTRAQ8plex)	2150.18	77.64
QVAVMSAFFGPDQAATEEK	10	3	2	N-Term(iTRAQ8plex); K19(iTRAQ8plex)	2634.36	77.63
DIWPTTEEIAEVVQSSVLPDMFK	3	3	1	N-Term(iTRAQ8plex); K23(iTRAQ8plex)	3242.7	77.63
FAQYAGYVTVNEAHGR	3	2	1	N-Term(iTRAQ8plex)	2087.06	77.6
SIESQLNDALNSSDAR	2	3	1	N-Term(iTRAQ8plex)	2024.02	77.59
NSTNIDSVIDWLVK	3	2	1	N-Term(iTRAQ8plex); K14(iTRAQ8plex)	2212.24	77.58
FAMAGVAGILGTDLIR	2	2	2	N-Term(iTRAQ8plex); M3(Oxidation)	1925.08	77.57
ATEHVDVTNPATQEVVSR	7	2	2	N-Term(iTRAQ8plex)	2257.17	77.56
LDALVIIGGVTSNTDAAQLAETFAEAK	4	3	1	N-Term(iTRAQ8plex); K27(iTRAQ8plex)	3326.82	77.49
GYEVIYMVDAIDEYAIGQLK	9	2	1	N-Term(iTRAQ8plex); K20(iTRAQ8plex)	2898.54	77.48
EDDLNEIVQLVGK	8	3	2	N-Term(iTRAQ8plex); K13(iTRAQ8plex)	2080.16	77.48
VADELSPSIVFIDEIDAVGTK	3	3	1	N-Term(iTRAQ8plex); K21(iTRAQ8plex)	2826.55	77.47
ESYGLVDGDFLFTPAGDVHR	1	2	1	N-Term(iTRAQ8plex)	2499.24	77.45
DLAHIGAHMEAFQK	2	1	1	N-Term(iTRAQ8plex); K14(iTRAQ8plex)	2176.18	77.43
LIAEGDAIAANVSSEDK	2	1	1	N-Term(iTRAQ8plex); K17(iTRAQ8plex)	2311.25	77.4
DMDFVQLNQLIGR	2	3	2	N-Term(iTRAQ8plex); M2(Oxidation)	1868.98	77.39
GYPGYMYTDLATIYER	4	5	1	N-Term(iTRAQ8plex)	2217.08	77.39
LVYTNDAGEVVK	11	5	4	N-Term(iTRAQ8plex); K12(iTRAQ8plex)	1916.09	77.37
DINPQAPVHVLVIPK	5	3	1	N-Term(iTRAQ8plex); K15(iTRAQ8plex)	2248.36	77.36
GVLFATEALLAEHGK	2	3	1	N-Term(iTRAQ8plex); K15(iTRAQ8plex)	2164.25	77.35
TFVLDFASEGLAAGVEALK	10	2	1	N-Term(iTRAQ8plex); K19(iTRAQ8plex)	2546.43	77.35
TEIMSIFDDLTQDDQDSVR	1	2	1	N-Term(iTRAQ8plex)	2532.2	77.34
SESDFAEYAELIANK	3	2	1	N-Term(iTRAQ8plex); K15(iTRAQ8plex)	2295.19	77.33
ELQDIIAILGLDELSEEDR	1	19	2	N-Term(iTRAQ8plex)	2475.31	77.31
VVIDQAISYVESLK	3	1	1	N-Term(iTRAQ8plex); K14(iTRAQ8plex)	2172.27	77.3
ALLQDIAIVTGAEFQAK	7	3	2	N-Term(iTRAQ8plex); K17(iTRAQ8plex)	2396.4	77.29
QVFNVAGVPIEWEEHYVGTEVDPR	2	1	1	N-Term(iTRAQ8plex)	3074.54	77.29
ESFAQITGSASAAEAEAEAK	3	3	1	N-Term(iTRAQ8plex); K20(iTRAQ8plex)	2576.32	77.28
LDPGQSWQLNMPAGTAGAR	4	2	1	N-Term(iTRAQ8plex)	2274.15	77.25
NLVLGSCEILETAGQGALGTLYK	1	3	1	N-Term(iTRAQ8plex); C7(Carbamidomethyl); K23(iTRAQ8plex)	3015.66	77.2
VTAIASEFPDVELSHMYVDNAAMQLVR	4	2	1	N-Term(iTRAQ8plex)	3310.67	77.18
NTDFVAYSGEGFK	19	2	1	N-Term(iTRAQ8plex); K13(iTRAQ8plex)	2043.06	77.16
GLHFACGYGELGCAQALLEAGAAADAVDK	1	3	2	N-Term(iTRAQ8plex); C6(Carbamidomethyl); C13(Carbamidomethyl); K29(iTRAQ8plex)	3543.77	77.15
GSGVAGVLPVATGDASPAAR	4	1	1	N-Term(iTRAQ8plex)	2057.13	77.14
VDEYGNPVAGHGVGTGAGAAHK	7	1	1	N-Term(iTRAQ8plex); K22(iTRAQ8plex)	2672.39	77.14
TYELGGPDIYTVHDLAEMMFETIR	3	3	2	N-Term(iTRAQ8plex)	3105.52	77.12
VGADPTANVVLVASSVPK	1	2	1	N-Term(iTRAQ8plex); K18(iTRAQ8plex)	2332.37	77.11
LSEPEVLEPLVPSILENLEHR	4	2	1	N-Term(iTRAQ8plex)	2717.51	77.09
LPLAYNALLQAHAEIDTATR	1	4	2	N-Term(iTRAQ8plex)	2485.37	77.08
GSLIAIFDSGVDPAAAGLQK	1	2	1	N-Term(iTRAQ8plex); K20(iTRAQ8plex)	2538.44	77.05
MDDITVIVAQVK	1	3	1	N-Term(iTRAQ8plex); K12(iTRAQ8plex)	1940.13	77.04
GTETIDVTDAVGSNIR	2	3	2	N-Term(iTRAQ8plex)	1952.01	77.03
KGVTTIIGGGDSVAAVEK	18	3	1	N-Term(iTRAQ8plex); K1(iTRAQ8plex); K18(iTRAQ8plex)	2614.55	77.03
VVVYVYELIDGEVK	11	2	1	N-Term(iTRAQ8plex); K14(iTRAQ8plex)	2233.29	76.99
NIESISSDISGFTGDEATR	1	4	1	N-Term(iTRAQ8plex)	2303.12	76.99
IFAEEAIAEFFDNPTVPR	4	1	1	N-Term(iTRAQ8plex)	2370.22	76.99
SGTEEGGGFTEAQLQELR	1	2	1	N-Term(iTRAQ8plex)	2213.09	76.95
GYDIVSGGTDNHLVLVNLK	14	2	1	N-Term(iTRAQ8plex); K19(iTRAQ8plex)	2622.46	76.95
LAPILDEAAATLQSEEDVVIAK	25	3	3	N-Term(iTRAQ8plex); K22(iTRAQ8plex)	2904.63	76.95
SLLPVESETDDLQGHIIILGFGR	2	3	2	N-Term(iTRAQ8plex)	2813.53	76.93
GMVHFQLNVGDQPATVYGTFNSENPGIVR	1	1	1	N-Term(iTRAQ8plex)	3451.73	76.92
NEGGESEEGSSAAGLLEK	3	3	1	N-Term(iTRAQ8plex); K18(iTRAQ8plex)	2372.19	76.91
TFLTSDVVVVEIK	10	3	2	N-Term(iTRAQ8plex); K13(iTRAQ8plex)	2058.23	76.9
GYISPQFVTNLEK	6	3	1	N-Term(iTRAQ8plex); K13(iTRAQ8plex)	2104.18	76.9
VSHDNAAAEAPLESIQVR	1	3	1	N-Term(iTRAQ8plex)	2211.16	76.89
RMPTFFETFPVVLVDEEGIVR	16	13	2	N-Term(iTRAQ8plex)	2785.49	76.89
SQALEAHAASFATFK	3	4	2	N-Term(iTRAQ8plex); K15(iTRAQ8plex)	2187.19	76.88
VDIFIGGIGTGGTISGAGR	5	5	2	N-Term(iTRAQ8plex)	2052.13	76.87
ATSNICTAQALLANMAAMYAVYHGPAGLK	3	1	1	N-Term(iTRAQ8plex); C6(Carbamidomethyl); K29(iTRAQ8plex)	3616.86	76.85
IHNIGATLVGVDTFGNK	3	1	1	N-Term(iTRAQ8plex); K17(iTRAQ8plex)	2364.34	76.83
MGINPIMMSAGELESGNAGEPAK	20	5	2	N-Term(iTRAQ8plex); K23(iTRAQ8plex)	2912.46	76.81
FDPELSHGANAGLTSALK	9	1	1	N-Term(iTRAQ8plex); K18(iTRAQ8plex)	2436.34	76.79
VPNHAAELTAGYYNLDDR	4	3	2	N-Term(iTRAQ8plex)	2323.16	76.76
FNLNVQAVDVLLDNIR	6	5	3	N-Term(iTRAQ8plex)	2147.21	76.73
FDPELSHGANAGLTNALK	8	2	1	N-Term(iTRAQ8plex); K18(iTRAQ8plex)	2463.34	76.73
GMSQLELEDEVQDDLK	1	5	1	N-Term(iTRAQ8plex); K16(iTRAQ8plex)	2457.26	76.73
SGLIDDMGIEDMMMEALEK	5	3	2	N-Term(iTRAQ8plex); K19(iTRAQ8plex)	2736.34	76.71
VFEVSLADLQNDEDQAYR	6	2	1	N-Term(iTRAQ8plex)	2416.18	76.7
LDQEATENLGMAMIYTLLDSAK	1	2	1	N-Term(iTRAQ8plex); K22(iTRAQ8plex)	3035.58	76.67
NVTIANAEGVQESDR	1	1	1	N-Term(iTRAQ8plex)	1906.97	76.66
ITSTGASFLEAPVSGSK	4	3	2	N-Term(iTRAQ8plex); K17(iTRAQ8plex)	2260.27	76.65
NLAQSNATSGGAASGGAR	1	3	1	N-Term(iTRAQ8plex)	1893.96	76.63
VESEILDVVGASK	5	2	1	N-Term(iTRAQ8plex); K13(iTRAQ8plex)	1954.12	76.59
QLVEGDVFVFPQGLIHFQVNNGK	3	6	3	N-Term(iTRAQ8plex); K23(iTRAQ8plex)	3193.76	76.59
ASSVAGGSTGQPESAPDSR	1	2	1	N-Term(iTRAQ8plex)	2065	76.58
ISGLIYEETR	36	36	2	N-Term(iTRAQ8plex)	1484.82	76.53
VITLDMGLLVAGTK	21	6	3	N-Term(iTRAQ8plex); K14(iTRAQ8plex)	2039.23	76.51
AYASFNFTELAFPNELIK	7	2	2	N-Term(iTRAQ8plex); K18(iTRAQ8plex)	2683.46	76.51
KAGAEVIGISGDDAASHK	5	1	1	N-Term(iTRAQ8plex); K1(iTRAQ8plex); K18(iTRAQ8plex)	2638.47	76.5
AMSIMNSFINDIFEK	63	71	18	N-Term(iTRAQ8plex); M2(Oxidation); K15(iTRAQ8plex)	2384.25	76.48
QQQQAQEAYDEDEDMPGGGGQR	2	1	1	N-Term(iTRAQ8plex); M15(Oxidation)	2757.19	76.48
NITAYEWADALEASIAAVSK	4	3	1	N-Term(iTRAQ8plex); K20(iTRAQ8plex)	2731.47	76.46
ANVLGIVLNIPVK	6	1	1	N-Term(iTRAQ8plex); K13(iTRAQ8plex)	1958.25	76.45
MVNNIYLNFDALHGDK	2	12	3	N-Term(iTRAQ8plex); K16(iTRAQ8plex)	2472.31	76.44
QDEGVVIANLDADKYTSLAEK	1	2	1	N-Term(iTRAQ8plex); K14(iTRAQ8plex); K21(iTRAQ8plex)	3191.73	76.42
DLSSIGDTVIISVTK	2	5	1	N-Term(iTRAQ8plex); K15(iTRAQ8plex)	2156.26	76.4
GLAAFYEEVLGFER	5	3	2	N-Term(iTRAQ8plex)	1905	76.39
ELNVGLVLDEGLASPR	2	2	1	N-Term(iTRAQ8plex)	1986.11	76.39
QTLDLGSTGLLPLEVR	2	3	2	N-Term(iTRAQ8plex)	2016.16	76.38
VEEGFAELYTSK	2	1	1	N-Term(iTRAQ8plex); K12(iTRAQ8plex)	1981.06	76.36
VVVTGGAGFVGSHLVDR	2	2	2	N-Term(iTRAQ8plex)	1974.1	76.35
SAVDTFNSSLSSLFTSVSK	4	1	1	N-Term(iTRAQ8plex); K19(iTRAQ8plex)	2585.39	76.35
LEPGFLGAALALADLHVAEGR	1	3	1	N-Term(iTRAQ8plex)	2424.36	76.34
VLQFAGIDDVFTSSR	7	6	2	N-Term(iTRAQ8plex)	1959.05	76.33
GTLAEAVDMETIHK	2	3	2	N-Term(iTRAQ8plex); K14(iTRAQ8plex)	2123.14	76.33
DLLQLSNSELQDVVQFFK	1	2	1	N-Term(iTRAQ8plex); K18(iTRAQ8plex)	2731.5	76.33
SSTPVNEEVPPLLEGGGR	1	2	2	N-Term(iTRAQ8plex)	2142.13	76.32
IDGLVSGIGTGGTITGSGK	3	1	1	N-Term(iTRAQ8plex); K19(iTRAQ8plex)	2298.3	76.32
ILYDALGTLADAVGAELNQAK	1	2	1	N-Term(iTRAQ8plex); K21(iTRAQ8plex)	2754.55	76.32
LISGEHIGALAMSEPNSGSDVVSMK	2	3	2	N-Term(iTRAQ8plex); K25(iTRAQ8plex)	3137.63	76.31
NFVGQAATSPGISGQTIQESMR	2	2	1	N-Term(iTRAQ8plex)	2583.32	76.29
ENAPCIVFVDEIDAVGR	2	3	2	N-Term(iTRAQ8plex); C5(Carbamidomethyl)	2208.12	76.29
VPITLDFDDIR	4	3	2	N-Term(iTRAQ8plex)	1607.89	76.28
ADCLDDLAFAIMQEMSK	6	3	3	N-Term(iTRAQ8plex); C3(Carbamidomethyl); K17(iTRAQ8plex)	2566.28	76.28
ANVVVASLESTLEIVASR	3	1	1	N-Term(iTRAQ8plex)	2162.23	76.26
AEFPSQEEALDDTVEAR	1	2	1	N-Term(iTRAQ8plex)	2211.07	76.25
TEYQLIDISEDGFVSLLTDNGSTK	4	2	2	N-Term(iTRAQ8plex); K24(iTRAQ8plex)	3253.68	76.21
AIIISVIDNLVK	11	3	1	N-Term(iTRAQ8plex); K12(iTRAQ8plex)	1906.21	76.2
SELEQYLDESLTPR	3	3	1	N-Term(iTRAQ8plex)	1984.01	76.18
DTXDKQINVTCEVQQLLGNNR	14	15	2	N-Term(iTRAQ8plex); X3(D); K5(iTRAQ8plex); C11(Carbamidomethyl)	3068.59	76.18
SSENNLYVVEGMQFER	3	3	2	N-Term(iTRAQ8plex); M12(Oxidation)	2222.06	76.17
LDYVLALTAENFLAR	5	2	1	N-Term(iTRAQ8plex)	2013.13	76.13
AAHMLGQPEVLDFFAK	3	3	1	N-Term(iTRAQ8plex); K16(iTRAQ8plex)	2382.31	76.12
AIVVAEDSLGSATTSLVYYYGSAK	5	1	1	N-Term(iTRAQ8plex); K24(iTRAQ8plex)	3073.65	76.1
VPIVVTGNDFSTLYAPLIR	6	3	1	N-Term(iTRAQ8plex)	2379.36	76.06
GETVTNVSEYQAIAK	2	1	1	N-Term(iTRAQ8plex); K15(iTRAQ8plex)	2218.21	76.06
AVFPDAGVAALLK	2	3	1	N-Term(iTRAQ8plex); K13(iTRAQ8plex)	1880.14	76.05
DLANLVIVAGDHGK	7	3	2	N-Term(iTRAQ8plex); K14(iTRAQ8plex)	2030.18	76.04
SAELIGNAIANNPAFVALR	2	3	1	N-Term(iTRAQ8plex)	2245.26	76.03
TMDDAIAGDNVGLLLR	9	3	2	N-Term(iTRAQ8plex); M2(Oxidation)	1994.04	76.01
YYGGNEYIDMAETLCQK	3	2	1	N-Term(iTRAQ8plex); C15(Carbamidomethyl); K17(iTRAQ8plex)	2663.29	76.01
NILDHLLLLGVESQWAPVALR	1	2	1	N-Term(iTRAQ8plex)	2661.54	76.01
LAESQYFAGDEFTLADLVHMPNTDLLVSK	2	2	2	N-Term(iTRAQ8plex); K29(iTRAQ8plex)	3832.99	76.01
TLTAEEMVILSGAHTVGR	3	1	1	N-Term(iTRAQ8plex)	2189.19	76.01
DSGSAEANDLAHWDLNFWSER	1	3	2	N-Term(iTRAQ8plex)	2724.26	76
YSNSDTVVYVGCGER	4	3	2	N-Term(iTRAQ8plex); C12(Carbamidomethyl)	2009.95	75.95
LVNVSVSGAAGMISNHLLFK	2	1	1	N-Term(iTRAQ8plex); M12(Oxidation); K20(iTRAQ8plex)	2681.52	75.95
GPLENLADHLADPVNNNAWAFATNFVPGK	58	25	8	N-Term(iTRAQ8plex); K29(iTRAQ8plex)	3700.94	75.93
DLAAGTVGGAAQLVVGHPFDTIK	6	1	1	N-Term(iTRAQ8plex); K23(iTRAQ8plex)	2845.59	75.92
TAFNDVYIAYELMDTDLHQIIR	1	2	1	N-Term(iTRAQ8plex)	2945.49	75.92
GGNPDSNTLISDTTTVICLDDYHSLDR	5	3	1	N-Term(iTRAQ8plex); C18(Carbamidomethyl)	3283.56	75.92
LVLDGAYDGATLK	2	3	1	N-Term(iTRAQ8plex); K13(iTRAQ8plex)	1944.12	75.91
AAGVTAHYYEDEAAPTGTCAVCVVGGER	1	3	2	N-Term(iTRAQ8plex); C19(Carbamidomethyl); C22(Carbamidomethyl)	3215.49	75.89
GQLTSEAGLVASLDALVK	13	2	1	N-Term(iTRAQ8plex); K18(iTRAQ8plex)	2380.39	75.88
AEAQLVIFNAIDDLVR	1	2	1	N-Term(iTRAQ8plex)	2091.17	75.88
LASGEVFGQDQPIALK	7	3	1	N-Term(iTRAQ8plex); K16(iTRAQ8plex)	2281.29	75.87
YETEEAAGVAHFVEHMLFK	9	1	1	N-Term(iTRAQ8plex); K19(iTRAQ8plex)	2816.46	75.87
ELAFAGELFDALAR	3	1	1	N-Term(iTRAQ8plex)	1826.99	75.86
ADLVVDVLIK	6	3	2	N-Term(iTRAQ8plex); K10(iTRAQ8plex)	1693.06	75.86
FDAGFTESQMLEHMAHLASMNK	3	1	1	N-Term(iTRAQ8plex); K22(iTRAQ8plex)	3103.52	75.85
LLFEALEYSHVCK	11	2	2	N-Term(iTRAQ8plex); C12(Carbamidomethyl); K13(iTRAQ8plex)	2217.22	75.84
SVPANAATFVAYEITR	2	1	1	N-Term(iTRAQ8plex)	2014.09	75.79
GLDFAGLMDDIK	5	6	3	N-Term(iTRAQ8plex); K12(iTRAQ8plex)	1903.04	75.76
VEEAIEGTISWLDANQLAEADEFEDK	2	2	1	N-Term(iTRAQ8plex); K26(iTRAQ8plex)	3530.77	75.75
WAMLGVAGMLIPEVLTK	19	2	2	N-Term(iTRAQ8plex); M9(Oxidation); K17(iTRAQ8plex)	2453.4	75.73
SIESYLIQILK	4	3	1	N-Term(iTRAQ8plex); K11(iTRAQ8plex)	1915.16	75.73
LALSLGDENAVSMPVAAASNEAFK	2	1	1	N-Term(iTRAQ8plex); K24(iTRAQ8plex)	3013.6	75.68
LSHVYTAILKPDNEVR	6	5	5	N-Term(iTRAQ8plex); K10(iTRAQ8plex)	2463.41	75.64
QMGLSDQDIVALSGGHTLGR	3	3	2	N-Term(iTRAQ8plex); M2(Oxidation)	2375.22	75.64
EVGADAVAHGCTGK	5	2	1	N-Term(iTRAQ8plex); C11(Carbamidomethyl); K14(iTRAQ8plex)	1980.04	75.63
EGVIQHSTINNLGIGR	15	4	3	N-Term(iTRAQ8plex)	2012.12	75.63
AAQDIALAELAPTHPIR	3	3	1	N-Term(iTRAQ8plex)	2091.19	75.62
AQGDTAYGANLEAR	3	2	1	N-Term(iTRAQ8plex)	1740.88	75.61
DVFAGIDPDLDAQVEFGTFQK	49	1	1	N-Term(iTRAQ8plex); K21(iTRAQ8plex)	2920.51	75.61
SLAVVVQDVDADER	9	1	1	N-Term(iTRAQ8plex)	1819.97	75.6
GAGIGDVFLASDVAFHDR	1	4	2	N-Term(iTRAQ8plex)	2151.11	75.6
SLADGVQDEVAEIIKEDLWPNPLK	2	1	1	N-Term(iTRAQ8plex); K15(iTRAQ8plex); K24(iTRAQ8plex)	3592	75.6
AAIESAAADGAK	1	2	1	N-Term(iTRAQ8plex); K12(iTRAQ8plex)	1682.95	75.59
QFAAEEISSMVLIK	10	9	2	N-Term(iTRAQ8plex); K14(iTRAQ8plex)	2174.21	75.57
LSETPGLINSSPYEEGWMIK	8	2	1	N-Term(iTRAQ8plex); K20(iTRAQ8plex)	2859.5	75.55
LNAAASIASGTVLGLHDDSR	3	1	1	N-Term(iTRAQ8plex)	2272.22	75.53
DNLIATVVDVLQTQR	3	2	1	N-Term(iTRAQ8plex)	1989.13	75.51
DYGEDSEGLHIVQEYVK	4	2	1	N-Term(iTRAQ8plex); K17(iTRAQ8plex)	2589.33	75.5
LPHGDQLIPDAPELVER	1	2	1	N-Term(iTRAQ8plex)	2203.2	75.5
GPGEVQGSYVAEAIIEHVASVLSTDANLVR	1	3	1	N-Term(iTRAQ8plex)	3385.79	75.5
AYNQGLIDHVGGGTPK	9	2	1	N-Term(iTRAQ8plex); K16(iTRAQ8plex)	2235.23	75.49
LAYVALDYEQELENAK	22	2	1	N-Term(iTRAQ8plex); K16(iTRAQ8plex)	2477.34	75.49
MVANVLLDDALK	1	1	1	N-Term(iTRAQ8plex); K12(iTRAQ8plex)	1910.12	75.41
VVLVDHADFLK	10	2	1	N-Term(iTRAQ8plex); K11(iTRAQ8plex)	1864.1	75.37
RVGIFSQGPPPR	3	4	2	N-Term(iTRAQ8plex)	1614.94	75.36
QILIEPIFAQWIQSAHGK	23	2	1	N-Term(iTRAQ8plex); K18(iTRAQ8plex)	2687.54	75.36
EYSMTSVTEGIDAIATTR	2	3	2	N-Term(iTRAQ8plex)	2249.12	75.36
FLDMFGNVVMDIPHALFEEK	5	1	1	N-Term(iTRAQ8plex); K20(iTRAQ8plex)	2960.54	75.36
LFVGGLAWATDDHSLK	2	3	3	N-Term(iTRAQ8plex); K16(iTRAQ8plex)	2338.29	75.35
VIDITPNFSAILTSALHR	2	2	1	N-Term(iTRAQ8plex)	2272.29	75.34
TSHVGFGLVLGADGK	2	2	1	N-Term(iTRAQ8plex); K15(iTRAQ8plex)	2066.18	75.32
SGSIQILTSHTLQPVPVAIGGPGLHPGVR	3	2	2	N-Term(iTRAQ8plex)	3192.82	75.32
ELTLQEAETIALSILK	13	1	1	N-Term(iTRAQ8plex); K16(iTRAQ8plex)	2380.41	75.31
AGLDTALAIVAGR	2	1	1	N-Term(iTRAQ8plex)	1531.9	75.29
VNVSELAVEELTVSEYLAFK	28	3	2	N-Term(iTRAQ8plex); K20(iTRAQ8plex)	2848.57	75.29
LQELNNAVLVSALTGDLTK	5	3	2	N-Term(iTRAQ8plex); K19(iTRAQ8plex)	2607.52	75.28
DVSWAPVLGLAK	3	1	1	N-Term(iTRAQ8plex); K12(iTRAQ8plex)	1864.11	75.28
AMNVLADILQDSK	7	2	2	N-Term(iTRAQ8plex); K13(iTRAQ8plex)	2026.14	75.27
MGINPIMMSAGELESGNAGEPAK	13	5	2	N-Term(iTRAQ8plex); M1(Oxidation); M7(Oxidation); K23(iTRAQ8plex)	2944.46	75.26
DGVSDGQFEMVLNEELADMEK	2	3	1	N-Term(iTRAQ8plex); K21(iTRAQ8plex)	2964.43	75.26
VFVGGISYGTDDQSLADAFSNYGQVVESK	1	2	1	N-Term(iTRAQ8plex); K29(iTRAQ8plex)	3661.84	75.26
FADEAIEASDGTVYFSDASTR	2	2	2	N-Term(iTRAQ8plex)	2556.22	75.25
GELLVGILGSLDSGNK	42	17	4	N-Term(iTRAQ8plex); K16(iTRAQ8plex)	2180.27	75.24
YAVGYVTGLQDAGAAGVVDGALK	2	1	1	N-Term(iTRAQ8plex); K23(iTRAQ8plex)	2803.53	75.21
CPAELAHGANAGLDIAVR	4	3	2	N-Term(iTRAQ8plex); C1(Carbamidomethyl)	2139.12	75.2
GVEQGPQIDDEQFK	3	3	1	N-Term(iTRAQ8plex); K14(iTRAQ8plex)	2198.15	75.19
AFPFGVSEGPDGFPLVHVR	2	1	1	N-Term(iTRAQ8plex)	2332.24	75.19
AILSEFTEIPVENR	10	3	2	N-Term(iTRAQ8plex)	1922.05	75.17
CLDWGVGGGPDLIVDDGGDATLLIHEGVK	2	1	1	N-Term(iTRAQ8plex); C1(Carbamidomethyl); K29(iTRAQ8plex)	3586.86	75.17
FDDMNEAFSLDHVFR	1	3	1	N-Term(iTRAQ8plex)	2147.01	75.16
VASPEQAQEVHAAVR	13	3	2	N-Term(iTRAQ8plex)	1896.02	75.15
SAQDIALADLPTTHPIR	12	1	1	N-Term(iTRAQ8plex)	2123.17	75.13
LVSPSEVSVDLVDGGSTIVK	4	3	1	N-Term(iTRAQ8plex); K20(iTRAQ8plex)	2609.49	75.11
DSEIAMGAYQPYHLANR	3	3	3	N-Term(iTRAQ8plex)	2240.12	75.09
SFDVDLPEDISEAALVAEVHR	8	2	1	N-Term(iTRAQ8plex)	2616.35	75.09
GELQYFIGVQLDGSDHVEPLR	3	3	2	N-Term(iTRAQ8plex)	2676.39	75.08
ADGSAATALAEQGGGVR	3	1	1	N-Term(iTRAQ8plex)	1834.95	75.05
GLMHFQFNVGK	6	18	5	N-Term(iTRAQ8plex); K11(iTRAQ8plex)	1886.05	75.04
ILIDVSTIDMTTSVLGMK	39	2	1	N-Term(iTRAQ8plex); K18(iTRAQ8plex)	2545.44	75.04
VIDMLLFNGMEELNNITEHAK	4	3	1	N-Term(iTRAQ8plex); K21(iTRAQ8plex)	3039.61	75.04
LPGSPDVALHIIER	2	3	2	N-Term(iTRAQ8plex)	1821.05	75.03
GLGFEYDMSGLTGNTMDSHR	1	3	1	N-Term(iTRAQ8plex)	2492.13	75.02
ISDSALVAAALLSDR	2	3	1	N-Term(iTRAQ8plex)	1806.03	74.99
SGTLFDNILITDDAALAK	11	3	2	N-Term(iTRAQ8plex); K18(iTRAQ8plex)	2486.4	74.99
ILGLGDLGCQGMGIPVGK	2	11	4	N-Term(iTRAQ8plex); C9(Carbamidomethyl); K18(iTRAQ8plex)	2393.35	74.97
EGMATLAALNVLGK	3	3	1	N-Term(iTRAQ8plex); M3(Oxidation); K14(iTRAQ8plex)	2012.16	74.96
EMDSHLHQLHLEHVQVIAEADAAR	1	3	1	N-Term(iTRAQ8plex); M2(Oxidation)	3069.54	74.94
ELISNASDALDK	2	4	3	N-Term(iTRAQ8plex); K12(iTRAQ8plex)	1884.04	74.94
IQLGGQTDQEQLK	1	3	3	N-Term(iTRAQ8plex); K13(iTRAQ8plex)	2066.17	74.93
EVNSVNDNPVIDVHR	3	1	1	N-Term(iTRAQ8plex)	2011.05	74.92
QLNAPLEEVDPEIADIIELEK	6	2	1	N-Term(iTRAQ8plex); K21(iTRAQ8plex)	2986.65	74.92
DFDEVLFEHFAEEFR	1	1	1	N-Term(iTRAQ8plex)	2234.07	74.9
DKIPAEVATEIETAVADLR	6	2	2	N-Term(iTRAQ8plex); K2(iTRAQ8plex)	2649.49	74.89
IQDNLALVYLSSITR	2	2	2	N-Term(iTRAQ8plex)	2010.15	74.88
VAPEEHPVLLTEAPLNPK	22	17	4	N-Term(iTRAQ8plex); K18(iTRAQ8plex)	2562.47	74.86
TGEVIDSVDNWVK	2	3	1	N-Term(iTRAQ8plex); K13(iTRAQ8plex)	2070.14	74.86
MGINPIMMSAGELESGNAGEPAK	17	5	2	N-Term(iTRAQ8plex); M7(Oxidation); K23(iTRAQ8plex)	2928.46	74.82
STGQVLLQLLEMR	4	1	1	N-Term(iTRAQ8plex)	1792.02	74.79
LEDAVLYIDVVHANAAEGVKPLVGSAR	3	3	2	N-Term(iTRAQ8plex); K20(iTRAQ8plex)	3414.92	74.79
DVVSFLSWAAEPEMEER	2	4	1	N-Term(iTRAQ8plex)	2299.12	74.79
TDYEVDLITAVTK	11	3	2	N-Term(iTRAQ8plex); K13(iTRAQ8plex)	2076.16	74.78
ALLEMMIFHLPSPSK	10	8	2	N-Term(iTRAQ8plex); K15(iTRAQ8plex)	2322.32	74.77
TVTAMDVVYALK	61	31	2	N-Term(iTRAQ8plex); K12(iTRAQ8plex)	1919.1	74.74
TMEINPENAIMDELR	5	2	1	N-Term(iTRAQ8plex)	2080.04	74.73
ISTMDGQNAVPVMNSADTR	1	4	2	N-Term(iTRAQ8plex)	2311.13	74.71
DATSDFEDIGHSDSAR	4	2	1	N-Term(iTRAQ8plex)	2026.92	74.7
IGFAASLLGEALTGK	7	1	1	N-Term(iTRAQ8plex); K15(iTRAQ8plex)	2056.22	74.7
SNTVQVLESLLATER	2	3	1	N-Term(iTRAQ8plex)	1964.1	74.69
EAAYQIINDELMLDGNPR	2	6	2	N-Term(iTRAQ8plex); M12(Oxidation)	2382.19	74.69
LVLEVAQHLGENVVR	22	1	1	N-Term(iTRAQ8plex)	1980.15	74.69
NIFQSLDLAWTLLR	5	7	1	N-Term(iTRAQ8plex)	1994.13	74.68
VEELVMQILK	6	3	2	N-Term(iTRAQ8plex); K10(iTRAQ8plex)	1810.09	74.68
MVGESTEAVGAGVGGGSSGQK	1	6	2	N-Term(iTRAQ8plex); M1(Oxidation); K21(iTRAQ8plex)	2489.27	74.67
QIVLVGSMGGTDLNHPLNK	4	4	3	N-Term(iTRAQ8plex); M8(Oxidation); K19(iTRAQ8plex)	2617.45	74.67
SGTYSFDDMVALGQDAGHELK	2	2	1	N-Term(iTRAQ8plex); K21(iTRAQ8plex)	2849.41	74.67
AFGAELVLTDPLLGMK	7	1	1	N-Term(iTRAQ8plex); K16(iTRAQ8plex)	2283.32	74.66
VDTESNISTTLTVLDVLPSTK	5	2	1	N-Term(iTRAQ8plex); K21(iTRAQ8plex)	2841.58	74.65
LYSIASSALGDFGDSK	40	2	2	N-Term(iTRAQ8plex); K16(iTRAQ8plex)	2239.19	74.63
GYEVIYMVDAIDEYAIGQLK	5	2	1	N-Term(iTRAQ8plex); M7(Oxidation); K20(iTRAQ8plex)	2914.53	74.63
NNPILLGEAGVGK	2	4	1	N-Term(iTRAQ8plex); K13(iTRAQ8plex)	1890.12	74.63
VNYAGVSTNNYALDEIK	26	3	1	N-Term(iTRAQ8plex); K17(iTRAQ8plex)	2479.32	74.62
GTMTTTHSYTGDQR	63	4	3	N-Term(iTRAQ8plex)	1859.88	74.61
GQETSTNSIASIFAWTR	1	3	2	N-Term(iTRAQ8plex)	2173.1	74.61
LSPFANYSEASDSNPEALGLYMAHALNK	1	3	1	N-Term(iTRAQ8plex); K28(iTRAQ8plex)	3618.83	74.6
TMDDAIAGDNVGLLLR	12	3	2	N-Term(iTRAQ8plex)	1978.06	74.59
TNDSAGDGTTTACVLAR	5	3	1	N-Term(iTRAQ8plex); C13(Carbamidomethyl)	2013.98	74.59
AIELANPMENAGAALIR	4	2	1	N-Term(iTRAQ8plex); M8(Oxidation)	2074.12	74.56
APSAATATGFYTVHVQEQTELVK	2	3	1	N-Term(iTRAQ8plex); K23(iTRAQ8plex)	3056.65	74.55
GQALQFNWLYDK	2	3	1	N-Term(iTRAQ8plex); K12(iTRAQ8plex)	2091.14	74.54
TPNSYILQQFENAANPK	3	2	1	N-Term(iTRAQ8plex); K17(iTRAQ8plex)	2543.36	74.53
DAGSTASTAILVGGR	3	2	1	N-Term(iTRAQ8plex)	1679.92	74.52
FIGDNQGFVLGNDGVLLR	6	3	1	N-Term(iTRAQ8plex)	2238.21	74.51
SVLVVAHNAVNQALVATSLGLGTEYFR	1	3	2	N-Term(iTRAQ8plex)	3133.72	74.5
ELGVPNVMHDYLTGGFTANTTLAHYCR	14	1	1	N-Term(iTRAQ8plex); M8(Oxidation); C26(Carbamidomethyl)	3357.67	74.49
AYATDVLSDGPVDNEK	3	3	3	N-Term(iTRAQ8plex); K16(iTRAQ8plex)	2302.2	74.47
GSVPGYSVNTVDTTGAGDAFVGSLLVSVSK	1	2	1	N-Term(iTRAQ8plex); K30(iTRAQ8plex)	3492.88	74.46
VVGIDLGTTNSAVAAMEGGKPTVITNAEGQR	4	2	1	N-Term(iTRAQ8plex); K20(iTRAQ8plex)	3664.98	74.46
NASSSTGNITLSVTK	27	2	1	N-Term(iTRAQ8plex); K15(iTRAQ8plex)	2088.17	74.45
GGLATPVGGGVSSLNMQLR	2	3	1	N-Term(iTRAQ8plex)	2118.16	74.44
ILGVHIMAQNAGEIIHEAVLALQYGASSEDVAR	2	4	1	N-Term(iTRAQ8plex)	3780.01	74.44
QQAANISPEVIQMLLR	4	2	1	N-Term(iTRAQ8plex)	2115.19	74.4
EAAYQIINDELMLDGNPR	2	6	2	N-Term(iTRAQ8plex)	2366.19	74.4
RLLGVTTLDVAR	3	3	2	N-Term(iTRAQ8plex)	1617.99	74.38
GLLNSDQVLFNGGSQDALVR	2	1	1	N-Term(iTRAQ8plex)	2407.28	74.37
HIVGMTGDGVNDAPALK	3	3	1	N-Term(iTRAQ8plex); M5(Oxidation); K17(iTRAQ8plex)	2319.25	74.36
ATDSESTEEILQAALK	3	2	2	N-Term(iTRAQ8plex); K16(iTRAQ8plex)	2314.26	74.33
GTLLTALAELGHQATIEEAVR	3	1	1	N-Term(iTRAQ8plex)	2497.39	74.33
LIDDMVAYALK	13	4	2	N-Term(iTRAQ8plex); K11(iTRAQ8plex)	1860.07	74.32
YEGFSEIMAILAK	6	3	3	N-Term(iTRAQ8plex); K13(iTRAQ8plex)	2080.16	74.32
AADNQLFVATCAPAR	3	3	2	N-Term(iTRAQ8plex); C11(Carbamidomethyl)	1908.98	74.31
VNDHHVYLVVNAGCR	8	1	1	N-Term(iTRAQ8plex); C14(Carbamidomethyl)	2057.06	74.24
VMEAMDENLGLDK	4	8	1	N-Term(iTRAQ8plex); K13(iTRAQ8plex)	2073.07	74.24
APISNLTGVQGATNVQGEDQK	6	4	2	N-Term(iTRAQ8plex); K21(iTRAQ8plex)	2735.47	74.23
LREEIVAVLGAGVAVTEPDLER	3	2	1	N-Term(iTRAQ8plex)	2640.49	74.23
LLEYGHMLVQEQDNVK	12	4	1	N-Term(iTRAQ8plex); M7(Oxidation); K16(iTRAQ8plex)	2540.37	74.22
ATYELMEDGATVHVLNETWSK	4	2	2	N-Term(iTRAQ8plex); K21(iTRAQ8plex)	3002.54	74.22
DGFVMGEGAGVLLLEELEHAK	2	3	1	N-Term(iTRAQ8plex); K21(iTRAQ8plex)	2822.52	74.21
IIIDSNNNPEHFLTTNPFYDSR	1	3	2	N-Term(iTRAQ8plex)	2911.45	74.2
VPYTAGIGLDAIGVETDK	4	4	1	N-Term(iTRAQ8plex); K18(iTRAQ8plex)	2427.35	74.19
FTVIFDTGSSNLWVPSAK	7	3	1	N-Term(iTRAQ8plex); K18(iTRAQ8plex)	2577.41	74.19
QEGVEFGSFDILTDNEVR	1	4	2	N-Term(iTRAQ8plex)	2359.17	74.19
ADGSFAISEDTWNEPLGR	1	3	2	N-Term(iTRAQ8plex)	2269.1	74.15
IGLGDTYESPSLIGVHHEGK	3	3	2	N-Term(iTRAQ8plex); K20(iTRAQ8plex)	2717.46	74.14
ETFNHLASWLEDAR	3	4	2	N-Term(iTRAQ8plex)	1993.01	74.1
LYSIASSALGDFGDAK	20	1	1	N-Term(iTRAQ8plex); K16(iTRAQ8plex)	2223.19	74.09
YTINPAIVSGFSDFVGSVEAGK	1	3	1	N-Term(iTRAQ8plex); K22(iTRAQ8plex)	2866.53	74.05
ATLSVGNVLPLR	7	2	1	N-Term(iTRAQ8plex)	1543.94	74.04
FLADGAAAYTK	5	3	1	N-Term(iTRAQ8plex); K11(iTRAQ8plex)	1735.98	74.03
AVGAAAVVGSHTAK	3	1	1	N-Term(iTRAQ8plex); K14(iTRAQ8plex)	1847.09	73.99
ATAGDTHLGGEDFDNR	17	15	8	N-Term(iTRAQ8plex)	1979.93	73.99
QSVDLNSIAFLFDGR	4	3	1	N-Term(iTRAQ8plex)	1986.05	73.98
FSNYEAWLSDPTHIGPSAQVVWPIVGQEILNGDVGGGFR	3	1	1	N-Term(iTRAQ8plex)	4517.28	73.96
AGNASLEEVVMAIK	2	3	2	N-Term(iTRAQ8plex); K14(iTRAQ8plex)	2040.15	73.96
MGLEAAVEATVEFLNK	5	2	1	N-Term(iTRAQ8plex); K16(iTRAQ8plex)	2330.28	73.93
VFIMDNCEELIPEYLSFVK	3	2	1	N-Term(iTRAQ8plex); C7(Carbamidomethyl); K19(iTRAQ8plex)	2954.54	73.93
GVLLALAQIAANANHFQIAADSLSK	2	2	1	N-Term(iTRAQ8plex); K25(iTRAQ8plex)	3144.79	73.93
VEILENAGQLPLAYVTAATHGLTEIADR	2	2	2	N-Term(iTRAQ8plex)	3269.77	73.92
LGLAVLAAANEFSALDTTALNK	4	1	1	N-Term(iTRAQ8plex); K22(iTRAQ8plex)	2811.6	73.91
SLVWEHFTIEDAAGGATR	1	3	1	N-Term(iTRAQ8plex)	2264.17	73.91
EYVFVANSDNLGAIVDIK	28	3	1	N-Term(iTRAQ8plex); K18(iTRAQ8plex)	2575.42	73.89
GFGFVTMSTIEEAEK	12	3	1	N-Term(iTRAQ8plex); K15(iTRAQ8plex)	2254.19	73.88
GGPGMPEMLTPTSAIMGAGLGK	1	3	1	N-Term(iTRAQ8plex); K22(iTRAQ8plex)	2681.42	73.86
VESEILDVVGAAK	3	1	1	N-Term(iTRAQ8plex); K13(iTRAQ8plex)	1938.13	73.86
YQSFDTEIGAMIEAGK	4	3	2	N-Term(iTRAQ8plex); K16(iTRAQ8plex)	2368.23	73.85
VEAMIEDLEPFEGQALLDAK	3	3	2	N-Term(iTRAQ8plex); K20(iTRAQ8plex)	2826.49	73.83
ILYAAYTTEVLSDGLLDDEK	9	1	1	N-Term(iTRAQ8plex); K20(iTRAQ8plex)	2837.5	73.8
QEEVLAAVLAALR	1	1	1	N-Term(iTRAQ8plex)	1687	73.78
STAGDTHLGGEDFDNR	10	5	3	N-Term(iTRAQ8plex)	1995.93	73.76
AQDCLLPMGITSENVAQR	2	3	3	N-Term(iTRAQ8plex); C4(Carbamidomethyl)	2307.17	73.74
AGYTLYNTVLSFDSLGK	2	3	1	N-Term(iTRAQ8plex); K17(iTRAQ8plex)	2457.34	73.71
FASLVVFAEHR	3	1	1	N-Term(iTRAQ8plex)	1579.89	73.7
LGLLSVTSGANPVSIK	14	6	3	N-Term(iTRAQ8plex); K16(iTRAQ8plex)	2164.31	73.69
DISLNYATFQPGTSVR	5	2	1	N-Term(iTRAQ8plex)	2073.09	73.66
FVVAEQAFFQR	3	2	1	N-Term(iTRAQ8plex)	1645.9	73.65
DAIEAVLLMIENPAR	1	3	1	N-Term(iTRAQ8plex)	1959.08	73.61
FQSSAVSALQEAAEAYLVGXFEDTNLCAIHAK	4	1	1	N-Term(iTRAQ8plex); X20(E); C27(Carbamidomethyl); K32(iTRAQ8plex)	4078.1	73.61
LGVGDNITNGDLYATVFENTLMK	1	3	2	N-Term(iTRAQ8plex); K23(iTRAQ8plex)	3093.62	73.57
ALELWADQPGVQFYTGNFLQDVK	1	2	1	N-Term(iTRAQ8plex); K23(iTRAQ8plex)	3247.72	73.57
LAVILNQIFSGK	8	3	2	N-Term(iTRAQ8plex); K12(iTRAQ8plex)	1911.19	73.57
QPLADVEDGLLAHLNANAEIPDSR	1	1	1	N-Term(iTRAQ8plex)	2862.49	73.56
ANNMFVDYNEPQLER	4	2	1	N-Term(iTRAQ8plex)	2144.04	73.52
KVTITGTSEAIQAAEAMIMQR	1	3	1	N-Term(iTRAQ8plex); K1(iTRAQ8plex)	2857.57	73.51
VLVIGGGDGGVLR	2	6	2	N-Term(iTRAQ8plex)	1515.91	73.5
VAPTPAAAAPVAAASSVR	1	1	1	N-Term(iTRAQ8plex)	1911.09	73.49
QFGSLAEYTAVEEK	4	2	2	N-Term(iTRAQ8plex); K14(iTRAQ8plex)	2180.16	73.49
AYLPVGELLEGEEIDR	3	1	1	N-Term(iTRAQ8plex)	2107.12	73.47
LAEEFGPEWAMQHIIPQVLEK	7	2	1	N-Term(iTRAQ8plex); K21(iTRAQ8plex)	3073.66	73.46
AVIELENYGLPFSR	4	5	2	N-Term(iTRAQ8plex)	1912.04	73.45
AAELAVSSLQALLR	6	2	1	N-Term(iTRAQ8plex)	1746.04	73.44
DGFVMGEGAGVLVLEELEHAK	1	3	1	N-Term(iTRAQ8plex); M5(Oxidation); K21(iTRAQ8plex)	2824.49	73.44
QDGALLVFDEVMTGFR	10	3	2	N-Term(iTRAQ8plex)	2102.08	73.42
APIYGETLEELGLYK	10	3	2	N-Term(iTRAQ8plex); K15(iTRAQ8plex)	2304.29	73.39
GFADAAQAPELFTTTPALAIPK	2	5	3	N-Term(iTRAQ8plex); K22(iTRAQ8plex)	2838.58	73.39
FGYNAATGQYEDLMAAGIIDPTK	5	3	2	N-Term(iTRAQ8plex); K23(iTRAQ8plex)	3054.56	73.39
FTDIAQAEQFIDETGIDALAVCIGNVHGK	2	2	1	N-Term(iTRAQ8plex); C22(Carbamidomethyl); K29(iTRAQ8plex)	3740.93	73.39
FFAGLDIVDCLLVHK	3	3	1	N-Term(iTRAQ8plex); C10(Carbamidomethyl); K15(iTRAQ8plex)	2355.33	73.38
NVVIAYEPVWAIGTGK	5	2	1	N-Term(iTRAQ8plex); K16(iTRAQ8plex)	2325.34	73.36
EGQSIGVIADGEDK	6	2	2	N-Term(iTRAQ8plex); K14(iTRAQ8plex)	2026.08	73.36
LFATGGHVPETNYIFMGDFVDR	2	2	1	N-Term(iTRAQ8plex)	2790.38	73.36
SQDLAQPLVAAQIPFK	4	2	2	N-Term(iTRAQ8plex); K16(iTRAQ8plex)	2334.36	73.32
NYVDMDEYPVTTELQNR	3	6	2	N-Term(iTRAQ8plex)	2391.15	73.3
DPNVTVNPDEVVSLGAAVQGGVLAGDVK	2	2	1	N-Term(iTRAQ8plex); K28(iTRAQ8plex)	3328.81	73.3
FAEVLEMMGAK	3	1	1	N-Term(iTRAQ8plex); K11(iTRAQ8plex)	1834	73.29
FSGEAFVVFPSSMQAEFALHR	1	2	1	N-Term(iTRAQ8plex)	2661.34	73.29
DAIALAGGPSYAVELGR	3	2	1	N-Term(iTRAQ8plex)	1964.07	73.27
EALGEVNYGASFIEFFAEEAK	6	3	1	N-Term(iTRAQ8plex); K21(iTRAQ8plex)	2929.5	73.27
RDDTPDYTIFVGDLAADVTDYMLQETFR	2	3	2	N-Term(iTRAQ8plex); M22(Oxidation)	3587.7	73.26
GEDGQLGHGDAEDR	5	2	1	N-Term(iTRAQ8plex)	1759.81	73.24
GMPLEVITEFFSVGAK	8	3	1	N-Term(iTRAQ8plex); K16(iTRAQ8plex)	2333.3	73.24
GLTFDSGGYNIK	5	5	3	N-Term(iTRAQ8plex); K12(iTRAQ8plex)	1880.03	73.21
DLGSMLTLAVDNPDAAAGK	4	2	2	N-Term(iTRAQ8plex); M5(Oxidation); K19(iTRAQ8plex)	2483.32	73.19
VYPLDAVFDSLEDVPEDVK	7	3	1	N-Term(iTRAQ8plex); K19(iTRAQ8plex)	2758.47	73.19
DLIEQQLAGPAMVHPSEAVAK	3	3	1	N-Term(iTRAQ8plex); K21(iTRAQ8plex)	2812.54	73.19
AYNQGLINHVR	4	1	1	N-Term(iTRAQ8plex)	1588.89	73.17
DLDDVVGAALEFYDER	5	3	2	N-Term(iTRAQ8plex)	2131.05	73.16
KAEPPVVTLDDLFR	2	3	2	N-Term(iTRAQ8plex); K1(iTRAQ8plex)	2208.27	73.15
SHSVIIATGATAK	5	2	1	N-Term(iTRAQ8plex); K13(iTRAQ8plex)	1864.11	73.14
LQLAAEALDAK	4	2	2	N-Term(iTRAQ8plex); K11(iTRAQ8plex)	1751.04	73.07
ASVFGSSAEDGFLNVWDHEK	1	3	2	N-Term(iTRAQ8plex); K20(iTRAQ8plex)	2803.4	73.06
EVETVFHEFGHALQHMLTR	5	3	1	N-Term(iTRAQ8plex)	2585.32	73.04
AGDPVLHEPAQEVSPGDVPSEK	2	1	1	N-Term(iTRAQ8plex); K22(iTRAQ8plex)	2866.49	73.01
LGNFVEGNTQIPIIDR	2	3	1	N-Term(iTRAQ8plex)	2090.16	73
YGLDTSQFTYNPSDATR	1	3	1	N-Term(iTRAQ8plex)	2240.08	72.99
GMIAGFVEMGDGMILHLEHGR	1	6	1	N-Term(iTRAQ8plex)	2574.29	72.99
TYYQFELEPPHIFITATAAGNR	2	3	1	N-Term(iTRAQ8plex)	2843.46	72.99
SNYMSAGQISVPIVFR	2	3	1	N-Term(iTRAQ8plex)	2073.12	72.98
IAAVIGLLTNDFTYSPQANHR	1	3	1	N-Term(iTRAQ8plex)	2605.4	72.98
NMGLLLAEFDK	2	2	1	N-Term(iTRAQ8plex); K11(iTRAQ8plex)	1859.05	72.93
LAELLEAEGHGR	1	1	1	N-Term(iTRAQ8plex)	1598.87	72.91
LAMLAFLGFLVQHNVTGK	5	3	2	N-Term(iTRAQ8plex); K18(iTRAQ8plex)	2567.5	72.91
AMPEAAGAVAAAAVADR	1	3	2	N-Term(iTRAQ8plex); M2(Oxidation)	1861.97	72.88
TDNTCGAEPPLADR	2	3	2	N-Term(iTRAQ8plex); C5(Carbamidomethyl)	1820.87	72.87
EGLSFLETSALEALNVEK	12	5	1	N-Term(iTRAQ8plex); K18(iTRAQ8plex)	2558.4	72.85
LLIQNQDEMIK	8	5	3	N-Term(iTRAQ8plex); K11(iTRAQ8plex)	1953.13	72.83
SAVDALVDVLLR	2	2	1	N-Term(iTRAQ8plex)	1574.94	72.82
INDAVVTVPAYFNDAQR	3	3	1	N-Term(iTRAQ8plex)	2197.15	72.82
LALQEGLLVGISSGAAAAAAIK	3	1	1	N-Term(iTRAQ8plex); K22(iTRAQ8plex)	2632.57	72.82
EEALELYEDMILGR	1	3	1	N-Term(iTRAQ8plex)	1985.02	72.8
LQDGIQLMDISSQILYNR	1	3	1	N-Term(iTRAQ8plex)	2411.29	72.8
AVANETGAFFFLINGPEIMSK	3	27	3	N-Term(iTRAQ8plex); K21(iTRAQ8plex)	2864.54	72.79
STENNVELPIVEESEPIDHTDTR	1	3	1	N-Term(iTRAQ8plex)	2928.44	72.76
DMVDVLLQFASDPGLEVK	6	6	1	N-Term(iTRAQ8plex); K18(iTRAQ8plex)	2584.41	72.75
AEEAAAADSEDLSEFQK	1	3	3	N-Term(iTRAQ8plex); K17(iTRAQ8plex)	2419.21	72.75
EAGSAVEEYDYLPYFYSR	2	3	2	N-Term(iTRAQ8plex)	2463.16	72.74
LFLAGDSAGANIVHDMLMR	1	1	1	N-Term(iTRAQ8plex); M16(Oxidation)	2351.21	72.74
DAAENTMVAYK	4	5	3	N-Term(iTRAQ8plex); K11(iTRAQ8plex)	1820.96	72.73
GPAPLSLALVHADVDDGK	15	2	2	N-Term(iTRAQ8plex); K18(iTRAQ8plex)	2383.33	72.71
LAVISMAGLAAEGLEYDK	5	1	1	N-Term(iTRAQ8plex); K18(iTRAQ8plex)	2459.36	72.71
EAEAIIEGVMSDVK	13	3	3	N-Term(iTRAQ8plex); K14(iTRAQ8plex)	2099.15	72.71
TEQQVSQLVSQLFQMR	3	3	1	N-Term(iTRAQ8plex)	2226.18	72.7
MIQPQTLLNVADNSGAR	3	3	1	N-Term(iTRAQ8plex); M1(Oxidation)	2148.14	72.69
ETALLFDEQHSAAANK	3	1	1	N-Term(iTRAQ8plex); K16(iTRAQ8plex)	2353.25	72.69
IVMDGSPETPLEYIQVQIANVESK	1	2	1	N-Term(iTRAQ8plex); K24(iTRAQ8plex)	3268.77	72.69
GGAEEILPLGPLNDFER	8	3	2	N-Term(iTRAQ8plex)	2131.12	72.67
TEQDGVQQEQNDGADAVDSQR	1	2	1	N-Term(iTRAQ8plex)	2594.17	72.65
VALVGLGQSAPSTAAACR	4	1	1	N-Term(iTRAQ8plex); C17(Carbamidomethyl)	2033.11	72.63
WAMLGAAGIFIPELLTK	10	1	1	N-Term(iTRAQ8plex); M3(Oxidation); K17(iTRAQ8plex)	2455.42	72.63
VMTVEEAVANK	3	1	1	N-Term(iTRAQ8plex); K11(iTRAQ8plex)	1799.01	72.62
QAVTAAGSGCIAALSVER	2	3	1	N-Term(iTRAQ8plex); C10(Carbamidomethyl)	2065.09	72.61
DPLIEVAVALEK	9	3	3	N-Term(iTRAQ8plex); K12(iTRAQ8plex)	1905.14	72.6
TEFDVVIEEVPSSAR	10	1	1	N-Term(iTRAQ8plex)	1982.03	72.6
STELVNPLFALLDAEFAHR	2	3	1	N-Term(iTRAQ8plex)	2447.32	72.59
ADRDESSPYAAMLASQDVAVR	5	3	1	N-Term(iTRAQ8plex)	2556.26	72.58
ALEIAEANLSK	20	14	2	N-Term(iTRAQ8plex); K11(iTRAQ8plex)	1767.04	72.57
VVQVHSAEEFDSALQK	5	2	2	N-Term(iTRAQ8plex); K16(iTRAQ8plex)	2395.29	72.55
DGLAPASLDTILGALPPPTSK	2	1	1	N-Term(iTRAQ8plex); K21(iTRAQ8plex)	2642.5	72.54
AVVVHGDADDLGK	16	2	2	N-Term(iTRAQ8plex); K13(iTRAQ8plex)	1904.06	72.51
FEALGWHTLWVK	4	2	2	N-Term(iTRAQ8plex); K12(iTRAQ8plex)	2095.19	72.51
YFEVILVDVAHSAVR	22	4	1	N-Term(iTRAQ8plex)	2022.13	72.5
VSEDDKLIEYDALLLDR	6	2	1	N-Term(iTRAQ8plex); K6(iTRAQ8plex)	2615.43	72.5
IFVIEGLHPMYDER	14	3	1	N-Term(iTRAQ8plex)	2023.06	72.46
LATVTVAGEVFEAGGSVIHPR	1	1	1	N-Term(iTRAQ8plex)	2414.33	72.45
NVSLVSTEALASVAEAITK	3	1	1	N-Term(iTRAQ8plex); K19(iTRAQ8plex)	2511.43	72.43
GDESYEQLDVLK	1	3	1	N-Term(iTRAQ8plex); K12(iTRAQ8plex)	2004.06	72.43
GIVNEAVQQIAYADR	1	3	2	N-Term(iTRAQ8plex)	1951.05	72.41
TQVTVEYLNEDGAMVPVR	2	3	1	N-Term(iTRAQ8plex)	2325.2	72.41
SDYQDVLVFQSSTYGK	1	2	1	N-Term(iTRAQ8plex); K16(iTRAQ8plex)	2445.28	72.41
TLGSSGAGSSVVVPR	2	1	1	N-Term(iTRAQ8plex)	1677.94	72.4
DVPAALDVLSDILQHPR	2	1	1	N-Term(iTRAQ8plex)	2163.2	72.39
SIALDIAELADSLHLGSR	2	2	1	N-Term(iTRAQ8plex)	2185.21	72.37
VLLFLEEVGAEYELVPMDFVAGEHK	5	1	1	N-Term(iTRAQ8plex); M17(Oxidation); K25(iTRAQ8plex)	3458.83	72.37
GAGISFGSFDILSDEEVR	2	4	2	N-Term(iTRAQ8plex)	2203.12	72.36
EKETIMEVLSDAQVVLSTNTGAADPLIR	1	3	1	N-Term(iTRAQ8plex); K2(iTRAQ8plex)	3608.95	72.36
LSNQMNLEAAVETAAAFLNK	3	2	1	N-Term(iTRAQ8plex); K20(iTRAQ8plex)	2743.48	72.35
IGQVAIGSSGGGNPFLGQQMSSQK	1	1	1	N-Term(iTRAQ8plex); K24(iTRAQ8plex)	2956.57	72.35
IVDTFPGQSIDFFGALR	11	3	1	N-Term(iTRAQ8plex)	2187.17	72.33
SGTTPLSPAIVFILDK	28	3	3	N-Term(iTRAQ8plex); K16(iTRAQ8plex)	2267.35	72.33
FGIVEGLMTTVHAMTATQK	16	6	2	N-Term(iTRAQ8plex); K19(iTRAQ8plex)	2643.44	72.32
HGVAVIPGSASGGPGYIR	4	3	1	N-Term(iTRAQ8plex)	1999.09	72.31
DHTVSATHGDMDQNTR	3	5	2	N-Term(iTRAQ8plex)	2088.96	72.31
GGETSTNSIASIFAWTR	3	3	2	N-Term(iTRAQ8plex)	2102.07	72.31
HNILMIDDEIQTGIAR	2	3	3	N-Term(iTRAQ8plex)	2143.14	72.31
SFSGSGAAMDVVVSSVR	2	1	1	N-Term(iTRAQ8plex)	1960	72.29
VGEIIAITVEEEGDIEK	11	3	3	N-Term(iTRAQ8plex); K17(iTRAQ8plex)	2452.36	72.29
DPGSIAPAIDGIDALIILTSGVPK	7	2	2	N-Term(iTRAQ8plex); K24(iTRAQ8plex)	2941.7	72.29
LEEELDGWLSAAALTK	3	2	1	N-Term(iTRAQ8plex); K16(iTRAQ8plex)	2354.31	72.28
SLGYAYVNYNTPADAAR	1	2	1	N-Term(iTRAQ8plex)	2150.06	72.27
DSYLILDTLPSEYDSR	4	3	1	N-Term(iTRAQ8plex)	2191.1	72.24
YDYENVDAEAAK	6	3	2	N-Term(iTRAQ8plex); K12(iTRAQ8plex)	1996	72.24
NLAGSGISMGNAANIPGK	5	1	1	N-Term(iTRAQ8plex); M9(Oxidation); K18(iTRAQ8plex)	2296.25	72.24
ALPGAPNEILLVLDGTTGLNMLQQAK	2	2	1	N-Term(iTRAQ8plex); K26(iTRAQ8plex)	3285.86	72.24
DTHGYVGADLAALCTEAALQCIR	1	27	4	N-Term(iTRAQ8plex); C14(Carbamidomethyl); C21(Carbamidomethyl)	2809.39	72.22
VLENVHIAANK	14	2	1	N-Term(iTRAQ8plex); K11(iTRAQ8plex)	1816.08	72.19
AMPEAAGAVAAAAVADR	2	3	2	N-Term(iTRAQ8plex)	1845.97	72.19
LDAQPELFIHIIPDK	11	2	2	N-Term(iTRAQ8plex); K15(iTRAQ8plex)	2357.37	72.19
AWMAAQDQPHENLIFPEEVLPR	13	2	1	N-Term(iTRAQ8plex)	2895.48	72.18
DAVINSDGVNVVPEVWAVK	3	3	2	N-Term(iTRAQ8plex); K19(iTRAQ8plex)	2619.46	72.17
LIFGADSPAIQENR	4	3	2	N-Term(iTRAQ8plex)	1835	72.16
TVTAMDVVYALK	25	31	2	N-Term(iTRAQ8plex); M5(Oxidation); K12(iTRAQ8plex)	1935.1	72.15
AGDAETVYAATAK	1	3	1	N-Term(iTRAQ8plex); K13(iTRAQ8plex)	1876.02	72.14
ITCADANAIAEEAR	9	2	1	N-Term(iTRAQ8plex); C3(Carbamidomethyl)	1808.91	72.13
VQQLLQDFFDGK	28	6	1	N-Term(iTRAQ8plex); K12(iTRAQ8plex)	2046.14	72.12
VVFSSGSPFDDVDLGDGK	2	3	2	N-Term(iTRAQ8plex); K18(iTRAQ8plex)	2449.27	72.11
LAMFSMFGFFVQAIVTGK	23	42	12	N-Term(iTRAQ8plex); M3(Oxidation); M6(Oxidation); K18(iTRAQ8plex)	2634.42	72.1
ANVLGIVLNIPIK	2	1	1	N-Term(iTRAQ8plex); K13(iTRAQ8plex)	1972.27	72.09
SVFGEDALVNISIEK	2	5	1	N-Term(iTRAQ8plex); K15(iTRAQ8plex)	2229.25	72.09
QAIVLSATEAAEMILR	4	6	1	N-Term(iTRAQ8plex)	2020.14	72.09
VLVVDSLDNASEEAIR	2	3	1	N-Term(iTRAQ8plex)	2034.09	72.07
VLEQLSGQSPVFSK	4	3	1	N-Term(iTRAQ8plex); K14(iTRAQ8plex)	2127.22	72.07
AMQVDTTLLGLPK	1	2	2	N-Term(iTRAQ8plex); K13(iTRAQ8plex)	1995.17	72.06
ATQIINTHIDILHR	11	2	2	N-Term(iTRAQ8plex)	1949.12	72.05
DIEDVLILSGDHLYR	3	3	3	N-Term(iTRAQ8plex)	2062.11	72.05
SIKPVNFQSSPVMDNETILR	2	3	2	N-Term(iTRAQ8plex); K3(iTRAQ8plex); M13(Oxidation)	2899.57	72.05
SNNTVYNATSTGIVR	26	13	2	N-Term(iTRAQ8plex)	1901	72
VSGVEIVPDPVER	3	3	1	N-Term(iTRAQ8plex)	1699.95	71.97
GCIVSQDLSVINLVIVK	12	6	2	N-Term(iTRAQ8plex); C2(Carbamidomethyl); K17(iTRAQ8plex)	2465.47	71.97
VVPGYVQHAGVVSYPVIPAVTDR	3	3	1	N-Term(iTRAQ8plex)	2727.51	71.97
GPILLEDYHLLEK	28	3	2	N-Term(iTRAQ8plex); K13(iTRAQ8plex)	2148.25	71.95
EVGDGTTSVVIIAAELLK	8	6	2	N-Term(iTRAQ8plex); K18(iTRAQ8plex)	2423.41	71.95
LADIGIAMGITGTEVAK	3	5	2	N-Term(iTRAQ8plex); K17(iTRAQ8plex)	2268.31	71.94
TEELQPAVLNVVK	2	3	1	N-Term(iTRAQ8plex); K13(iTRAQ8plex)	2048.23	71.94
QALSDLAVFR	3	3	2	N-Term(iTRAQ8plex)	1423.82	71.92
LAWHSAGTFDVSSK	2	3	2	N-Term(iTRAQ8plex); K14(iTRAQ8plex)	2114.13	71.91
FGIPLTDFVEVDTLSSIEK	1	1	1	N-Term(iTRAQ8plex); K19(iTRAQ8plex)	2718.5	71.9
AIMSNEEFDNLKEELMWEGSSVVMLSADEQR	3	3	2	N-Term(iTRAQ8plex); K12(iTRAQ8plex)	4196.04	71.9
QYHNVNINVAVQTEHGLFVPVVR	3	6	4	N-Term(iTRAQ8plex)	2937.6	71.88
VLNNPNITVHFNTEAVDVVGNTK	3	3	1	N-Term(iTRAQ8plex); K23(iTRAQ8plex)	3103.69	71.85
LTYTLDEMEGPLEVGADGTLK	20	2	1	N-Term(iTRAQ8plex); M8(Oxidation); K21(iTRAQ8plex)	2876.49	71.84
AILEADDDLELLER	5	1	1	N-Term(iTRAQ8plex)	1919.03	71.81
IYDVAEAEEGLIDAYSIYTPTCK	1	2	2	N-Term(iTRAQ8plex); C22(Carbamidomethyl); K23(iTRAQ8plex)	3229.64	71.81
ASLEEGVYIPCDER	1	1	1	N-Term(iTRAQ8plex); C11(Carbamidomethyl)	1941.95	71.79
TVLIMELINNVAK	9	4	2	N-Term(iTRAQ8plex); M5(Oxidation); K13(iTRAQ8plex)	2082.24	71.77
GSNIYGADFTDVPLR	5	1	1	N-Term(iTRAQ8plex)	1928.99	71.76
GTAVFASGSPFDPVEYEGK	3	3	1	N-Term(iTRAQ8plex); K19(iTRAQ8plex)	2566.31	71.76
GYPVWGNPNAVEPFLDEK	8	3	1	N-Term(iTRAQ8plex); K18(iTRAQ8plex)	2640.39	71.76
GILAADESTGTIGK	18	7	5	N-Term(iTRAQ8plex); K14(iTRAQ8plex)	1941.1	71.76
GGLATPVGGGVSSLNLQLR	3	2	1	N-Term(iTRAQ8plex)	2100.21	71.75
EVSEEPEHAAPAHK	6	2	1	N-Term(iTRAQ8plex); K14(iTRAQ8plex)	2139.12	71.75
DNMFVFEIEK	2	3	1	N-Term(iTRAQ8plex); K10(iTRAQ8plex)	1880	71.75
GHYTEGAELIDSVLDVVR	5	15	2	N-Term(iTRAQ8plex)	2277.2	71.69
FEAPCVLTNTLEFVDKDGR	3	3	1	N-Term(iTRAQ8plex); C5(Carbamidomethyl); K16(iTRAQ8plex)	2819.47	71.68
SINPDEAVAYGAAVQAAILTGEGNEK	6	3	3	N-Term(iTRAQ8plex); K26(iTRAQ8plex)	3196.69	71.66
AVLMDLEPGTMDSLR	4	5	1	N-Term(iTRAQ8plex)	1952.01	71.65
LAYVALDYEQELETAR	5	4	3	N-Term(iTRAQ8plex)	2188.14	71.65
ILELEAQIQALHAAEEALK	5	3	2	N-Term(iTRAQ8plex); K19(iTRAQ8plex)	2698.56	71.65
TDLASAVGADLAVMER	3	3	1	N-Term(iTRAQ8plex)	1923.01	71.64
IIEHNILVVSK	4	3	1	N-Term(iTRAQ8plex); K11(iTRAQ8plex)	1873.18	71.6
ASAEYDLPLVGNK	13	1	1	N-Term(iTRAQ8plex); K13(iTRAQ8plex)	1985.11	71.6
GYWQFDMGDVLVGGK	6	2	1	N-Term(iTRAQ8plex); K15(iTRAQ8plex)	2280.19	71.59
ETDADITVAALPMDEER	1	6	2	N-Term(iTRAQ8plex); M13(Oxidation)	2196.05	71.59
TLTAGQDLTIVDTDVGR	1	1	1	N-Term(iTRAQ8plex)	2079.12	71.58
VSNGLAENLSLSEAWSK	6	15	2	N-Term(iTRAQ8plex); K17(iTRAQ8plex)	2413.31	71.56
DWTNVVVAYEPVWAIGTGK	2	3	2	N-Term(iTRAQ8plex); K19(iTRAQ8plex)	2713.49	71.55
NATVTGVEMFQK	8	2	2	N-Term(iTRAQ8plex); K12(iTRAQ8plex)	1933.06	71.53
NSWDVFAEILEK	6	5	2	N-Term(iTRAQ8plex); K12(iTRAQ8plex)	2059.13	71.52
ADGFAGVFPEHK	7	14	1	N-Term(iTRAQ8plex); K12(iTRAQ8plex)	1883.02	71.49
MGESVTDGTLANFLK	2	2	1	N-Term(iTRAQ8plex); K15(iTRAQ8plex)	2191.19	71.49
IVSQLLTLMDGLK	6	14	2	N-Term(iTRAQ8plex); K13(iTRAQ8plex)	2039.24	71.47
VVVADNIHDVVFK	5	1	1	N-Term(iTRAQ8plex); K13(iTRAQ8plex)	2063.2	71.46
VEAGVVELLK	13	16	3	N-Term(iTRAQ8plex); K10(iTRAQ8plex)	1665.03	71.46
SYAPEMVEVLVDSVR	2	3	3	N-Term(iTRAQ8plex)	1998.06	71.46
DVVLLDVTPLSIGLETLGGVMTK	4	2	1	N-Term(iTRAQ8plex); K23(iTRAQ8plex)	2978.73	71.46
GQLVPDEIVVNMVK	2	3	1	N-Term(iTRAQ8plex); K14(iTRAQ8plex)	2149.24	71.45
LQAESDSGEFWVLFGGFAPIGK	5	2	2	N-Term(iTRAQ8plex); K22(iTRAQ8plex)	2963.57	71.45
AYGLVDIVGDEMIDK	4	9	1	N-Term(iTRAQ8plex); K15(iTRAQ8plex)	2246.22	71.44
MNPLVSVLHLYDVVNTPGVTADVSHMDTSAVVR	2	2	2	N-Term(iTRAQ8plex); M26(Oxidation)	3856.98	71.44
VQGAVFDLPEEIAK	1	3	2	N-Term(iTRAQ8plex); K14(iTRAQ8plex)	2124.21	71.37
DGGAEGEEDESSDIEEPR	2	2	1	N-Term(iTRAQ8plex)	2224.96	71.34
VGGGPLGEGLDIIYPGGAFDPLGLADDPDTAAELK	5	1	1	N-Term(iTRAQ8plex); K35(iTRAQ8plex)	4019.12	71.33
AGMVPLQMELGGK	1	3	2	N-Term(iTRAQ8plex); K13(iTRAQ8plex)	1939.09	71.33
GATSVEGVEAK	2	1	1	N-Term(iTRAQ8plex); K11(iTRAQ8plex)	1655.94	71.3
IGDLTYYSYVLETPLALTGSHNLAK	4	3	1	N-Term(iTRAQ8plex); K25(iTRAQ8plex)	3347.83	71.3
LNPLVNEFDQIK	3	2	2	N-Term(iTRAQ8plex); K12(iTRAQ8plex)	2038.17	71.26
TGYTGEDGFEISVPSENAVDLAK	10	3	2	N-Term(iTRAQ8plex); K23(iTRAQ8plex)	3007.55	71.25
TGSFVTLPDGEEGFLPR	4	3	3	N-Term(iTRAQ8plex)	2126.1	71.24
IEVAIQIVGDAVAYHPR	1	1	1	N-Term(iTRAQ8plex)	2155.21	71.24
LLDVVYNSSNNELVR	7	2	1	N-Term(iTRAQ8plex)	2039.11	71.23
DLTAGTVGGIANLVVGHPFDTIK	2	2	1	N-Term(iTRAQ8plex); K23(iTRAQ8plex)	2903.63	71.23
FLPGGAGEAVDVTGNR	1	1	1	N-Term(iTRAQ8plex)	1863.98	71.22
IISSPLTMASHGNVLNVPAYETVR	2	2	2	N-Term(iTRAQ8plex); M8(Oxidation)	2889.53	71.21
FEEKDGIDYAAVTVQLPGGER	9	3	2	N-Term(iTRAQ8plex); K4(iTRAQ8plex)	2902.55	71.21
LAFYDYIGNNPAK	29	16	3	N-Term(iTRAQ8plex); K13(iTRAQ8plex)	2094.14	71.2
HLFGITDYQIDIAMR	2	2	2	N-Term(iTRAQ8plex)	2097.11	71.2
NPNPVPIPLVDIDYLIDSDGRK	3	3	2	N-Term(iTRAQ8plex); K22(iTRAQ8plex)	3058.71	71.2
FTMGLFENPLADLSFADQLGK	1	3	1	N-Term(iTRAQ8plex); M3(Oxidation); K21(iTRAQ8plex)	2938.55	71.17
IGPAMFEGEALGLK	1	3	2	N-Term(iTRAQ8plex); K14(iTRAQ8plex)	2041.15	71.16
AVSYEEGEQFAK	2	2	1	N-Term(iTRAQ8plex); K12(iTRAQ8plex)	1966.02	71.13
MGLDDKEIVALSGAHTLGR	4	5	3	N-Term(iTRAQ8plex); M1(Oxidation); K6(iTRAQ8plex)	2607.42	71.12
IESLNLLHR	1	1	1	N-Term(iTRAQ8plex)	1398.83	71.11
AFFANSGTEANEAAIK	2	1	1	N-Term(iTRAQ8plex); K16(iTRAQ8plex)	2249.2	71.11
LDVVWNVVDHLK	9	2	2	N-Term(iTRAQ8plex); K12(iTRAQ8plex)	2045.2	71.1
IIADINITVQSGEFDTEGLLAK	9	3	2	N-Term(iTRAQ8plex); K22(iTRAQ8plex)	2955.65	71.1
GTVEITIPVELIK	10	2	1	N-Term(iTRAQ8plex); K13(iTRAQ8plex)	2020.24	71.09
GITFHTEHSPQAITK	4	2	1	N-Term(iTRAQ8plex); K15(iTRAQ8plex)	2275.27	71.08
SYNDTYYVDSQTVLR	1	3	1	N-Term(iTRAQ8plex)	2128.04	71.07
AIIGTIGDVDSYQLPDAK	6	3	2	N-Term(iTRAQ8plex); K18(iTRAQ8plex)	2484.39	71.07
ISIEAGSTLGWQK	9	3	3	N-Term(iTRAQ8plex); K13(iTRAQ8plex)	1998.15	71.07
LLHPFMPYVTEELWQR	1	3	1	N-Term(iTRAQ8plex); M6(Oxidation)	2379.24	71.07
ALYLLQLEGIHVDEEK	1	2	1	N-Term(iTRAQ8plex); K16(iTRAQ8plex)	2478.4	71.06
GFFEVTHDVSHLTCADFLR	5	2	1	N-Term(iTRAQ8plex); C14(Carbamidomethyl)	2555.25	71.05
ANDFDLMYEQVK	13	4	1	N-Term(iTRAQ8plex); K12(iTRAQ8plex)	2081.07	71.04
EKMDIIDLEDETIDAEILNSMAVTNDHFK	1	6	3	N-Term(iTRAQ8plex); K2(iTRAQ8plex); K29(iTRAQ8plex)	4262.19	71.03
NKPIAVIGGGDSAMEEGNFLTK	2	1	1	N-Term(iTRAQ8plex); K2(iTRAQ8plex); K22(iTRAQ8plex)	3160.73	71.02
GAVGALLVYDVTR	2	3	1	N-Term(iTRAQ8plex)	1637.95	71
AAAAHGVALVAPDTSPR	5	1	1	N-Term(iTRAQ8plex)	1908.06	70.98
LAVVVENLSLK	1	2	2	N-Term(iTRAQ8plex); K11(iTRAQ8plex)	1793.13	70.98
EMIEAGVHFGHGIK	3	13	1	N-Term(iTRAQ8plex); K14(iTRAQ8plex)	2133.16	70.97
WGEQEASILVPGDIVSIK	5	3	1	N-Term(iTRAQ8plex); K18(iTRAQ8plex)	2549.44	70.97
TWLHVDLVSSELDPQTGQEWEPISGAVK	3	2	2	N-Term(iTRAQ8plex); K28(iTRAQ8plex)	3729.96	70.97
KIEDTIDGAITWLDNNQLAEAEEFDDK	2	1	1	N-Term(iTRAQ8plex); K1(iTRAQ8plex); K27(iTRAQ8plex)	4006.06	70.97
DIDPIQVDLLLGK	1	3	1	N-Term(iTRAQ8plex); K13(iTRAQ8plex)	2047.21	70.92
TAPINIGLAAFDLLDDIK	13	3	2	N-Term(iTRAQ8plex); K18(iTRAQ8plex)	2508.45	70.92
MVLDAVEQVGGIYLVTADHGNAEDMVK	4	3	2	N-Term(iTRAQ8plex); K27(iTRAQ8plex)	3482.81	70.92
GFVYALEGVYDK	4	3	1	N-Term(iTRAQ8plex); K12(iTRAQ8plex)	1969.08	70.91
SDVLFNFLLHEVEQSDR	3	1	1	N-Term(iTRAQ8plex)	2352.21	70.91
ASLVNDVDDVEEHFPGTLTAIR	12	3	2	N-Term(iTRAQ8plex)	2702.39	70.9
TLEVLYDVGGGVVGFK	7	1	1	N-Term(iTRAQ8plex); K16(iTRAQ8plex)	2261.29	70.89
DHAPAPAAAAPAPAPAAAAPK	5	2	1	N-Term(iTRAQ8plex); K21(iTRAQ8plex)	2442.36	70.88
AAVTPAFVGQFPGVNGLGISAAR	1	4	2	N-Term(iTRAQ8plex)	2504.39	70.88
KTITDYGSPEEFLSQVGFLLGQQSYGGK	7	3	1	N-Term(iTRAQ8plex); K1(iTRAQ8plex); K28(iTRAQ8plex)	3962.13	70.88
SLVDPLVTLFGSVHEK	8	3	1	N-Term(iTRAQ8plex); K16(iTRAQ8plex)	2349.36	70.84
DLDLFDFDAASEVSGSK	1	1	1	N-Term(iTRAQ8plex); K17(iTRAQ8plex)	2424.23	70.84
AGGAYTMNTASAVTVR	7	5	1	N-Term(iTRAQ8plex); M7(Oxidation)	1889.96	70.83
ATGFDINVVVSAAK	15	1	1	N-Term(iTRAQ8plex); K14(iTRAQ8plex)	2000.16	70.83
TREELIEAEVADLLR	2	2	1	N-Term(iTRAQ8plex)	2061.15	70.82
GEEVYVASIDQGTTSTR	1	2	2	N-Term(iTRAQ8plex)	2117.06	70.82
LFFTNDAYVK	3	4	3	N-Term(iTRAQ8plex); K10(iTRAQ8plex)	1826.02	70.82
NVVHQLDIITDLLGTPSSETLSR	2	3	1	N-Term(iTRAQ8plex)	2812.53	70.82
DSSSWDDAEEFVPER	1	1	1	N-Term(iTRAQ8plex)	2072.94	70.81
QLGHNYIGSEHLLLGLLR	7	6	2	N-Term(iTRAQ8plex)	2337.34	70.81
NFFIYVQDYNDADPR	2	3	1	N-Term(iTRAQ8plex)	2181.06	70.8
VAGGPLGEIVDPLYPGGSFDPLGLAEDPEAFAELK	3	2	1	N-Term(iTRAQ8plex); K35(iTRAQ8plex)	4149.18	70.8
FTSAFQEIVDAYGVAK	7	3	1	N-Term(iTRAQ8plex); K16(iTRAQ8plex)	2354.28	70.79
KDQVDDEELLELVDLEVR	15	2	2	N-Term(iTRAQ8plex); K1(iTRAQ8plex)	2765.5	70.78
VNQAYVIATSTK	1	2	2	N-Term(iTRAQ8plex); K12(iTRAQ8plex)	1903.1	70.77
TAHQELDGLNFMEDTTVALTNLLASAPAEIK	3	3	1	N-Term(iTRAQ8plex); K31(iTRAQ8plex)	3922.06	70.77
VGDVIESIQVVSGLDNLVNPSYK	9	2	1	N-Term(iTRAQ8plex); K23(iTRAQ8plex)	3053.69	70.76
GSFDSLLTSLEEK	5	2	1	N-Term(iTRAQ8plex); K13(iTRAQ8plex)	2034.12	70.76
GTDNVEPEFNEIVEASR	3	4	1	N-Term(iTRAQ8plex)	2210.08	70.74
ETAGQAAAAATEK	3	1	1	N-Term(iTRAQ8plex); K13(iTRAQ8plex)	1827	70.74
DANFELDSLISEPLR	5	3	3	N-Term(iTRAQ8plex)	2023.06	70.73
ETTTEWELLNDMK	2	3	2	N-Term(iTRAQ8plex); K13(iTRAQ8plex)	2218.14	70.73
GASHAGGEPAAEPVSVSV	1	1	1	N-Term(iTRAQ8plex)	1925.98	70.71
AMNVLADILQDSK	2	2	2	N-Term(iTRAQ8plex); M2(Oxidation); K13(iTRAQ8plex)	2042.14	70.7
HGVGTGMGTHGGVGTGAAAGGHFQPMR	7	1	1	N-Term(iTRAQ8plex)	2809.36	70.69
MELSSLTQTNISLPFITATADGPK	3	5	2	N-Term(iTRAQ8plex); K24(iTRAQ8plex)	3143.7	70.67
DYNIEGGSVLHLVLALR	7	4	1	N-Term(iTRAQ8plex)	2173.23	70.66
VTGMLLEMDQTEVLHLLESPDALK	2	5	2	N-Term(iTRAQ8plex); M4(Oxidation); K24(iTRAQ8plex)	3306.77	70.66
VWLDPNEVNEISMANSR	3	7	2	N-Term(iTRAQ8plex)	2278.14	70.63
LIEDGSLDELVR	4	3	2	N-Term(iTRAQ8plex)	1662.92	70.62
YSNSNIEIHTFNQSQYPR	3	3	1	N-Term(iTRAQ8plex)	2502.22	70.61
QLVATGKPESFSGPFLVPSYR	29	2	1	N-Term(iTRAQ8plex); K7(iTRAQ8plex)	2888.61	70.6
LGWAIDEDFGSIEK	2	2	2	N-Term(iTRAQ8plex); K14(iTRAQ8plex)	2188.16	70.6
LINEYGLDGVDVDYER	3	1	1	N-Term(iTRAQ8plex)	2174.09	70.59
LADSQGSWSELLDFIDSK	4	1	1	N-Term(iTRAQ8plex); K18(iTRAQ8plex)	2619.37	70.59
TSASGQPTLEELLDIYNIR	2	2	1	N-Term(iTRAQ8plex)	2424.29	70.57
GFGFVTFGSEESMR	8	2	2	N-Term(iTRAQ8plex); M13(Oxidation)	1870.89	70.55
GGINFTSTVANTHLDLDTVK	1	4	1	N-Term(iTRAQ8plex); K20(iTRAQ8plex)	2711.47	70.54
ATAGIEPEDVAK	10	3	2	N-Term(iTRAQ8plex); K12(iTRAQ8plex)	1809.01	70.53
LAGIGGVSEFFGWTDQQR	2	1	1	N-Term(iTRAQ8plex)	2272.17	70.53
LNTDVLEEFLALNYTSPR	3	2	2	N-Term(iTRAQ8plex)	2399.26	70.53
STDVEMTVAEAIDAAK	2	1	1	N-Term(iTRAQ8plex); K16(iTRAQ8plex)	2259.2	70.52
GFGTNDKGEETGFNTEIYSVAEIDR	1	2	1	N-Term(iTRAQ8plex); K7(iTRAQ8plex)	3357.66	70.52
SWTDIGDLDEAAAGR	1	1	1	N-Term(iTRAQ8plex)	1880.92	70.49
GILAMDESNATCGK	6	6	3	N-Term(iTRAQ8plex); M5(Oxidation); C12(Carbamidomethyl); K14(iTRAQ8plex)	2091.06	70.47
GILYVDEVNLLDDHLVDVLLDSAASGWNTVER	1	1	1	N-Term(iTRAQ8plex)	3844.99	70.46
AAVDADDDAYEAEPPK	2	3	1	N-Term(iTRAQ8plex); K16(iTRAQ8plex)	2285.14	70.44
QTGQLQGYGFVEFASHAGAER	1	1	1	N-Term(iTRAQ8plex)	2557.27	70.44
SADVVISAVGYQQLPDQTLIISAIK	3	3	3	N-Term(iTRAQ8plex); K25(iTRAQ8plex)	3237.84	70.43
VLGGMGIAILSTSR	3	5	1	N-Term(iTRAQ8plex)	1678.98	70.42
QDFMEVVEFLK	14	2	2	N-Term(iTRAQ8plex); K11(iTRAQ8plex)	1993.09	70.42
YAAISQDNGLVPIVEPEIMLDGEHGIER	6	3	2	N-Term(iTRAQ8plex)	3369.72	70.42
AAVAWEAGKPLSMEEVEVAPPQAMEVR	2	5	2	N-Term(iTRAQ8plex); K9(iTRAQ8plex)	3503.84	70.42
LPSTANPAAADMVDR	4	1	1	N-Term(iTRAQ8plex)	1832.95	70.41
SIAEEFSVEAMPTFVLMK	5	2	1	N-Term(iTRAQ8plex); K18(iTRAQ8plex)	2637.4	70.41
AGGFPEPEIIHYNPK	13	3	1	N-Term(iTRAQ8plex); K15(iTRAQ8plex)	2277.24	70.4
GFIGQQQLEAALTGMDLVIIPAGLPR	1	3	2	N-Term(iTRAQ8plex)	3012.68	70.4
LLVSDSFPGNER	6	3	2	N-Term(iTRAQ8plex)	1637.88	70.39
VNLEPDGVFSFFATAGTDGNSYESK	3	3	1	N-Term(iTRAQ8plex); K25(iTRAQ8plex)	3260.62	70.37
RTPGFTGADLQNLMNEAAILAAR	7	1	1	N-Term(iTRAQ8plex)	2734.46	70.37
LLSIDQLQQLMK	3	3	3	N-Term(iTRAQ8plex); K12(iTRAQ8plex)	2038.22	70.36
TGNTFLGSLLWVDYAK	3	3	1	N-Term(iTRAQ8plex); K16(iTRAQ8plex)	2393.33	70.35
TFNSEGALASHSK	3	5	2	N-Term(iTRAQ8plex); K13(iTRAQ8plex)	1957.05	70.34
LNELEAITNQIK	2	2	1	N-Term(iTRAQ8plex); K12(iTRAQ8plex)	1994.17	70.34
LAMLAFLGFVIQHNVTGK	3	1	0	N-Term(iTRAQ8plex); K18(iTRAQ8plex)	2567.49	70.34
ALEEAGLPASSIDWLLLHQANQR	1	3	1	N-Term(iTRAQ8plex)	2836.53	70.32
GPIQLTGQSNYDLAGR	4	1	1	N-Term(iTRAQ8plex)	1994.05	70.31
SLADGYITVTPLGALSR	1	1	1	N-Term(iTRAQ8plex)	2038.15	70.31
SAAVAGAVGGVLAAAALAGK	1	1	1	N-Term(iTRAQ8plex); K20(iTRAQ8plex)	2233.35	70.3
ALAEAGLTSESVHFVEVVGSGSR	1	1	1	N-Term(iTRAQ8plex)	2606.37	70.3
VMANADTPGDALAAR	2	1	1	N-Term(iTRAQ8plex); M2(Oxidation)	1792.91	70.29
EIGAEVAVLSSAHNIVPGLAVVIVGSR	1	1	1	N-Term(iTRAQ8plex)	2961.7	70.29
TTPSYVAFTDSER	10	8	3	N-Term(iTRAQ8plex)	1777.89	70.28
ALLDDMATVATEEYR	4	2	1	N-Term(iTRAQ8plex)	2002.01	70.28
DVVLLDVTPLSIGLETLGGVMTK	1	2	1	N-Term(iTRAQ8plex); M21(Oxidation); K23(iTRAQ8plex)	2994.71	70.28
MGDSSVEVTEESR	1	2	2	N-Term(iTRAQ8plex)	1729.81	70.26
VTVQGEVIEQSFGEEHLCFR	2	6	2	N-Term(iTRAQ8plex); C18(Carbamidomethyl)	2668.33	70.26
YAMQGNPDLIGTGALER	1	1	1	N-Term(iTRAQ8plex); M3(Oxidation)	2126.09	70.25
HLNAGIFGPGADGHSLPAEVSR	3	3	2	N-Term(iTRAQ8plex)	2506.31	70.24
AQASALEAHAAPNCK	11	3	1	N-Term(iTRAQ8plex); C14(Carbamidomethyl); K15(iTRAQ8plex)	2147.14	70.23
IQESSAPLNVALAISHSVWLK	2	1	1	N-Term(iTRAQ8plex); K21(iTRAQ8plex)	2871.65	70.23
SLGADPSQLASVAVTR	2	1	1	N-Term(iTRAQ8plex)	1876.04	70.22
LFAEEQLAEDLALK	4	2	1	N-Term(iTRAQ8plex); K14(iTRAQ8plex)	2198.24	70.21
AVASISAGNDELIGAMIADAIDK	1	3	1	N-Term(iTRAQ8plex); M16(Oxidation); K23(iTRAQ8plex)	2869.53	70.15
SLIEFGFAAK	2	2	2	N-Term(iTRAQ8plex); K10(iTRAQ8plex)	1690.99	70.14
FGDGKDNELSLEAAGDYTR	2	1	1	N-Term(iTRAQ8plex); K5(iTRAQ8plex)	2666.35	70.13
EVFSAVLLSADILGK	7	3	1	N-Term(iTRAQ8plex); K15(iTRAQ8plex)	2170.29	70.11
VAEIESFLLSIEDEK	8	2	1	N-Term(iTRAQ8plex); K15(iTRAQ8plex)	2330.29	70.11
WEQELDEFGVEGIPHFAFLDK	3	3	2	N-Term(iTRAQ8plex); K21(iTRAQ8plex)	3114.59	70.11
ILPWGEEAYAGGSANAPR	3	2	2	N-Term(iTRAQ8plex)	2163.11	70.1
AGIFNDLGSGSNVDVCVITK	2	2	1	N-Term(iTRAQ8plex); C16(Carbamidomethyl); K20(iTRAQ8plex)	2674.42	70.09
EDQAPLILIQDSDSK	2	3	3	N-Term(iTRAQ8plex); K15(iTRAQ8plex)	2280.26	70.09
IIATHTDSPDVLIWDVEAQPNR	1	2	1	N-Term(iTRAQ8plex)	2794.46	70.07
SGQESHEACTEFDR	6	3	1	N-Term(iTRAQ8plex); C9(Carbamidomethyl)	1956.86	70.06
ELTIAEAETIALSILK	9	3	2	N-Term(iTRAQ8plex); K16(iTRAQ8plex)	2323.39	70.06
SYLENQMAVALGGR	7	2	2	N-Term(iTRAQ8plex)	1812.95	70.05
LQETLHDLQLQVEEAK	3	2	1	N-Term(iTRAQ8plex); K16(iTRAQ8plex)	2502.41	70.05
IDSLISELNIYDILEPCYHGR	1	3	1	N-Term(iTRAQ8plex); C17(Carbamidomethyl)	2824.44	70.03
EFFASMVVDAVLAIGHDDR	2	3	1	N-Term(iTRAQ8plex); M6(Oxidation)	2412.22	69.99
DMGAGDYEYAIAFQER	1	1	1	N-Term(iTRAQ8plex); M2(Oxidation)	2155.99	69.97
ALAADDLAAAATAAHEFLAIDAR	1	1	1	N-Term(iTRAQ8plex)	2572.38	69.97
FDPLWNSLVLGGVK	4	6	1	N-Term(iTRAQ8plex); K14(iTRAQ8plex)	2153.25	69.95
ASLEEGIYIPCDER	1	2	2	N-Term(iTRAQ8plex); C11(Carbamidomethyl)	1955.97	69.94
TSNADPPEFGAAADGDADR	4	1	1	N-Term(iTRAQ8plex)	2180.99	69.94
SPLISEQVGDGVIISK	1	1	1	N-Term(iTRAQ8plex); K16(iTRAQ8plex)	2250.31	69.94
LEDTELVQGIIVDK	2	3	1	N-Term(iTRAQ8plex); K14(iTRAQ8plex)	2180.26	69.93
FMFEGDELCGPDIWNTTWYPK	2	1	1	N-Term(iTRAQ8plex); C9(Carbamidomethyl); K21(iTRAQ8plex)	3214.54	69.93
VSSSDEGGVAAGFAVLDSLYLTDK	2	3	1	N-Term(iTRAQ8plex); K24(iTRAQ8plex)	3009.57	69.92
TPEEAVAHFFDVTR	1	3	2	N-Term(iTRAQ8plex)	1922.99	69.91
QTVGNACGTVGVIHAIGNAASDIK	1	1	1	N-Term(iTRAQ8plex); C7(Carbamidomethyl); K24(iTRAQ8plex)	2961.61	69.91
SDEAENIGYVIPTTVVSHFLNDYR	2	3	2	N-Term(iTRAQ8plex)	3043.52	69.91
DATDDFEDVGHSTTAR	7	4	2	N-Term(iTRAQ8plex)	2040.93	69.9
QIDELASFSDSPAPSVTR	2	2	1	N-Term(iTRAQ8plex)	2224.13	69.89
GDVAEETVAALDKIEAALGK	6	3	3	N-Term(iTRAQ8plex); K13(iTRAQ8plex); K20(iTRAQ8plex)	2912.66	69.87
EVAYLTETLGAGIGGSIQGVLNK	2	2	1	N-Term(iTRAQ8plex); K23(iTRAQ8plex)	2898.64	69.86
VILFIDEIHLVLGAGR	4	1	1	N-Term(iTRAQ8plex)	2069.24	69.85
LIGFLGGTDGLLAQK	3	3	1	N-Term(iTRAQ8plex); K15(iTRAQ8plex)	2111.26	69.84
MTAIEELAGMDVLCSDK	3	3	1	N-Term(iTRAQ8plex); C14(Carbamidomethyl); K17(iTRAQ8plex)	2491.26	69.84
FSNLEVDLPAMMAQK	3	3	1	N-Term(iTRAQ8plex); K15(iTRAQ8plex)	2302.23	69.83
VLSAIAGETASQLPDAVR	1	3	1	N-Term(iTRAQ8plex)	2102.17	69.82
VAINEIAESIMAFNTNYK	4	2	2	N-Term(iTRAQ8plex); M11(Oxidation); K18(iTRAQ8plex)	2652.4	69.81
STGFGLIYDNLEAAK	4	5	1	N-Term(iTRAQ8plex); K15(iTRAQ8plex)	2207.21	69.8
DVDFEDTLIGYIDLQK	13	2	1	N-Term(iTRAQ8plex); K16(iTRAQ8plex)	2492.33	69.79
KTQYLDDIAILTGGTVIR	7	3	2	N-Term(iTRAQ8plex); K1(iTRAQ8plex)	2585.5	69.78
SVGTLGEADLK	8	2	2	N-Term(iTRAQ8plex); K11(iTRAQ8plex)	1697.98	69.78
MAPVTDQVVIGTSGTLTK	2	3	1	N-Term(iTRAQ8plex); K18(iTRAQ8plex)	2426.36	69.75
TQDGGTEVVEAK	14	3	2	N-Term(iTRAQ8plex); K12(iTRAQ8plex)	1842	69.74
GQAGGLTFFAPSEER	10	3	2	N-Term(iTRAQ8plex)	1870.95	69.74
AQLSAQNTVILFEALHTVATHAHK	1	4	1	N-Term(iTRAQ8plex); K24(iTRAQ8plex)	3208.81	69.73
GTSQATAEGASGEK	3	1	1	N-Term(iTRAQ8plex); K14(iTRAQ8plex)	1902	69.72
LAMVAFLGFAVQAAATGK	3	3	2	N-Term(iTRAQ8plex); K18(iTRAQ8plex)	2374.37	69.71
IPLAEALTGYTVHLTTLDGR	1	2	1	N-Term(iTRAQ8plex)	2445.36	69.71
LFLAGILDELK	3	3	1	N-Term(iTRAQ8plex); K11(iTRAQ8plex)	1840.13	69.7
NVAELSVLAMESVLER	1	1	1	N-Term(iTRAQ8plex)	2064.13	69.7
SYSTNLAYTPPEYLR	1	6	1	N-Term(iTRAQ8plex)	2079.06	69.69
SEGQLLLDLVSVLDK	1	2	1	N-Term(iTRAQ8plex); K15(iTRAQ8plex)	2237.32	69.69
LGHNFVGTEQILLGLIGEGTGIAAK	10	6	2	N-Term(iTRAQ8plex); K25(iTRAQ8plex)	3116.79	69.69
EKGGYEISIVDASDGR	6	10	2	N-Term(iTRAQ8plex); K2(iTRAQ8plex)	2304.22	69.68
VTQVIQGYESHAFK	3	2	2	N-Term(iTRAQ8plex); K14(iTRAQ8plex)	2215.21	69.67
NNVALTEVQVAENLLGFR	1	1	1	N-Term(iTRAQ8plex)	2291.26	69.67
VVTIDGYEDVPVNSEK	18	3	1	N-Term(iTRAQ8plex); K16(iTRAQ8plex)	2372.27	69.66
FGIESLLEADLAFPELEK	2	1	1	N-Term(iTRAQ8plex); K18(iTRAQ8plex)	2629.46	69.65
AADILVNFFEK	11	3	2	N-Term(iTRAQ8plex); K11(iTRAQ8plex)	1875.07	69.64
VAGGPLGEIVDPLYPGGSFDPLGLADDPEAFAELK	4	8	3	N-Term(iTRAQ8plex); K35(iTRAQ8plex)	4135.18	69.61
LGIGGLSSEFTDIFR	2	3	1	N-Term(iTRAQ8plex)	1916.04	69.6
AHAAAQEAYDEDDEMPGGGAQR	1	3	1	N-Term(iTRAQ8plex); M15(Oxidation)	2609.14	69.6
SGLVALNLDLAQVR	3	4	1	N-Term(iTRAQ8plex)	1773.05	69.59
NNCPYTVWPAATPIGGGR	2	2	1	N-Term(iTRAQ8plex); C3(Carbamidomethyl)	2235.12	69.59
GIFWQEDIIPFFQNATLPK	3	1	1	N-Term(iTRAQ8plex); K19(iTRAQ8plex)	2872.58	69.59
DAVPENEAVNTFVYEVLAFHER	2	3	1	N-Term(iTRAQ8plex)	2853.44	69.59
AAGADIVGSDDLIEQIK	4	3	2	N-Term(iTRAQ8plex); K17(iTRAQ8plex)	2323.29	69.58
FQEVPETGVTFQDVAGADQAK	10	1	1	N-Term(iTRAQ8plex); K21(iTRAQ8plex)	2845.48	69.58
VCPSVTLGLEPGEAFTIR	6	3	2	N-Term(iTRAQ8plex); C2(Carbamidomethyl)	2250.22	69.57
VGQLDSYEIEGGETK	6	3	1	N-Term(iTRAQ8plex); K15(iTRAQ8plex)	2233.17	69.57
AGSGVATLGLPDSPGVPK	3	3	2	N-Term(iTRAQ8plex); K18(iTRAQ8plex)	2231.27	69.56
GYVDVSTVDDATSK	2	3	2	N-Term(iTRAQ8plex); K14(iTRAQ8plex)	2065.08	69.56
ILGLGDLGVQGIGIPIGK	4	2	1	N-Term(iTRAQ8plex); K18(iTRAQ8plex)	2328.44	69.55
IIADEGVLALWK	5	3	1	N-Term(iTRAQ8plex); K12(iTRAQ8plex)	1936.17	69.53
AVDNVNLIIAPALIGK	7	1	1	N-Term(iTRAQ8plex); K16(iTRAQ8plex)	2229.37	69.53
SEIGQFAATIK	4	4	2	N-Term(iTRAQ8plex); K11(iTRAQ8plex)	1773.03	69.53
VYVIGEEGILK	5	2	1	N-Term(iTRAQ8plex); K11(iTRAQ8plex)	1828.1	69.53
ADLILGEIQSQIK	2	3	2	N-Term(iTRAQ8plex); K13(iTRAQ8plex)	2036.22	69.53
TLAALGPLEVFR	5	3	2	N-Term(iTRAQ8plex)	1590.95	69.52
VEAQGAEEEVEER	1	3	1	N-Term(iTRAQ8plex)	1778.87	69.52
SLGADVAIDYTK	5	2	2	N-Term(iTRAQ8plex); K12(iTRAQ8plex)	1861.05	69.52
FDGADLTEVVMSK	3	1	1	N-Term(iTRAQ8plex); K13(iTRAQ8plex)	2020.08	69.52
IDVVPGSAEYALPFTTLEHALK	3	3	1	N-Term(iTRAQ8plex); K22(iTRAQ8plex)	2979.66	69.52
VGIFSQGPPPR	10	4	2	N-Term(iTRAQ8plex)	1458.83	69.5
LGYETEAFAVYDAMR	2	1	1	N-Term(iTRAQ8plex)	2040.01	69.5
AHNELLEYSTVLQK	5	2	1	N-Term(iTRAQ8plex); K14(iTRAQ8plex)	2253.26	69.5
ESPMPDASELFTNVYVK	4	2	1	N-Term(iTRAQ8plex); K17(iTRAQ8plex)	2535.32	69.5
AFNEFLDPLAHAHFTTEGEVEFR	2	3	1	N-Term(iTRAQ8plex)	2981.48	69.5
YAAISQDNGLVPIVEPEIMLDGEHGIER	2	3	2	N-Term(iTRAQ8plex); M19(Oxidation)	3385.73	69.47
GITINTATVEYETETR	19	1	1	N-Term(iTRAQ8plex)	2102.09	69.46
AADLGVESIVIGMPHR	2	3	1	N-Term(iTRAQ8plex)	1969.09	69.45
VENQEGIVNFDDILR	3	2	2	N-Term(iTRAQ8plex)	2065.08	69.43
NSVLEWSIILIDQSNR	4	1	1	N-Term(iTRAQ8plex)	2191.2	69.41
MSLGLPVAATVNCADNTGAK	1	3	2	N-Term(iTRAQ8plex); C13(Carbamidomethyl); K20(iTRAQ8plex)	2598.37	69.41
AEFQEVLSDILLGMAAGLK	2	3	1	N-Term(iTRAQ8plex); M14(Oxidation); K19(iTRAQ8plex)	2629.46	69.41
NVEEVVLYLK	4	4	1	N-Term(iTRAQ8plex); K10(iTRAQ8plex)	1814.08	69.41
QMLIDLLEDPHEIR	1	2	2	N-Term(iTRAQ8plex)	2026.09	69.41
QIASQASQGAPSSSNAR	2	3	1	N-Term(iTRAQ8plex)	1964.01	69.4
VVAIIAEGVPESDAK	5	5	1	N-Term(iTRAQ8plex); K15(iTRAQ8plex)	2106.23	69.39
AGEPVTADDLGLGGALTVLMK	4	3	2	N-Term(iTRAQ8plex); K21(iTRAQ8plex)	2636.47	69.39
MAYDYYASGAEDEWTLK	5	3	1	N-Term(iTRAQ8plex); K17(iTRAQ8plex)	2621.26	69.38
VGLPIDPGVVLLDIAFVPDDPSHGFLLGTR	5	1	1	N-Term(iTRAQ8plex)	3433.91	69.38
QQAANISPEVIQMLLR	2	2	1	N-Term(iTRAQ8plex); M13(Oxidation)	2131.17	69.36
LDAQLSGLLSEASAEEDFTGK	2	2	1	N-Term(iTRAQ8plex); K21(iTRAQ8plex)	2789.46	69.36
VVDANTITVAFDETTTLEDVDK	24	1	1	N-Term(iTRAQ8plex); K22(iTRAQ8plex)	3004.58	69.36
SGSAADTQVISDYVR	5	2	2	N-Term(iTRAQ8plex)	1872.96	69.34
DLAEDVLQLAK	5	3	2	N-Term(iTRAQ8plex); K11(iTRAQ8plex)	1823.06	69.34
LSLLEQIYVPR	3	3	2	N-Term(iTRAQ8plex)	1634.97	69.32
DKTGSVLQQAGETVVNAVVGAK	1	3	2	N-Term(iTRAQ8plex); K2(iTRAQ8plex); K22(iTRAQ8plex)	3083.77	69.32
VENQDAIDACMVGMLADPK	1	2	1	N-Term(iTRAQ8plex); C10(Carbamidomethyl); K19(iTRAQ8plex)	2685.35	69.31
ASAAGPGAPEGAAVDATR	1	2	1	N-Term(iTRAQ8plex)	1872.97	69.3
AQAAVAESEAK	1	2	1	N-Term(iTRAQ8plex); K11(iTRAQ8plex)	1682.94	69.3
GELEASAATPYDLQR	6	2	1	N-Term(iTRAQ8plex)	1924.98	69.29
GTVALLFQPAEEGGGGAK	1	3	1	N-Term(iTRAQ8plex); K18(iTRAQ8plex)	2310.28	69.29
AMSVLADILQDSK	5	1	1	N-Term(iTRAQ8plex); K13(iTRAQ8plex)	1999.13	69.29
IVNNEIIILGNDAELGSDIDPEEAQK	3	10	1	N-Term(iTRAQ8plex); K26(iTRAQ8plex)	3417.81	69.28
NVVDEVIVADEK	3	3	1	N-Term(iTRAQ8plex); K12(iTRAQ8plex)	1938.09	69.26
TVLIMELINNIAK	34	12	2	N-Term(iTRAQ8plex); M5(Oxidation); K13(iTRAQ8plex)	2096.26	69.25
ALAEAGLTTESVHFVEVVGSGSR	1	2	1	N-Term(iTRAQ8plex)	2620.39	69.25
NTLIIMTSNVGSSVIEK	10	11	4	N-Term(iTRAQ8plex); K17(iTRAQ8plex)	2414.39	69.24
MFVADGGELLMAQSYAK	3	3	2	N-Term(iTRAQ8plex); K17(iTRAQ8plex)	2439.28	69.24
AEEEPSPAAAAAEGQR	8	2	2	N-Term(iTRAQ8plex)	1887.93	69.23
DHTLFSLIDGLVK	14	2	1	N-Term(iTRAQ8plex); K13(iTRAQ8plex)	2066.21	69.21
LQLFALVTANDIAQR	1	2	1	N-Term(iTRAQ8plex)	1977.14	69.19
DNQTIHSVLATPNR	5	2	2	N-Term(iTRAQ8plex)	1870	69.17
AVVVGGGYIGLELSAVLK	4	3	2	N-Term(iTRAQ8plex); K18(iTRAQ8plex)	2353.43	69.17
DVTELIGNTPLVYLNK	15	3	2	N-Term(iTRAQ8plex); K16(iTRAQ8plex)	2397.38	69.17
VLLQPDSIPALEDALATAHR	3	2	1	N-Term(iTRAQ8plex)	2434.35	69.16
LENALVQAVALLR	6	3	3	N-Term(iTRAQ8plex)	1714.05	69.13
SQDSEVGDGTTTVVLLAAEFMK	4	3	1	N-Term(iTRAQ8plex); K22(iTRAQ8plex)	2906.54	69.1
LNIHEYQGAELMGK	3	2	1	N-Term(iTRAQ8plex); M12(Oxidation); K14(iTRAQ8plex)	2227.19	69.09
YDFDNTMGGFYIAPAFMDK	10	3	1	N-Term(iTRAQ8plex); K19(iTRAQ8plex)	2811.36	69.09
FAEINNAYEVLTDQEK	2	3	1	N-Term(iTRAQ8plex); K16(iTRAQ8plex)	2492.31	69.09
GFQVAPAELEALLITHPEIK	5	4	1	N-Term(iTRAQ8plex); K20(iTRAQ8plex)	2784.61	69.08
DAANLMVNFVDEIR	2	3	1	N-Term(iTRAQ8plex)	1910.99	69.06
KDLYGNVVLSGGSTMFPGIADR	4	4	3	N-Term(iTRAQ8plex); K1(iTRAQ8plex)	2905.56	69.06
GNLSQLPLLEVPR	4	1	1	N-Term(iTRAQ8plex)	1740.03	69.04
LMMIGTADEIVK	1	1	1	N-Term(iTRAQ8plex); K12(iTRAQ8plex)	1929.09	69.04
VVSEPIEMTQEFR	2	19	1	N-Term(iTRAQ8plex); M8(Oxidation)	1884.96	69.03
LLEASMAYIAGNPIMSDAEFDELK	3	2	1	N-Term(iTRAQ8plex); K24(iTRAQ8plex)	3236.66	69.03
GNGTGGESIYGEK	3	1	1	N-Term(iTRAQ8plex); K13(iTRAQ8plex)	1876.97	69.03
GLLYLGMGVSGGEEGAR	3	3	2	N-Term(iTRAQ8plex); M7(Oxidation)	1986.06	69.02
GTDTVVLGVEK	1	1	1	N-Term(iTRAQ8plex); K11(iTRAQ8plex)	1726.02	69.01
VAPEVIAEYTVR	13	6	3	N-Term(iTRAQ8plex)	1650.93	69
VSEDDKLVEYDALLVDR	5	3	2	N-Term(iTRAQ8plex); K6(iTRAQ8plex)	2587.39	68.99
NMSVIAHVDHGK	5	9	2	N-Term(iTRAQ8plex); K12(iTRAQ8plex)	1916.05	68.98
APGDVQGSFIAEAIIEHVASALGADTNAVR	1	2	1	N-Term(iTRAQ8plex)	3283.72	68.98
VLETHIEGGSLFIVPR	1	1	1	N-Term(iTRAQ8plex)	2071.19	68.97
ITESDVVAHAR	2	3	2	N-Term(iTRAQ8plex)	1501.82	68.96
ATNTLTLIDSGIGMTK	6	2	2	N-Term(iTRAQ8plex); K16(iTRAQ8plex)	2244.26	68.96
TDVFDFLVDIVPR	3	3	1	N-Term(iTRAQ8plex)	1840.01	68.96
AVSALEWAISQGK	1	3	1	N-Term(iTRAQ8plex); K13(iTRAQ8plex)	1968.13	68.96
AFGAELILTDPLLGMK	12	2	1	N-Term(iTRAQ8plex); K16(iTRAQ8plex)	2297.33	68.95
GAHGIIIVYDVTDQDSFNNVK	1	6	2	N-Term(iTRAQ8plex); K21(iTRAQ8plex)	2913.55	68.95
EVINLSPLSTAIISHR	2	3	1	N-Term(iTRAQ8plex)	2054.19	68.92
LNTDENPDIASQYGVR	3	3	1	N-Term(iTRAQ8plex)	2096.05	68.89
VLDDLEEALLVSDFGPK	7	1	1	N-Term(iTRAQ8plex); K17(iTRAQ8plex)	2468.37	68.88
GMFGFFFAGGPVHNFDDAK	2	3	2	N-Term(iTRAQ8plex); K19(iTRAQ8plex)	2669.32	68.87
AFAPHADVLWMETSSPNIAECTAFAEGVR	1	3	2	N-Term(iTRAQ8plex); C21(Carbamidomethyl)	3481.67	68.85
ANLGMEVMHER	21	5	1	N-Term(iTRAQ8plex)	1590.8	68.83
FSATAGLGVIHR	3	6	3	N-Term(iTRAQ8plex)	1532.88	68.82
MCCLFINDLDAGAGR	3	4	1	M1(Oxidation); N-Term(iTRAQ8plex); C2(Carbamidomethyl); C3(Carbamidomethyl)	2032.95	68.82
GGSTGYDNAVALPAGGRGDEEELAK	7	2	1	N-Term(iTRAQ8plex); K25(iTRAQ8plex)	3042.55	68.82
HVDGTLIVNIGDLLER	1	3	1	N-Term(iTRAQ8plex)	2068.17	68.82
GDANNVQVGSGTNIQDNSVVHVAK	1	4	1	N-Term(iTRAQ8plex); K24(iTRAQ8plex)	3031.6	68.81
NFLDGDLIESFLDLNR	1	3	1	N-Term(iTRAQ8plex)	2185.15	68.81
DTYVGGLVSNLQVAELIACVAK	2	1	1	N-Term(iTRAQ8plex); C19(Carbamidomethyl); K22(iTRAQ8plex)	2928.62	68.81
NLLGLEIDDAFLTK	4	2	1	N-Term(iTRAQ8plex); K14(iTRAQ8plex)	2170.25	68.8
TNMVMVFGEITTK	4	9	4	N-Term(iTRAQ8plex); K13(iTRAQ8plex)	2079.13	68.79
MGDSSVEVTEESR	4	2	2	N-Term(iTRAQ8plex); M1(Oxidation)	1745.81	68.78
GVYAIGDAIPGPMLAHK	3	3	1	N-Term(iTRAQ8plex); M13(Oxidation); K17(iTRAQ8plex)	2334.31	68.78
EAYPGDVFYLHSR	23	4	1	N-Term(iTRAQ8plex)	1857.94	68.77
AGIALNDHFVK	12	3	1	N-Term(iTRAQ8plex); K11(iTRAQ8plex)	1793.04	68.75
GVYAIGDAIPGPMLAHK	5	3	1	N-Term(iTRAQ8plex); K17(iTRAQ8plex)	2318.31	68.75
LMLAHAASAQGISVVEQISGR	3	3	1	N-Term(iTRAQ8plex)	2442.34	68.75
DMGYNVSMMADSTSR	5	3	2	N-Term(iTRAQ8plex); M8(Oxidation)	1984.87	68.74
LNQTPSSPISAESSAGR	2	1	1	N-Term(iTRAQ8plex)	2006.04	68.74
EGGSVVVLTGAVAPPGFR	7	2	2	N-Term(iTRAQ8plex)	2017.14	68.72
FADLVDQHVEELAALDTVDAGK	3	1	1	N-Term(iTRAQ8plex); K22(iTRAQ8plex)	2964.57	68.72
IVSSTGALALTEIPK	4	3	1	N-Term(iTRAQ8plex); K15(iTRAQ8plex)	2108.27	68.71
YPGITYADLFQLASATAIEEAGGPK	5	3	2	N-Term(iTRAQ8plex); K25(iTRAQ8plex)	3191.71	68.71
ADSLVSDIYDWGASAITIHGR	1	3	1	N-Term(iTRAQ8plex)	2551.31	68.7
WAMLGALGCVFPEILSK	16	2	1	N-Term(iTRAQ8plex); C9(Carbamidomethyl); K17(iTRAQ8plex)	2500.39	68.69
GFAIEVLDVYSGPPR	3	4	2	N-Term(iTRAQ8plex)	1924.04	68.66
EVETVFHEFGHALQHMLTR	2	3	1	N-Term(iTRAQ8plex); M16(Oxidation)	2601.31	68.65
QIVLVGSMGGTDLNHPLNK	14	4	3	N-Term(iTRAQ8plex); K19(iTRAQ8plex)	2601.46	68.65
ELLGGLYTGINSQHITMTSK	1	2	1	N-Term(iTRAQ8plex); K20(iTRAQ8plex)	2771.52	68.65
LAVGLEELQR	7	3	2	N-Term(iTRAQ8plex)	1431.84	68.64
DISNAYEVLSDDEKR	2	2	2	N-Term(iTRAQ8plex); K14(iTRAQ8plex)	2362.23	68.64
SLVTIIEEYFSTGDVK	2	2	1	N-Term(iTRAQ8plex); K16(iTRAQ8plex)	2409.35	68.64
SLPLSTLIEMLK	9	3	2	N-Term(iTRAQ8plex); K12(iTRAQ8plex)	1953.18	68.63
HVDDGFLATLTDLYR	1	3	1	N-Term(iTRAQ8plex)	2040.06	68.61
ADVSTIGMGIAGSTASIILGGGAK	2	2	1	N-Term(iTRAQ8plex); K24(iTRAQ8plex)	2755.54	68.61
SGVGVASMGVMRPELVMK	12	5	1	N-Term(iTRAQ8plex); K18(iTRAQ8plex)	2456.36	68.61
LQSIVTPLTEFDHAEK	3	1	1	N-Term(iTRAQ8plex); K16(iTRAQ8plex)	2436.35	68.6
VGDPVDLVGIR	9	2	2	N-Term(iTRAQ8plex)	1443.84	68.58
GGIDFTKDDENVNSQPFMR	104	23	5	N-Term(iTRAQ8plex); K7(iTRAQ8plex); M18(Oxidation)	2794.38	68.58
MMVVLGELGGSDEYSLVEALK	1	5	1	N-Term(iTRAQ8plex); M1(Oxidation); M2(Oxidation); K21(iTRAQ8plex)	2880.51	68.58
LEAWLEVESHHFYPPAR	4	1	1	N-Term(iTRAQ8plex)	2385.23	68.57
YIDSNFDGPALLPDDSAK	1	5	5	N-Term(iTRAQ8plex); K18(iTRAQ8plex)	2546.31	68.57
LLGMVTIASGGVMPNIHNLLLPK	2	2	1	N-Term(iTRAQ8plex); M4(Oxidation); M13(Oxidation); K23(iTRAQ8plex)	3028.75	68.57
GMLEEALEIATDSNYR	3	2	1	N-Term(iTRAQ8plex)	2116.04	68.56
LFLAGDSAGANIVHDMLMR	4	1	1	N-Term(iTRAQ8plex)	2335.21	68.55
AHAGGDLLVTVADFLTSCSADQIR	1	1	1	N-Term(iTRAQ8plex); C18(Carbamidomethyl)	2821.45	68.55
AMMVDTTILGLDDAR	3	3	1	N-Term(iTRAQ8plex)	1926	68.54
ASALIQHEFMPK	5	1	1	N-Term(iTRAQ8plex); M10(Oxidation); K12(iTRAQ8plex)	1996.11	68.53
VTLVGDAAGYVTK	2	1	1	N-Term(iTRAQ8plex); K13(iTRAQ8plex)	1902.11	68.53
GIFAPLVVVVR	4	2	1	N-Term(iTRAQ8plex)	1473.94	68.52
IHYETTGPEIWK	3	3	2	N-Term(iTRAQ8plex); K12(iTRAQ8plex)	2082.14	68.51
FDATADDLIDVIEGSR	3	4	1	N-Term(iTRAQ8plex)	2041.03	68.48
EELQRPLDSVYEYIDPVPIASASIAQVHGAR	1	2	1	N-Term(iTRAQ8plex)	3727.95	68.48
KIEDAVDAAIQWLDANQLGEVDEFEDK	3	3	2	N-Term(iTRAQ8plex); K1(iTRAQ8plex); K27(iTRAQ8plex)	3974.07	68.48
YLTVLGVENNQLYALR	2	3	1	N-Term(iTRAQ8plex)	2170.21	68.47
TTDVTGNVTNIMNDKDEEAK	6	3	2	N-Term(iTRAQ8plex); K15(iTRAQ8plex); K20(iTRAQ8plex)	3107.62	68.46
LYALIDEIYK	5	2	2	N-Term(iTRAQ8plex); K10(iTRAQ8plex)	1849.08	68.46
FTSNIQVELVQSLLPLVDSFEK	2	3	2	N-Term(iTRAQ8plex); K22(iTRAQ8plex)	3114.75	68.45
VVVSPITGELIPISEMEEHMR	1	3	1	N-Term(iTRAQ8plex)	2670.41	68.45
IYGGDTNINTAFATSLK	1	2	2	N-Term(iTRAQ8plex); K17(iTRAQ8plex)	2394.32	68.44
AMQLLESGLK	7	5	1	N-Term(iTRAQ8plex); K10(iTRAQ8plex)	1698	68.43
YALLADDGVVK	11	3	2	N-Term(iTRAQ8plex); K11(iTRAQ8plex)	1772.03	68.43
GIFQTDNVSDESVVK	23	3	1	N-Term(iTRAQ8plex); K15(iTRAQ8plex)	2246.21	68.42
MCAAAAGATVEIVNYDPAAAGVDAK	1	2	2	N-Term(iTRAQ8plex); C2(Carbamidomethyl); K25(iTRAQ8plex)	3044.55	68.42
GDLGLVVLYLSK	4	2	1	N-Term(iTRAQ8plex); K12(iTRAQ8plex)	1885.15	68.41
ATPVEIQWIDLFLK	6	3	1	N-Term(iTRAQ8plex); K14(iTRAQ8plex)	2281.34	68.4
VAGASAEMLDSAAK	1	1	1	N-Term(iTRAQ8plex); M8(Oxidation); K14(iTRAQ8plex)	1945.04	68.4
IISSPLTMASHGNVLNVPAYETVR	8	2	2	N-Term(iTRAQ8plex)	2873.54	68.4
TIAGNLEGLVK	2	6	4	N-Term(iTRAQ8plex); K11(iTRAQ8plex)	1723.05	68.38
VLVEGEVMVFPR	3	1	1	N-Term(iTRAQ8plex)	1678.95	68.37
VMTMESQAEALGQLGADDLEGK	2	6	3	N-Term(iTRAQ8plex); M4(Oxidation); K22(iTRAQ8plex)	2917.47	68.37
FAAVPSGGGAIAVGAPAAASGGAAAPAAESK	6	2	1	N-Term(iTRAQ8plex); K31(iTRAQ8plex)	3160.71	68.37
GLAALLVLGLSGAPAR	2	1	1	N-Term(iTRAQ8plex)	1783.11	68.36
FLDVDTGIIATNK	1	4	1	N-Term(iTRAQ8plex); K13(iTRAQ8plex)	2015.16	68.34
IKDWTNVVVAYEPVWAIGTGK	11	3	2	N-Term(iTRAQ8plex); K2(iTRAQ8plex); K21(iTRAQ8plex)	3258.86	68.34
MELSTLTQANISLPFITATADGPK	1	2	1	N-Term(iTRAQ8plex); M1(Oxidation); K24(iTRAQ8plex)	3143.72	68.33
SFVSEYPIVSIEDPFDQDDWVHYAK	3	6	3	N-Term(iTRAQ8plex); K25(iTRAQ8plex)	3594.76	68.33
GGLATPVGGGVSSLNMQLR	2	3	1	N-Term(iTRAQ8plex); M16(Oxidation)	2134.15	68.32
LGCGQVEELIEEAEDELK	4	3	1	N-Term(iTRAQ8plex); C3(Carbamidomethyl); K18(iTRAQ8plex)	2669.36	68.31
SGFEGAWTANPLIFDNSYFTELLSGEK	5	2	1	N-Term(iTRAQ8plex); K27(iTRAQ8plex)	3601.84	68.31
DGTTTAGNSSQVSDGAGAVLLMK	3	3	3	N-Term(iTRAQ8plex); K23(iTRAQ8plex)	2788.46	68.3
VLVTPTSDLGK	2	3	1	N-Term(iTRAQ8plex); K11(iTRAQ8plex)	1738.05	68.3
IDMTTTILGFK	7	2	1	N-Term(iTRAQ8plex); K11(iTRAQ8plex)	1848.07	68.29
SLNEMNTSAVSLSEALESTHSK	1	3	3	N-Term(iTRAQ8plex); K22(iTRAQ8plex)	2943.51	68.27
ALESAGIGAGSDAHGK	1	1	1	N-Term(iTRAQ8plex); K16(iTRAQ8plex)	2049.11	68.26
LSELLGLEVVMAPDCIGEEVEK	2	3	3	N-Term(iTRAQ8plex); C15(Carbamidomethyl); K22(iTRAQ8plex)	3038.61	68.25
AVVAQYNASQLITQR	3	3	1	N-Term(iTRAQ8plex)	1966.1	68.24
VTGELVQGILDAGAK	3	3	2	N-Term(iTRAQ8plex); K15(iTRAQ8plex)	2079.23	68.24
ADPVSAFGGIVAFNTTIDEDLAK	1	5	2	N-Term(iTRAQ8plex); K23(iTRAQ8plex)	2959.6	68.24
GVNFIQIPTTLMAQVDSSVGGK	2	3	1	N-Term(iTRAQ8plex); K22(iTRAQ8plex)	2870.58	68.23
LVPNPDEVADVK	1	3	2	N-Term(iTRAQ8plex); K12(iTRAQ8plex)	1904.09	68.23
SAIFQVVIGGASAGPIGGGGAAGGAAASGGAAAEAPK	3	1	1	N-Term(iTRAQ8plex); K37(iTRAQ8plex)	3631.98	68.23
VDAPDLAACGADAR	1	1	1	N-Term(iTRAQ8plex); C9(Carbamidomethyl)	1705.85	68.22
APQAAGAIHTDFER	6	5	1	N-Term(iTRAQ8plex)	1787.93	68.22
EENDLFDTMDDWLR	8	18	1	N-Term(iTRAQ8plex)	2102.95	68.22
AASQTLESLLVTGDVDFVIGK	11	3	2	N-Term(iTRAQ8plex); K21(iTRAQ8plex)	2771.56	68.21
LLVLVDDLAVR	4	1	1	N-Term(iTRAQ8plex)	1529.95	68.2
ETTGIVGLDVVPEAR	4	2	1	N-Term(iTRAQ8plex)	1860.04	68.2
QDGEYEPQEQPEPDTDYVR	5	3	3	N-Term(iTRAQ8plex)	2599.17	68.2
AAQDSSEASSGSVVR	9	1	1	N-Term(iTRAQ8plex)	1754.88	68.19
MGNINPLTGTAGQIR	8	2	1	N-Term(iTRAQ8plex); M1(Oxidation)	1863	68.18
LPHLPGTSIEGVAK	10	3	3	N-Term(iTRAQ8plex); K14(iTRAQ8plex)	2027.2	68.18
KPPGFAFIDFDETR	2	3	1	N-Term(iTRAQ8plex); K1(iTRAQ8plex)	2248.21	68.16
ALVAPASLIAHNAGVEGEVIVEK	2	2	1	N-Term(iTRAQ8plex); K23(iTRAQ8plex)	2895.68	68.16
VDFAPGGTNPPHVHPR	5	2	1	N-Term(iTRAQ8plex)	2002.06	68.14
DVLSVAFSIDNR	7	2	1	N-Term(iTRAQ8plex)	1639.89	68.13
EGAADPTFLYFAHGLK	7	3	1	N-Term(iTRAQ8plex); K16(iTRAQ8plex)	2345.27	68.13
YSMDLYGSYIMEGLR	3	2	1	N-Term(iTRAQ8plex)	2102.02	68.12
GVLIVAAATHR	1	3	1	N-Term(iTRAQ8plex)	1411.86	68.09
LAGGVAVIQVGAQTETELK	29	3	2	N-Term(iTRAQ8plex); K19(iTRAQ8plex)	2492.45	68.09
AIINDVLILK	5	3	2	N-Term(iTRAQ8plex); K10(iTRAQ8plex)	1720.11	68.09
AEEYHQQYLAK	3	4	1	N-Term(iTRAQ8plex); K11(iTRAQ8plex)	1988.06	68.08
TIISNQEVIAVNQDSLGVQGK	1	3	1	N-Term(iTRAQ8plex); K21(iTRAQ8plex)	2821.58	68.08
YTGGMVPDVNQIIVK	10	3	2	N-Term(iTRAQ8plex); K15(iTRAQ8plex)	2242.27	68.07
ILDQAVLEMNDDLIK	4	4	3	N-Term(iTRAQ8plex); K15(iTRAQ8plex)	2338.31	68.07
IADLEQWGGMMGAGHDYYER	2	2	2	N-Term(iTRAQ8plex)	2603.19	68.07
GYYSVETVSLLVALK	5	11	2	N-Term(iTRAQ8plex); K15(iTRAQ8plex)	2250.3	68.06
VALVYGQMNEPPGAR	11	19	2	N-Term(iTRAQ8plex); M8(Oxidation)	1922	68.05
GKVDIFIGGIGTGGTISGAGR	6	5	2	N-Term(iTRAQ8plex); K2(iTRAQ8plex)	2541.45	68.05
KDLYGNIVLSGGSTMFPGIADR	5	7	2	N-Term(iTRAQ8plex); K1(iTRAQ8plex)	2919.58	68.05
IYGGDTNINAAYAASLR	2	3	1	N-Term(iTRAQ8plex)	2074.08	68.03
VSGEPPLEEPVIDVSAK	1	2	1	N-Term(iTRAQ8plex); K17(iTRAQ8plex)	2374.33	68.03
GGYQAGNAQDYEAGAR	2	1	1	N-Term(iTRAQ8plex)	1931.91	68.02
IIAEYIWVGGSGIDLR	45	1	1	N-Term(iTRAQ8plex)	2066.16	68.02
GPLENLFDHLDDPVANNAWVFATK	28	2	1	N-Term(iTRAQ8plex); K24(iTRAQ8plex)	3291.72	68.01
NILDSVGAEADEEKLEFLLAELK	6	3	2	N-Term(iTRAQ8plex); K14(iTRAQ8plex); K23(iTRAQ8plex)	3458.93	67.98
IIEEAPAPNVTTEFR	1	3	2	N-Term(iTRAQ8plex)	1991.07	67.98
ISGVQKPEADLSDMSVQHVGR	4	1	1	N-Term(iTRAQ8plex); K6(iTRAQ8plex)	2861.54	67.98
EEPKAEPEDAAPAEETTTR	10	1	1	N-Term(iTRAQ8plex); K4(iTRAQ8plex)	2679.35	67.97
APLESYADIGGLDAQIQEIK	2	5	3	N-Term(iTRAQ8plex); K20(iTRAQ8plex)	2739.48	67.97
LSAEISRPENSGLSAALDLLVEAK	39	3	2	N-Term(iTRAQ8plex); K24(iTRAQ8plex)	3091.74	67.97
GIFWQEDIIPFFQNATLSK	4	2	1	N-Term(iTRAQ8plex); K19(iTRAQ8plex)	2862.56	67.96
SAEEALADMVDWFNK	3	2	1	N-Term(iTRAQ8plex); K15(iTRAQ8plex)	2334.18	67.96
NLQDIIAILGMDELSEDDKMTVAR	1	3	1	N-Term(iTRAQ8plex); M11(Oxidation); K19(iTRAQ8plex); M20(Oxidation)	3330.73	67.96
IFVGGLPSSLTDEEFR	2	1	1	N-Term(iTRAQ8plex)	2071.1	67.95
LVSYFELSDLPTLVLIGPDGK	15	3	3	N-Term(iTRAQ8plex); K21(iTRAQ8plex)	2884.65	67.94
VLNQLLTXMDGMNAK	10	24	4	N-Term(iTRAQ8plex); X8(E); K15(iTRAQ8plex)	2285.24	67.93
LAMVAFLGFAVQAAATGK	12	3	2	N-Term(iTRAQ8plex); M3(Oxidation); K18(iTRAQ8plex)	2390.36	67.92
FIEFHGEGVGSIPLPAR	3	1	1	N-Term(iTRAQ8plex)	2130.16	67.91
FTETVELQIGLK	2	4	2	N-Term(iTRAQ8plex); K12(iTRAQ8plex)	1986.17	67.89
QLGLEHVEVLSAFDGAAR	1	3	1	N-Term(iTRAQ8plex)	2216.2	67.89
LTGHHETADINTFK	2	3	2	N-Term(iTRAQ8plex); K14(iTRAQ8plex)	2192.19	67.89
SLGAAIIYNR	5	6	1	N-Term(iTRAQ8plex)	1381.81	67.88
KGYEVIYMVDAIDEYAIGQLK	5	2	1	N-Term(iTRAQ8plex); K1(iTRAQ8plex); K21(iTRAQ8plex)	3330.85	67.87
AQAPIQAHFGELDSFVGFADVTAAK	2	3	2	N-Term(iTRAQ8plex); K25(iTRAQ8plex)	3198.7	67.87
NEGLVLLADEVYQENIYVEDK	2	3	1	N-Term(iTRAQ8plex); K21(iTRAQ8plex)	3061.61	67.86
GSVPMAFGGTQEPAAYGELVSIGGLNADVNKK	2	1	1	N-Term(iTRAQ8plex); K31(iTRAQ8plex); K32(iTRAQ8plex)	4090.19	67.86
VFGAIAEELR	7	7	1	N-Term(iTRAQ8plex)	1408.81	67.85
VLQNDIDLLNPPAELEK	6	1	1	N-Term(iTRAQ8plex); K17(iTRAQ8plex)	2529.44	67.85
EEVLLSGVMFQPFEELK	4	3	1	N-Term(iTRAQ8plex); K17(iTRAQ8plex)	2603.41	67.85
LVQHQPTQYPTSEELSIGK	3	3	1	N-Term(iTRAQ8plex); K19(iTRAQ8plex)	2763.5	67.85
SIKPVNFQSSPVMDNETILR	7	3	2	N-Term(iTRAQ8plex); K3(iTRAQ8plex)	2883.57	67.85
AGDAVVVLHR	6	2	2	N-Term(iTRAQ8plex)	1340.79	67.84
MTNFYTNFQVDEIGR	4	2	1	N-Term(iTRAQ8plex); M1(Oxidation)	2155.03	67.84
IGLAGLAVMGQNLALNIAEK	3	5	2	N-Term(iTRAQ8plex); M9(Oxidation); K20(iTRAQ8plex)	2620.52	67.83
QLDYVPATISALEEVVTAAQGR	5	2	1	N-Term(iTRAQ8plex)	2635.42	67.82
GAAAAGGEATK	1	2	1	N-Term(iTRAQ8plex); K11(iTRAQ8plex)	1511.85	67.81
ESGESVAEYDYLPYFYSR	2	3	2	N-Term(iTRAQ8plex)	2479.16	67.8
QAFDEAISELDSLGEESYK	4	3	2	N-Term(iTRAQ8plex); K19(iTRAQ8plex)	2739.37	67.79
HLGVVGLGGLGHVAVK	4	2	1	N-Term(iTRAQ8plex); K16(iTRAQ8plex)	2121.3	67.78
GVDVAVEALGK	3	2	2	N-Term(iTRAQ8plex); K11(iTRAQ8plex)	1665.99	67.78
LALLGHSVFEDR	2	3	1	N-Term(iTRAQ8plex)	1660.93	67.77
VQLDSQPEEIDNLER	1	1	1	N-Term(iTRAQ8plex)	2089.07	67.76
LLPITLGQVFQR	5	2	1	N-Term(iTRAQ8plex)	1689.03	67.73
MMDHGEAGDNVGLLLR	4	2	1	N-Term(iTRAQ8plex); M1(Oxidation)	2048.01	67.73
TFNDALDTTQTIIWNGPMGVFEFDK	2	3	1	N-Term(iTRAQ8plex); M18(Oxidation); K25(iTRAQ8plex)	3484.75	67.73
EAAESTMNAYK	1	3	2	N-Term(iTRAQ8plex); K11(iTRAQ8plex)	1822.94	67.72
RPLFGGDLPMTEEVADVLGTFR	3	1	1	N-Term(iTRAQ8plex)	2724.43	67.72
ETALGPNLTIQPR	10	2	1	N-Term(iTRAQ8plex)	1713.98	67.69
VASPAQAQEVHANLR	10	1	1	N-Term(iTRAQ8plex)	1895.03	67.69
AHPDVFNMMLQILEDGR	6	8	4	N-Term(iTRAQ8plex); M8(Oxidation)	2306.15	67.69
IAGADVPMPYAANLER	1	6	2	N-Term(iTRAQ8plex)	1992.05	67.67
NYLDVIEHELFGEIQR	3	2	1	N-Term(iTRAQ8plex)	2279.21	67.67
STDVEMTVAEAIDAAAK	5	1	1	N-Term(iTRAQ8plex); K17(iTRAQ8plex)	2330.23	67.65
YTSDGEAAEAK	11	2	1	N-Term(iTRAQ8plex); K11(iTRAQ8plex)	1749.9	67.64
YPDDAGAAGGAESVGDELR	1	1	1	N-Term(iTRAQ8plex)	2154.03	67.64
TAATDGYDAVQVGYHGVR	4	2	1	N-Term(iTRAQ8plex)	2184.09	67.64
VATFTADEEWQQFEEAVQSDYVPGFGK	2	4	1	N-Term(iTRAQ8plex); K27(iTRAQ8plex)	3686.81	67.64
AEGDVVSVNFAYLK	1	3	2	N-Term(iTRAQ8plex); K14(iTRAQ8plex)	2120.19	67.64
HVLLMDPVLGTGNSANQAIQLLR	1	3	1	N-Term(iTRAQ8plex); M5(Oxidation)	2780.54	67.64
LDYPNFYYDQEDVLFEEVSHR	1	1	1	N-Term(iTRAQ8plex)	2982.41	67.64
VGNQLQESGENVFVGGK	4	3	1	N-Term(iTRAQ8plex); K17(iTRAQ8plex)	2370.29	67.63
FLDMFGNVVMDIPHALFEEK	7	1	1	N-Term(iTRAQ8plex); M10(Oxidation); K20(iTRAQ8plex)	2976.54	67.63
YDSTLGIFDADVKPVGDNAISVDGK	23	3	3	N-Term(iTRAQ8plex); K13(iTRAQ8plex); K25(iTRAQ8plex)	3508.88	67.62
EAITQVVADAK	2	2	1	N-Term(iTRAQ8plex); K11(iTRAQ8plex)	1753.02	67.62
SAFVSSATALEK	4	1	1	N-Term(iTRAQ8plex); K12(iTRAQ8plex)	1819.03	67.62
ELPGVVALDEGVMTR	17	3	1	N-Term(iTRAQ8plex)	1890.03	67.61
NPAYSSYINSPNAR	1	1	1	N-Term(iTRAQ8plex)	1857.94	67.6
APVVDVSQFGYFK	2	3	2	N-Term(iTRAQ8plex); K13(iTRAQ8plex)	2065.16	67.6
HQLITATVADGK	50	3	1	N-Term(iTRAQ8plex); K12(iTRAQ8plex)	1862.09	67.59
LFVGEIVVGEMSSLQK	1	3	1	N-Term(iTRAQ8plex); K16(iTRAQ8plex)	2344.33	67.58
VLLIVNVASK	4	3	1	N-Term(iTRAQ8plex); K10(iTRAQ8plex)	1664.09	67.58
LATVTVAGEVFEAGGSIIHPR	2	1	1	N-Term(iTRAQ8plex)	2428.35	67.58
RPEYVLVANELVDNMTEFDR	4	2	1	N-Term(iTRAQ8plex)	2714.36	67.58
LTTGHGLLQVDR	3	3	2	N-Term(iTRAQ8plex)	1613.92	67.55
LQYTDDALVAAAK	1	3	1	N-Term(iTRAQ8plex); K13(iTRAQ8plex)	1987.14	67.53
IAPSMLSSDFANLASEAER	2	2	2	N-Term(iTRAQ8plex)	2313.17	67.53
LSEVASGLIAAYDSGELGQALAEGHDGWK	1	1	1	N-Term(iTRAQ8plex); K29(iTRAQ8plex)	3552.84	67.53
GDASAVVHLQSAIK	7	2	2	N-Term(iTRAQ8plex); K14(iTRAQ8plex)	2004.16	67.52
VLGLQEEVGSQLEFLR	2	2	2	N-Term(iTRAQ8plex)	2121.18	67.52
ELEGLCNPIIAK	4	10	8	N-Term(iTRAQ8plex); C6(Carbamidomethyl); K12(iTRAQ8plex)	1965.13	67.49
AEEDVSNIMVLAEQAVALEMEAAK	1	2	2	N-Term(iTRAQ8plex); K24(iTRAQ8plex)	3169.65	67.48
SIVGSVTSSNLLNPQDDLSFK	2	3	1	N-Term(iTRAQ8plex); K21(iTRAQ8plex)	2829.55	67.47
YLGVEVVLVDAVQHGFK	2	2	1	N-Term(iTRAQ8plex); K17(iTRAQ8plex)	2481.43	67.47
LEAGLCLYGNDMEQHITPVEAGLSWAIGK	1	3	2	N-Term(iTRAQ8plex); C6(Carbamidomethyl); M12(Oxidation); K29(iTRAQ8plex)	3796.96	67.47
VIWEELQSTVHAVDQMTTK	4	3	1	N-Term(iTRAQ8plex); K19(iTRAQ8plex)	2823.51	67.44
APPPAPAAPAVVAEAPK	4	1	1	N-Term(iTRAQ8plex); K17(iTRAQ8plex)	2162.28	67.43
IMAPVFADLAK	4	1	1	N-Term(iTRAQ8plex); K11(iTRAQ8plex)	1784.06	67.43
ALLAAGHAVTVLTVGDEGSDK	7	1	1	N-Term(iTRAQ8plex); K21(iTRAQ8plex)	2632.48	67.43
GTGIVEDFEEASVQSR	11	3	1	N-Term(iTRAQ8plex)	2028.01	67.42
WSPELAAACEVWK	19	14	3	N-Term(iTRAQ8plex); C9(Carbamidomethyl); K13(iTRAQ8plex)	2155.13	67.42
NETSGNFEVALLTILR	3	3	1	N-Term(iTRAQ8plex)	2081.15	67.41
RPEEVGAGDQGIMFGYATDETPELMPLSHVLATK	4	1	1	N-Term(iTRAQ8plex); M25(Oxidation); K34(iTRAQ8plex)	4284.15	67.39
STVEGITGIISK	2	3	1	N-Term(iTRAQ8plex); K12(iTRAQ8plex)	1813.08	67.39
VFFDMTVGGAPAGR	7	1	1	N-Term(iTRAQ8plex); M5(Oxidation)	1744.89	67.38
SYAVVFDAVYTPK	1	3	2	N-Term(iTRAQ8plex); K13(iTRAQ8plex)	2068.16	67.38
GELVSDDLVVGIIDEAMK	3	5	3	N-Term(iTRAQ8plex); M17(Oxidation); K18(iTRAQ8plex)	2527.37	67.37
DGADDSFHFVEDWVR	21	3	1	N-Term(iTRAQ8plex)	2098.98	67.36
DTNDGTEQTLLSELTSFDSYLK	6	3	2	N-Term(iTRAQ8plex); K22(iTRAQ8plex)	3085.56	67.36
IFNTNNLWVNLK	2	3	1	N-Term(iTRAQ8plex); K12(iTRAQ8plex)	2084.2	67.36
ASALIQHEFRPK	7	1	1	N-Term(iTRAQ8plex); K12(iTRAQ8plex)	2005.18	67.32
ENLLNLVADVLPDGK	3	2	1	N-Term(iTRAQ8plex); K15(iTRAQ8plex)	2218.27	67.32
ELGEWGLENYLSVK	2	1	1	N-Term(iTRAQ8plex); K14(iTRAQ8plex)	2245.23	67.32
AYYTFEFTAQAPNFTR	5	3	2	N-Term(iTRAQ8plex)	2231.11	67.31
DIFQEIYEAGWK	4	2	1	N-Term(iTRAQ8plex); K12(iTRAQ8plex)	2107.12	67.31
LVVPGAQAINLIGK	2	3	2	N-Term(iTRAQ8plex); K14(iTRAQ8plex)	2001.27	67.3
ELDALLSDDSLATVPFLILGNK	5	3	1	N-Term(iTRAQ8plex); K22(iTRAQ8plex)	2952.67	67.27
DQIYDIFQLLPGK	4	2	1	N-Term(iTRAQ8plex); K13(iTRAQ8plex)	2158.23	67.26
WNIEWFGDSSPGTFASK	2	2	1	N-Term(iTRAQ8plex); K17(iTRAQ8plex)	2537.29	67.26
EDHHNVESVLHSAK	6	2	1	N-Term(iTRAQ8plex); K14(iTRAQ8plex)	2210.17	67.24
GGPISFADLVQIGASQALK	11	1	1	N-Term(iTRAQ8plex); K19(iTRAQ8plex)	2480.45	67.24
SFGVLIPDQGIALR	19	3	2	N-Term(iTRAQ8plex)	1790.05	67.23
FLDVLQGLHGDDLR	4	2	1	N-Term(iTRAQ8plex)	1902.04	67.23
TAVADVDELITK	6	2	1	N-Term(iTRAQ8plex); K12(iTRAQ8plex)	1883.09	67.21
MISNPVNSTVPIAAEVFK	3	1	1	N-Term(iTRAQ8plex); K18(iTRAQ8plex)	2525.41	67.2
TLGATHTVNAAK	4	2	2	N-Term(iTRAQ8plex); K12(iTRAQ8plex)	1792.04	67.19
FAEIALQLEIPSTK	5	6	2	N-Term(iTRAQ8plex); K14(iTRAQ8plex)	2168.27	67.19
ELADYIIYIIDVSGGDK	3	3	1	N-Term(iTRAQ8plex); K17(iTRAQ8plex)	2492.36	67.17
FLHQDTTQAFVMTDR	3	1	1	N-Term(iTRAQ8plex)	2114.06	67.16
EADVDGDGQINYEEFVK	5	6	1	N-Term(iTRAQ8plex); K17(iTRAQ8plex)	2536.26	67.16
DGEPLPEGLLWLLLTGK	8	3	1	N-Term(iTRAQ8plex); K17(iTRAQ8plex)	2459.43	67.15
NLGAGDVNNYAQMIDDAEGLEK	1	3	1	N-Term(iTRAQ8plex); K22(iTRAQ8plex)	2945.47	67.15
DLVDEIAESLAK	3	3	1	N-Term(iTRAQ8plex); K12(iTRAQ8plex)	1911.08	67.15
YAPTTSPLSIEK	4	4	1	N-Term(iTRAQ8plex); K12(iTRAQ8plex)	1915.09	67.13
NLQDIIAILGMDELSEDDK	7	5	2	N-Term(iTRAQ8plex); M11(Oxidation); K19(iTRAQ8plex)	2756.44	67.12
MDATAQELSEEK	7	3	1	N-Term(iTRAQ8plex); K12(iTRAQ8plex)	1960.01	67.12
LTGDNAPGETWHMVFSTEGEVPYR	8	2	2	N-Term(iTRAQ8plex)	2997.44	67.12
NIWADDLAASLATLQSLEAVVGK	11	3	2	N-Term(iTRAQ8plex); K23(iTRAQ8plex)	2993.67	67.11
LLDDTSITHLFSITK	6	3	1	N-Term(iTRAQ8plex); K15(iTRAQ8plex)	2312.33	67.08
VHTVLISTQHDETVTNDEIAADLK	8	15	5	N-Term(iTRAQ8plex); K24(iTRAQ8plex)	3257.75	67.07
IINVIGEPIDHK	9	3	2	N-Term(iTRAQ8plex); K12(iTRAQ8plex)	1956.16	67.06
IDYGPLGVNTPHIHPR	4	8	1	N-Term(iTRAQ8plex)	2090.14	67.06
DDLLAAVTSNR	2	3	2	N-Term(iTRAQ8plex)	1478.81	67.05
LGTDSYNLSVVEVVKPSR	3	2	2	N-Term(iTRAQ8plex); K15(iTRAQ8plex)	2571.46	67.05
DAIASLNTTDLEK	2	1	1	N-Term(iTRAQ8plex); K13(iTRAQ8plex)	1999.11	67.05
NTVEDEAVVLGAGAFEMAAR	1	3	2	N-Term(iTRAQ8plex)	2354.2	67.04
WSPLTDVVDGYSSTLPHLK	2	1	1	N-Term(iTRAQ8plex); K19(iTRAQ8plex)	2723.49	67.03
SLLALQGPLAAPTLQLLTK	21	1	1	N-Term(iTRAQ8plex); K19(iTRAQ8plex)	2556.59	67.02
QSGTTAGYSYSAANK	2	2	1	N-Term(iTRAQ8plex); K15(iTRAQ8plex)	2114.09	67.02
LNEDINEEWISDK	2	3	2	N-Term(iTRAQ8plex); K13(iTRAQ8plex)	2213.14	67.02
AGLLPAHLLPR	1	2	1	N-Term(iTRAQ8plex)	1461.92	67.01
VFHAEPAVLHFR	1	3	1	N-Term(iTRAQ8plex)	1726.96	67
HMDGSGVNTYTLVNR	3	2	1	N-Term(iTRAQ8plex); M2(Oxidation)	1983.98	67
AWYQTMISDSDYTEFDVFSK	7	4	2	N-Term(iTRAQ8plex); K20(iTRAQ8plex)	3041.47	67
LVDTLLELIHR	2	3	1	N-Term(iTRAQ8plex)	1625.99	66.99
VLVVTNTTVAPLYLEK	3	2	1	N-Term(iTRAQ8plex); K16(iTRAQ8plex)	2368.42	66.99
DAVTHLTDAQEWAGGGSMVGAVLGSTK	2	1	1	N-Term(iTRAQ8plex); M18(Oxidation); K27(iTRAQ8plex)	3282.68	66.98
EQDIQMMLAADVHLGTK	7	3	2	N-Term(iTRAQ8plex); K17(iTRAQ8plex)	2508.33	66.97
LPMFGCTDATQVINEVEEVK	54	15	2	N-Term(iTRAQ8plex); C6(Carbamidomethyl); K20(iTRAQ8plex)	2888.49	66.96
VMYEVFPMSFLMEEAGGQSFTGK	4	3	2	N-Term(iTRAQ8plex); K23(iTRAQ8plex)	3193.58	66.96
INPLVPVDVVIDHSVR	3	1	1	N-Term(iTRAQ8plex)	2076.21	66.95
NFAGFINTLNSSLLVELDGK	3	3	1	N-Term(iTRAQ8plex); K20(iTRAQ8plex)	2760.55	66.94
LEAPTVEGFVDALPDLALFHANSNDFGGVVPILR	1	2	1	N-Term(iTRAQ8plex)	3898.07	66.94
GLGPISLAGDFDHDK	8	2	2	N-Term(iTRAQ8plex); K15(iTRAQ8plex)	2150.16	66.92
IVLDFLGLVEK	12	3	1	N-Term(iTRAQ8plex); K11(iTRAQ8plex)	1854.15	66.9
YATGDEVQMADVFLAPQIHAGVTR	1	2	1	N-Term(iTRAQ8plex); M9(Oxidation)	2909.49	66.9
NLDQVVGMVLNSFNDPHPR	2	2	1	N-Term(iTRAQ8plex)	2456.27	66.89
GSGTEQAMGPNTTLQPR	4	2	1	N-Term(iTRAQ8plex); M8(Oxidation)	2065.02	66.88
[truncated: 23,027 more rows]
