# Supplementary material for: Functional characterization and regulatory mechanism of wheat CPK34 kinase in response to drought stress
Source: BMC Genomics. 2020 Aug 24;21:577. doi: 10.1186/s12864-020-06985-1 (PMC7444251; doi:10.1186/s12864-020-06985-1)
Supplement: Supplementary file 5 — Additional file 5: Supplemental Table S4. All identified proteins in leaves of BSMV-VIGS-TaCPK34- or BSMV-VIGS-GFP-inoculated wheat seedlings suffering from drought for 14 days in all four biological replicates. [file 12864_2020_6985_MOESM5_ESM.xlsx]

## Sheet: Sheet1
Supplemental Table S4. All identified proteins in leaves of BSMV-VIGS-TaCPK34-inoculated or BSMV-VIGS-GFP-inoculated wheat seedlings suffering from drought for 14 days in all four biological replicates.
Accession no.（NCBI)	Protein names	Replicate 1-ratio	Replicate 2-ratio	Replicate 3-ratio	Replicate 4-ratio	Average ratio	T-test	FDR(BH test)	AAs	MW [kDa]	Calc. pI	Coverage	Proteins	Unique Peptides	Peptides	PSMs
ALD18912.1	LEA3 protein[Triticum turgidum subsp. durum]	2.91854	2.82385	3.05487	2.89855	2.92395	2.82692e-08	0.000172998	212	21.8839	9.02686	67.45	4	4	13	40
XP_020152513.1	probable xyloglucan endotransglucosylase / hydrolase protein 23 [Aegilops tauschii subsp. tauschii]	3.08044	3.2625	3.22455	3.00957	3.14426	1.02995e-07	0.00018828	254	28.2094	6.41748	13.78	10	3	3	4
CBH32543.1	retinal dehydrogenase, putative, expressed [Triticum aestivum]	1.13771	1.14499	1.13287	1.14898	1.14114	1.33213e-07	0.00018828	500	53.9832	5.92236	27.2	8	9	9	12
XP_020189214.1	probable cinnamyl alcohol dehydrogenase 5[Aegilops tauschii subsp. tauschii]	0.667593	0.673293	0.64947	0.622526	0.653221	1.37344e-07	0.00018828	368	38.9959	7.47412	14.13	5	1	4	8
EMT11521.1	hypothetical protein F775_17917 [Aegilops tauschii]	1.84079	1.92583	1.90782	1.89727	1.89292	1.54251e-07	0.00018828	396	40.0123	8.73389	33.84	2	12	12	38
XP_020151640.1	non-specific lipid-transfer protein 3-like isoform X1 [Aegilops tauschii subsp. tauschii]	1.74374	1.68759	1.71422	1.80434	1.73747	5.18986e-07	0.000528775	139	13.8129	9.26123	22.3	1	1	2	8
EMS55485.1	Germin-like protein 8-4[Triticum urartu]	1.59836	1.62963	1.56477	1.51651	1.57732	9.21356e-07	0.000804296	226	24.7037	7.03467	11.06	8	2	2	6
XP_020149082.1	phosphoglycolate phosphatase1B, chloroplastic-like [Aegilops tauschii subsp. tauschii]	0.889015	0.898607	0.894833	0.90713	0.897396	1.1566e-06	0.000886385	359	38.7337	5.64307	44.57	2	13	14	50
XP_020173255.1	uncharacterized protein LOC109758798 [Aegilops tauschii subsp. tauschii]	1.51781	1.53732	1.58879	1.4896	1.53338	1.58062e-06	0.000898141	175	18.4766	9.48096	4.57	10	1	1	1
XP_020157388.1	isoflavone reductase homolog IRL-like[Aegilops tauschii subsp. tauschii]	1.30189	1.35899	1.33938	1.33531	1.33389	1.64728e-06	0.000898141	59	6.08724	5.18604	62.71	6	1	3	5
XP_020158347.1	60S ribosomal protein L14-1-like[Aegilops tauschii subsp. tauschii]	1.12828	1.14813	1.13089	1.11745	1.13119	1.7558e-06	0.000898141	133	15.2805	10.1694	46.62	9	8	8	29
XP_020166692.1	uncharacterized protein LOC109752199 [Aegilops tauschii subsp. tauschii]	1.54672	1.5447	1.45056	1.47387	1.50397	1.78808e-06	0.000898141	199	21.5648	5.77002	46.23	1	4	8	25
XP_020162988.1	actin-depolymerizing factor 3-like [Aegilops tauschii subsp. tauschii]	1.46128	1.39891	1.51441	1.45816	1.45819	1.90538e-06	0.000898141	147	15.8768	4.98291	30.61	3	4	4	5
XP_020198886.1	cationic peroxidase SPC4-like [Aegilops tauschii subsp. tauschii]	0.824531	0.800873	0.822555	0.803952	0.812978	2.5154e-06	0.00110034	357	37.8717	7.6499	22.13	3	7	7	22
XP_020180434.1	putative linoleate 9S-lipoxygenase 3 [Aegilops tauschii subsp. tauschii]	0.898838	0.901208	0.877496	0.902154	0.894924	2.97747e-06	0.00121445	931	105.765	6.44287	17.29	3	12	14	21
CDM83324.1	unnamed protein product [Triticum aestivum]	1.4147	1.45062	1.51678	1.4861	1.46705	3.28297e-06	0.00125317	151	16.2623	5.021	50.99	1	4	4	15
XP_020197700.1	non-specific lipid-transfer protein 4.1-like [Aegilops tauschii subsp. tauschii]	1.8445	1.85736	1.84959	1.92689	1.86958	4.55338e-06	0.00155721	115	11.1156	9.05615	33.91	12	4	5	17
XP_020191993.1	probable cinnamyl alcohol dehydrogenase 1 [Aegilops tauschii subsp. tauschii]	1.21768	1.21562	1.22373	1.1865	1.21088	4.62938e-06	0.00155721	354	38.4462	6.97607	34.46	3	2	9	12
ACS34908.1	lipoxygenase 2 [Triticum aestivum]	1.24638	1.26369	1.19773	1.23715	1.23624	4.8412e-06	0.00155721	864	96.4613	6.56592	6.94	5	5	6	7
XP_020167595.1	aspartyl protease AED3-like [Aegilops tauschii subsp. tauschii]	1.565	1.53449	1.41891	1.47261	1.49775	5.54449e-06	0.00162334	510	53.6613	9.36377	7.06	1	3	3	4
CAH69206.1	type 1 non specific lipid transfer protein precursor [Triticum aestivum]	1.55142	1.45421	1.60082	1.61296	1.55485	6.46484e-06	0.00162334	80	7.77685	9.23193	21.25	8	2	2	7
XP_020171819.1	50S ribosomal protein L29, chloroplastic [Aegilops tauschii subsp. tauschii]	0.818355	0.776871	0.810168	0.784042	0.797359	6.4859e-06	0.00162334	163	18.1679	10.9897	30.67	3	5	5	10
XP_020191753.1	non-specific lipid-transfer protein 4.1-like [Aegilops tauschii subsp. tauschii]	1.21981	1.23548	1.28747	1.23389	1.24416	6.63721e-06	0.00162334	74	7.23363	9.42236	43.24	1	3	3	15
JAU07001.1	Chlorophyll a-b binding protein CP29.2, chloroplastic, partial [Noccaea caerulescens]	1.36254	1.37569	1.42305	1.47907	1.41009	6.67e-06	0.00162334	99	10.7934	4.66553	25.25	3	1	3	17
ACT22496.1	plastid glutamine synthetase 2[Triticum aestivum]	0.898359	0.915252	0.912012	0.896389	0.905503	6.77106e-06	0.00162334	498	53.6802	6.46826	47.39	5	14	19	199
EMS52350.1	Peroxidase 66 [Triticum urartu]	1.21021	1.20491	1.2575	1.25081	1.23086	7.11125e-06	0.00162334	293	31.7346	8.79248	47.78	1	4	11	36
XP_020157092.1	divinyl chlorophyllide a 8-vinyl-reductase, chloroplastic-like [Aegilops tauschii subsp. tauschii]	0.874548	0.87694	0.841912	0.867758	0.86529	7.17306e-06	0.00162334	245	26.9268	5.2749	26.12	5	6	6	11
XP_020153200.1	aspartyl protease 25 [Aegilops tauschii subsp. tauschii]	1.47571	1.46919	1.45762	1.35207	1.43865	7.72448e-06	0.00168544	488	52.7481	10.7407	6.56	2	2	2	3
YP_008239089.1	ATP synthase CF0 subunit I (chloroplast) [Triticum monococcum]	0.834408	0.828662	0.864839	0.844636	0.843136	1.05073e-05	0.00210134	188	21.4414	9.31982	46.81	2	8	8	42
EMS68427.1	Chitinase 2 [Triticum urartu]	1.12299	1.10295	1.1044	1.12078	1.11278	1.07285e-05	0.00210134	206	22.7683	5.07178	31.55	1	5	5	15
CAA39486.1	peroxidase [Triticum aestivum]	0.589628	0.59102	0.636993	0.652498	0.617535	1.08715e-05	0.00210134	312	32.7071	6.20166	31.41	44	3	8	16
EMS63716.1	Bifunctional aspartokinase homoserine dehydrogenase 2, chloroplastic [Triticum urartu]	0.843762	0.862885	0.826955	0.817406	0.837752	1.10325e-05	0.00210134	338	37.6702	6.55127	5.03	2	1	1	1
XP_020148058.1	allene oxide synthase 2-like [Aegilops tauschii subsp. tauschii]	1.20178	1.23444	1.22724	1.28173	1.2363	1.14884e-05	0.00211335	482	52.6744	7.50342	29.88	4	6	14	22
XP_020175619.1	formate dehydrogenase 2, mitochondrial-like [Aegilops tauschii subsp. tauschii]	0.808394	0.802458	0.804265	0.796569	0.802922	1.17902e-05	0.00211335	377	41.187	7.1665	29.97	4	5	8	13
BAK03304.1	predicted protein [Hordeum vulgare subsp. vulgare]	1.47149	1.41714	1.3598	1.42816	1.41915	1.20539e-05	0.00211335	189	19.1904	7.13721	22.75	2	4	4	4
ALD18913.1	LEA 3 [Triticum turgidum subsp. durum]	1.65987	1.62524	1.54675	1.49358	1.58136	1.42551e-05	0.00242822	224	23.1825	8.83643	69.64	4	8	16	53
EMS45623.1	hypothetical protein TRIUR3_11344 [Triticum urartu]	1.43089	1.36418	1.33519	1.30282	1.35827	1.59872e-05	0.00259802	184	19.6279	8.55811	23.37	1	4	4	14
XP_020150013.1	heat shock protein 90-5, chloroplastic [Aegilops tauschii subsp. tauschii]	0.920934	0.926064	0.924981	0.944914	0.929223	1.69507e-05	0.00259802	695	79.372	4.88135	36.55	3	13	18	30
XP_020196104.1	very-long-chain 3-oxoacyl-CoA reductase 1 [Aegilops tauschii subsp. tauschii]	1.17976	1.18601	1.24052	1.21797	1.20607	1.76101e-05	0.00259802	264	28.7852	9.46631	50.76	3	10	10	27
NP_114314.1	NADH dehydrogenase subunit 7 (chloroplast) [Triticum aestivum]	0.924492	0.913383	0.928212	0.912023	0.919527	1.76691e-05	0.00259802	343	40.1507	5.52881	32.94	27	11	11	28
CDM80578.1	unnamed protein product [Triticum aestivum]	0.943057	0.936141	0.949572	0.936737	0.941377	1.81665e-05	0.00259802	498	52.5344	5.66846	64.06	1	17	28	155
XP_020175776.1	cyanate hydratase-like [Aegilops tauschii subsp. tauschii]	0.793836	0.796123	0.792217	0.787783	0.79249	1.88816e-05	0.00259802	166	18.0802	6.78564	16.27	3	2	2	9
EMS62850.1	hypothetical protein TRIUR3_20788 [Triticum urartu]	1.86476	1.78315	1.64323	1.63106	1.73055	1.93524e-05	0.00259802	84	8.57508	4.32275	32.14	1	2	2	2
ACN54192.1	blue copper protein [Triticum aestivum]	0.814237	0.811742	0.826985	0.801171	0.813534	1.97766e-05	0.00259802	176	17.3815	5.31299	13.64	1	3	3	20
AAM13694.1	beta-D-glucan exohydrolase [Triticum aestivum]	1.12505	1.10799	1.11101	1.12857	1.11815	2.00957e-05	0.00259802	624	67.2301	7.69385	32.85	14	10	13	35
CDM81250.1	unnamed protein product [Triticum aestivum]	1.07785	1.06568	1.06217	1.0713	1.06925	2.01033e-05	0.00259802	253	26.8019	5.69385	76.68	3	4	14	95
XP_020178659.1	chlorophyll a-b binding protein CP29.2, chloroplastic-like [Aegilops tauschii subsp. tauschii]	0.886742	0.884433	0.911322	0.898986	0.895371	2.03136e-05	0.00259802	286	31.117	5.35107	39.51	4	10	13	116
EMS67541.1	Pheophorbide a oxygenase, chloroplastic [Triticum urartu]	0.799605	0.856909	0.814374	0.847683	0.829643	2.03707e-05	0.00259802	69	8.10111	7.51807	33.33	3	1	3	4
XP_020179257.1	tricetin 3',4',5'-O-trimethyltransferase-like [Aegilops tauschii subsp. tauschii]	0.86872	0.886907	0.8852	0.881101	0.880482	2.26632e-05	0.00283194	362	39.4708	5.64307	33.15	2	7	7	13
EMS57012.1	Ribulose bisphosphate carboxylase/oxygenase activase A, chloroplastic [Triticum urartu]	0.878693	0.887304	0.907335	0.89593	0.892315	2.34097e-05	0.00286088	464	50.8933	7.29834	72.63	5	23	28	386
XP_020148324.1	glyoxysomal fatty acid beta-oxidation multifunctional protein MFP-a-like [Aegilops tauschii subsp. tauschii]	1.27023	1.24478	1.26486	1.26105	1.26023	2.65728e-05	0.00318835	719	78.3589	8.57275	5.98	3	3	3	4
EMS67352.1	putative protein phosphatase 2C 59 [Triticum urartu]	1.42081	1.392	1.32179	1.35633	1.37273	2.85008e-05	0.00321396	255	27.416	5.21143	31.37	3	4	6	7
XP_020162919.1	phosphatase IMPL1, chloroplastic [Aegilops tauschii subsp. tauschii]	0.904785	0.903971	0.903844	0.918644	0.907811	2.94229e-05	0.00321396	269	29.6238	5.18604	27.88	2	5	5	17
XP_020147573.1	photosystem II repair protein PSB27-H1, chloroplastic [Aegilops tauschii subsp. tauschii]	0.830744	0.850504	0.867436	0.831617	0.845075	2.98011e-05	0.00321396	171	18.4967	10.1694	30.99	2	4	4	24
CDM83497.1	unnamed protein product [Triticum aestivum]	0.837096	0.857269	0.878186	0.873861	0.861603	2.98669e-05	0.00321396	258	27.9452	8.07471	56.59	10	9	13	264
XP_020179742.1	peroxidase 2-like[Aegilops tauschii subsp. tauschii]	0.81063	0.762756	0.77152	0.799	0.785976	3.09721e-05	0.00321396	313	33.0562	6.96143	22.04	35	4	6	17
XP_020186402.1	rhodanese-like domain-containing protein 4, chloroplastic isoform X1 [Aegilops tauschii subsp. tauschii]	0.814198	0.84594	0.853906	0.842822	0.839216	3.13692e-05	0.00321396	213	23.1981	5.04639	43.19	2	9	10	24
XP_020161477.1	4-hydroxy-3-methylbut-2-en-1-yl diphosphate synthase (ferredoxin), chloroplastic isoform X1 [Aegilops tauschii subsp. tauschii]	0.863663	0.882191	0.870927	0.901433	0.879553	3.1756e-05	0.00321396	775	85.5422	6.46826	31.87	5	6	17	28
XP_020188749.1	probable N-acetyl-gamma-glutamyl-phosphate reductase, chloroplastic [Aegilops tauschii subsp. tauschii]	0.882146	0.861451	0.857746	0.900536	0.87547	3.22056e-05	0.00321396	593	64.2285	9.67139	35.24	3	14	14	30
XP_020192687.1	phosphoglycerate mutase-like protein 1 isoform X2 [Aegilops tauschii subsp. tauschii]	1.07932	1.07094	1.06131	1.06731	1.06972	3.23485e-05	0.00321396	352	38.5152	7.28369	17.33	7	8	8	9
XP_020183246.1	pleckstrin homology domain-containing protein 1-like [Aegilops tauschii subsp. tauschii]	1.43511	1.4159	1.5788	1.42067	1.46262	3.2555e-05	0.00321396	69	7.65165	4.80518	11.59	4	1	1	1
XP_020167906.1	non-specific lipid-transfer protein 2P-like [Aegilops tauschii subsp. tauschii]	1.97742	1.73032	1.79849	1.76838	1.81865	3.30825e-05	0.00321396	91	9.1545	9.05615	15.38	1	1	1	1
EMS57975.1	Delta(3,5)-Delta(2,4)-dienoyl-CoA isomerase, mitochondrial [Triticum urartu]	0.915058	0.918807	0.931295	0.89652	0.91542	3.3447e-05	0.00321396	68	7.60202	7.25439	29.41	3	1	1	2
CDM80995.1	Lipid transfer protein[Triticum aestivum]	1.26869	1.28438	1.30986	1.32126	1.29605	3.4415e-05	0.00321396	115	11.2208	9.20264	27.83	2	2	3	31
XP_020189386.1	transcription factor TGA2.1 [Aegilops tauschii subsp. tauschii]	0.810157	0.835378	0.81726	0.830472	0.823317	3.44843e-05	0.00321396	226	25.1918	6.80029	15.49	11	3	3	4
AAW52720.1	peroxidase 6 [Triticum monococcum]	0.827252	0.812943	0.815811	0.809354	0.81634	3.46528e-05	0.00321396	322	34.6917	8.01611	47.52	33	8	11	87
XP_020190765.1	UPF0426 protein At1g28150, chloroplastic [Aegilops tauschii subsp. tauschii]	0.877806	0.85996	0.885037	0.835266	0.864517	3.62391e-05	0.00330284	132	14.2451	5.31299	25	1	2	2	4
Q1XIR9.1	HGL1A_WHEATRecName: Full=4-hydroxy-7-methoxy-3-oxo-3,4-dihydro-2H-1,4-benzoxazin-2-yl glucoside beta-D-glucosidase 1a, chloroplastic; AltName: Full=Beta-glucosidase 1a; Short=TaGlu1a; Flags: Precursor	1.24976	1.31962	1.29416	1.25341	1.27924	3.98661e-05	0.00350648	307	34.7502	6.07471	21.82	2	6	6	11
EMT24839.1	Dehydrin DHN 3[Aegilops tauschii]	1.50892	1.68333	1.69521	1.50149	1.59724	4.05261e-05	0.00350648	144	14.5039	9.20264	15.28	1	1	1	7
XP_020168392.1	actin-1[Aegilops tauschii subsp. tauschii]	1.08543	1.08358	1.07983	1.08893	1.08444	4.10595e-05	0.00350648	377	41.7899	5.49072	60.48	4	5	18	122
XP_020165185.1	photosystem II 10 kDa polypeptide, chloroplastic [Aegilops tauschii subsp. tauschii]	0.729657	0.741437	0.802288	0.755475	0.757214	4.12323e-05	0.00350648	140	14.5687	9.70068	23.57	1	2	4	21
EMT31827.1	Putative ATP-citrate synthase [Aegilops tauschii]	1.06129	1.08889	1.07875	1.06891	1.07446	4.12776e-05	0.00350648	608	65.9	7.47412	51.81	10	22	22	56
XP_020167477.1	germin-like protein 4-1 [Aegilops tauschii subsp. tauschii]	0.664871	0.615096	0.657464	0.694993	0.658106	4.3799e-05	0.0036265	240	25.0927	8.77783	29.58	1	2	4	5
XP_020178112.1	zeaxanthin epoxidase, chloroplastic [Aegilops tauschii subsp. tauschii]	0.876751	0.870391	0.841272	0.878422	0.866709	4.39251e-05	0.0036265	89	9.36284	5.85889	22.47	3	1	1	1
XP_020176302.1	putative aconitate hydratase, cytoplasmic [Aegilops tauschii subsp. tauschii]	1.09271	1.06977	1.08882	1.07459	1.08147	4.613e-05	0.00375746	976	106.137	6.87354	52.15	3	27	39	156
XP_020184677.1	fructose-bisphosphate aldolase, chloroplastic-like [Aegilops tauschii subsp. tauschii]	0.926341	0.918572	0.931786	0.919149	0.923962	5.35616e-05	0.00429498	385	41.5953	6.40479	49.87	6	7	16	205
XP_020185387.1	bisdemethoxycurcumin synthase-like [Aegilops tauschii subsp. tauschii]	1.63243	1.70838	1.77811	1.64629	1.6913	5.40896e-05	0.00429498	148	15.9723	6.93213	12.16	1	1	1	1
XP_020153944.1	photosystem I reaction center subunit N, chloroplastic [Aegilops tauschii subsp. tauschii]	0.812907	0.871215	0.856333	0.839645	0.845025	5.59752e-05	0.00438882	142	15.2937	9.48096	40.14	4	6	6	38
XP_020174075.1	chloroplast stem-loop binding protein of 41 kDa b, chloroplastic [Aegilops tauschii subsp. tauschii]	0.903288	0.896789	0.917026	0.893284	0.902597	5.81229e-05	0.00448038	377	41.6485	8.70459	52.25	7	19	19	90
BAJ88864.1	predicted protein [Hordeum vulgare subsp. vulgare]	1.54473	1.55127	1.48403	1.69297	1.56825	5.92706e-05	0.00448038	98	10.3722	6.11279	32.65	2	2	2	3
XP_020196814.1	NADP-dependent malic enzyme-like [Aegilops tauschii subsp. tauschii]	1.25467	1.30733	1.29681	1.28717	1.28649	5.95403e-05	0.00448038	388	42.1319	7.1665	17.53	2	3	4	5
CDM85445.1	unnamed protein product [Triticum aestivum]	0.904359	0.869069	0.906978	0.887665	0.892018	6.01482e-05	0.00448038	208	23.0019	8.39697	44.71	2	7	7	10
XP_020191925.1	uncharacterized protein LOC109777773 [Aegilops tauschii subsp. tauschii]	1.6231	1.4974	1.45374	1.45562	1.50747	6.21817e-05	0.0045702	461	49.1212	5.37646	2.39	3	1	1	1
XP_020154832.1	uncharacterized protein LOC109740203 [Aegilops tauschii subsp. tauschii]	1.83097	1.60896	1.55122	1.63133	1.65562	6.2781e-05	0.0045702	145	15.872	5.56689	4.83	2	1	1	1
ABL09478.1	pseudo-response regulator [Triticum aestivum]	1.22813	1.19012	1.27616	1.28344	1.24446	6.49525e-05	0.00458826	343	36.1316	9.86182	2.62	1	1	1	1
EMT17750.1	Reticuline oxidase-like protein [Aegilops tauschii]	1.28944	1.4006	1.32355	1.25643	1.31751	6.51179e-05	0.00458826	291	33.7602	8.5874	18.21	6	1	5	13
XP_020179311.1	7-deoxyloganetin glucosyltransferase-like [Aegilops tauschii subsp. tauschii]	0.781878	0.819633	0.756298	0.747171	0.776245	6.52585e-05	0.00458826	506	55.1497	5.84619	9.68	1	3	3	5
CDM81592.1	unnamed protein product [Triticum aestivum]	0.855895	0.816164	0.848117	0.839031	0.839802	7.06868e-05	0.00491124	322	34.1933	5.31299	15.53	4	4	4	5
XP_020150187.1	haloacid dehalogenase-like hydrolase domain-containing protein At3g48420 isoform X2 [Aegilops tauschii subsp. tauschii]	0.916061	0.902402	0.914958	0.893562	0.906746	7.18254e-05	0.00492436	320	33.9595	7.12256	28.44	2	4	10	45
XP_020182579.1	ATP-dependent DNA helicase Q-like 3 [Aegilops tauschii subsp. tauschii]	0.764497	0.776049	0.776655	0.853704	0.792726	7.24528e-05	0.00492436	449	50.201	8.6167	1.34	2	1	1	1
EMS67355.1	Ribonuclease 1 [Triticum urartu]	0.736023	0.728421	0.793558	0.779808	0.759453	7.46958e-05	0.00501803	252	27.2557	8.48486	27.78	4	6	6	18
EMS55414.1	Epoxide hydrolase 2 [Triticum urartu]	1.28668	1.29267	1.23109	1.32124	1.28292	7.68291e-05	0.00510303	159	18.1204	5.63037	28.3	1	2	3	10
XP_020199773.1	flavonoid O-methyltransferase-like protein Os11g0303600 [Aegilops tauschii subsp. tauschii]	0.876191	0.856441	0.870488	0.873248	0.869092	7.94427e-05	0.00518304	394	42.7387	5.36377	24.62	13	6	6	9
XP_020185663.1	serine/threonine-protein kinase SAPK3 [Aegilops tauschii subsp. tauschii]	1.44998	1.33822	1.29667	1.33844	1.35583	7.96578e-05	0.00518304	270	30.6809	8.48486	18.15	27	1	5	9
XP_003577916.1	PREDICTED: rhodanese-like domain-containing protein 9, chloroplastic [Brachypodium distachyon]	0.769991	0.78254	0.839122	0.806569	0.799556	8.27179e-05	0.00532153	243	27.0016	11.561	22.22	1	1	4	12
CDM83556.1	unnamed protein product [Triticum aestivum]	1.47881	1.34942	1.30367	1.3918	1.38092	8.4111e-05	0.00535524	388	42.826	8.54346	3.61	1	1	1	1
EMT30334.1	Peroxiredoxin-2E, chloroplastic [Aegilops tauschii]	1.13262	1.15846	1.10032	1.12434	1.12893	8.6379e-05	0.00544498	40	4.27725	5.10986	80	1	1	3	19
ACF08092.1	class III peroxidase [Triticum aestivum]	0.649997	0.657381	0.66391	0.645593	0.65422	8.74851e-05	0.00545804	316	32.8841	6.18896	28.16	39	3	7	15
CDM85013.1	unnamed protein product [Triticum aestivum]	1.21018	1.30931	1.30901	1.216	1.26113	8.9774e-05	0.00554492	730	78.6239	6.46826	46.3	3	12	27	55
XP_020154330.1	1-aminocyclopropane-1-carboxylate oxidase-like [Aegilops tauschii subsp. tauschii]	0.850498	0.877217	0.887311	0.852025	0.866763	9.23631e-05	0.00562756	245	27.6528	5.03369	36.33	9	7	7	21
XP_020165185.1	photosystem II 10 kDa polypeptide, chloroplastic [Aegilops tauschii subsp. tauschii] >gi|475575679|gb|EMT17346.1| Photosystem II 10 kDa polypeptide, chloroplastic [Aegilops tauschii]	0.826898	0.799418	0.83604	0.801381	0.815934	9.37924e-05	0.00562756	139	14.3637	9.80322	23.74	2	2	4	26
CDM86909.1	unnamed protein product [Triticum aestivum]	1.39006	1.33475	1.29969	1.33616	1.34017	9.38625e-05	0.00562756	340	37.5527	8.82178	4.41	1	2	2	6
XP_020147546.1	barwin-like [Aegilops tauschii subsp. tauschii]	1.94193	1.68974	1.64745	1.64402	1.73079	9.69647e-05	0.0057569	142	15.6884	8.26514	16.2	2	1	2	4
EMS45005.1	putative 5'-adenylylsulfate reductase 1, chloroplastic [Triticum urartu]	0.758675	0.770423	0.700203	0.773138	0.75061	9.90079e-05	0.00581911	75	8.36451	9.46631	17.33	2	1	1	1
XP_020199176.1	uncharacterized protein LOC109784983 [Aegilops tauschii subsp. tauschii]	0.90344	0.926121	0.920199	0.900758	0.912629	0.0001011	0.00582999	229	25.6621	5.74463	23.14	4	3	3	4
ABI95406.1	fasciclin-like protein FLA16 [Triticum aestivum]	1.28334	1.34926	1.40905	1.29656	1.33455	0.00010183	0.00582999	261	26.8249	8.73389	10.34	3	2	2	2
EMS46889.1	hypothetical protein TRIUR3_11094 [Triticum urartu]	1.28273	1.25943	1.35533	1.30364	1.30028	0.000102537	0.00582999	157	16.2339	8.74854	15.92	1	1	2	8
XP_020199550.1	subtilisin-like protease SBT1.7 [Aegilops tauschii subsp. tauschii]	1.21382	1.29581	1.19699	1.19398	1.22515	0.000103081	0.00582999	764	78.1186	6.41748	6.81	3	3	3	3
XP_020187243.1	peroxidase 2-like [Aegilops tauschii subsp. tauschii]	1.2961	1.34857	1.29464	1.20313	1.28561	0.000104384	0.00583259	97	10.8763	5.47803	11.34	1	1	1	1
XP_020158297.1	dehydrin DHN4-like [Aegilops tauschii subsp. tauschii]	1.42262	1.32348	1.41696	1.30194	1.36625	0.000106873	0.00594628	231	23.0065	9.0708	19.05	1	2	3	24
XP_020174532.1	oleosin 1-like [Aegilops tauschii subsp. tauschii]	1.25555	1.2679	1.20939	1.20444	1.23432	0.000109093	0.00600286	184	19.5809	10.0962	4.89	1	1	1	1
AAT94294.1	endotransglucosylase/hydrolase XTH2 [Triticum aestivum]	1.46296	1.45885	1.4469	1.33301	1.42543	0.000113053	0.00616662	63	7.40364	7.41553	19.05	2	1	1	1
EMS50194.1	hypothetical protein TRIUR3_23917 [Triticum urartu]	0.889889	0.897122	0.841108	0.882314	0.877608	0.000114409	0.00616662	213	24.3064	8.39697	19.72	3	3	3	4
Q1XIR9.1	HGL1A_WHEATRecName: Full=4-hydroxy-7-methoxy-3-oxo-3,4-dihydro-2H-1,4-benzoxazin-2-yl glucoside beta-D-glucosidase 1a, chloroplastic; AltName: Full=Beta-glucosidase 1a; Short=TaGlu1a; Flags: Precursor	1.2733	1.26666	1.21524	1.27614	1.25784	0.000115424	0.00616662	171	19.5367	6.53662	6.43	1	1	1	2
EMS66786.1	Vacuolar protein sorting-associated protein 26 [Triticum urartu]	1.05121	1.07443	1.08497	1.08445	1.07376	0.000117512	0.0062184	304	35.3622	6.81494	16.78	4	4	4	6
XP_020156398.1	uncharacterized protein LOC109741734 [Aegilops tauschii subsp. tauschii]	1.19662	1.15882	1.1827	1.14556	1.17092	0.000118264	0.0062184	178	18.8536	4.95752	19.1	2	2	2	5
XP_020167596.1	signal peptidase complex catalytic subunit SEC11A-like [Aegilops tauschii subsp. tauschii]	1.14333	1.15703	1.18096	1.20159	1.17073	0.000119821	0.00626974	156	17.2973	7.63525	12.18	3	1	2	3
XP_020175141.1	alcohol dehydrogenase 1 [Aegilops tauschii subsp. tauschii]	1.27907	1.22289	1.16644	1.21318	1.2204	0.000124693	0.00635752	379	40.9885	6.59521	15.57	3	2	4	7
XP_020200627.1	uncharacterized protein LOC109786464 isoform X3 [Aegilops tauschii subsp. tauschii]	0.5837	0.602212	0.672587	0.71234	0.64271	0.000125099	0.00635752	129	14.5586	9.34912	12.4	1	2	2	3
EMT10984.1	Anthocyanidin 5,3-O-glucosyltransferase [Aegilops tauschii]	1.24278	1.22047	1.20382	1.19777	1.21621	0.000125845	0.00635752	59	6.17504	4.71631	35.59	1	2	2	4
BAJ94379.1	predicted protein [Hordeum vulgare subsp. vulgare]	0.931521	0.899341	0.894314	0.920961	0.911534	0.000126494	0.00635752	303	34.1376	7.57666	19.8	3	3	3	3
XP_020149738.1	vacuolar amino acid transporter 1-like [Aegilops tauschii subsp. tauschii]	1.38943	1.26373	1.2591	1.28931	1.30039	0.000127602	0.00635752	480	51.6734	7.62061	9.79	3	3	3	3
XP_020178561.1	UDP-glucose:2-hydroxyflavanone C-glucosyltransferase-like [Aegilops tauschii subsp. tauschii]	1.43858	1.4918	1.5198	1.46315	1.47833	0.000128214	0.00635752	314	33.8203	5.66846	3.18	2	1	1	1
XP_020168812.1	histone H4-like [Aegilops tauschii subsp. tauschii]	0.917932	0.920699	0.922216	0.89521	0.914014	0.000129098	0.00635752	103	11.4084	11.605	11.65	1	1	1	8
BAK02558.1	predicted protein [Hordeum vulgare subsp. vulgare]	0.880992	0.912693	0.903481	0.898245	0.898853	0.000129829	0.00635752	223	25.0716	5.61768	15.25	4	3	3	5
EMS54484.1	Peroxidase 1 [Triticum urartu]	1.30257	1.36285	1.28455	1.33284	1.3207	0.000139433	0.00674371	58	5.90396	5.70654	17.24	1	1	1	2
XP_020184877.1	zeaxanthin 7,8(7',8')-cleavage dioxygenase, chromoplastic-like [Aegilops tauschii subsp. tauschii]	0.804872	0.827269	0.77291	0.779655	0.796176	0.000147966	0.00711591	191	20.8574	5.30029	17.28	1	3	3	4
CAH69190.1	type 1 non specific lipid transfer protein precursor [Triticum aestivum]	1.50827	1.59616	1.75703	1.80807	1.66738	0.000148515	0.00711591	117	11.5526	8.68994	28.21	2	3	3	4
XP_020157927.1	aspartyl protease family protein At5g10770-like [Aegilops tauschii subsp. tauschii]	0.877065	0.888556	0.909949	0.878295	0.888466	0.000152038	0.00714751	453	47.3069	5.07178	18.1	1	5	5	15
EMS56223.1	Lactoylglutathione lyase [Triticum urartu]	1.1097	1.13967	1.12912	1.10835	1.12171	0.000152159	0.00714751	291	32.5555	5.78271	39.52	3	1	9	43
BAJ92414.1	predicted protein [Hordeum vulgare subsp. vulgare]	0.860872	0.881213	0.905366	0.891926	0.884844	0.000156806	0.00732627	494	56.8802	7.06396	65.18	2	3	26	145
P27523.1	CB23_HORVURecName: Full=Chlorophyll a-b binding protein of LHCII type III, chloroplastic; Short=CAB; Flags: Precursor	0.904335	0.889941	0.936494	0.920882	0.912913	0.000160604	0.00739034	262	28.3878	5.03369	30.53	3	5	6	87
XP_020152151.1	phosphoribulokinase, chloroplastic [Aegilops tauschii subsp. tauschii]	0.920935	0.940432	0.936666	0.937471	0.933876	0.000161049	0.00739034	404	45.0489	6.04932	64.6	5	20	20	201
P12810.1	HS16A_WHEATRecName: Full=16.9 kDa class I heat shock protein 1; AltName: Full=HSP 16.9; AltName: Full=Heat shock protein 16.9A; AltName: Full=Heat shock protein 17; AltName: Full=Low molecular weight heat shock protein	1.30418	1.45774	1.30077	1.3336	1.34907	0.000162061	0.00739034	81	8.92955	4.80518	40.74	25	3	3	3
EMS65063.1	Heat shock cognate 70 kDa protein [Triticum urartu]	1.28677	1.29629	1.31411	1.27887	1.29401	0.00016577	0.00751673	657	71.8023	5.2876	49.32	13	8	27	137
XP_020189956.1	V-type proton ATPase subunit B 1 [Aegilops tauschii subsp. tauschii]	1.07176	1.05804	1.07866	1.07153	1.07	0.000170038	0.00764125	488	53.9586	5.24951	76.23	13	28	28	146
XP_020168340.1	peroxidase 5-like [Aegilops tauschii subsp. tauschii]	0.716636	0.769649	0.729928	0.768953	0.746292	0.00017156	0.00767472	340	36.9033	6.26514	5	3	1	1	1
EMS60685.1	NHL repeat-containing protein 2 [Triticum urartu]	0.74624	0.791536	0.745732	0.75017	0.758419	0.000176248	0.00776048	166	17.9784	9.62744	12.65	1	1	1	1
XP_020150565.1	succinate-semialdehyde dehydrogenase, mitochondrial [Aegilops tauschii subsp. tauschii]	1.16642	1.17079	1.20405	1.20709	1.18709	0.000176849	0.00776048	460	48.9561	5.8335	38.04	3	11	11	20
EMS67528.1	hypothetical protein TRIUR3_17400 [Triticum urartu]	0.932518	0.933579	0.950436	0.92483	0.935341	0.0001788	0.00776048	244	26.9209	5.93506	24.18	3	5	5	20
BAI66423.1	3-ketoacyl-CoA thiolase-like protein [Triticum aestivum]	1.07733	1.09441	1.06189	1.10177	1.08385	0.00017935	0.00776048	433	46.0998	8.60205	35.57	2	2	13	43
XP_020171600.1	transketolase, chloroplastic-like, partial [Aegilops tauschii subsp. tauschii]	1.57097	1.47203	1.37782	1.33306	1.43847	0.000180518	0.00778018	172	18.3343	7.57666	11.63	1	2	2	2
XP_020194669.1	glutathione S-transferase 3-like [Aegilops tauschii subsp. tauschii]	1.45946	1.36716	1.25997	1.34188	1.35712	0.000182302	0.00778018	80	8.93759	5.26221	15	1	1	1	1
CDM81661.1	unnamed protein product [Triticum aestivum]	1.07656	1.07722	1.08615	1.0532	1.07328	0.000185594	0.0077951	419	46.3854	6.04932	20.53	1	5	9	23
AAC05922.1	dehydrin-/LEA group 2-like protein [Thinopyrum elongatum]	1.20159	1.26281	1.30657	1.34522	1.27905	0.000186197	0.0077951	200	22.0923	11.6343	18	1	2	3	19
XP_020168773.1	ribulose bisphosphate carboxylase small chain PW9, chloroplastic-like [Aegilops tauschii subsp. tauschii]	0.826491	0.851447	0.835567	0.861385	0.843722	0.000186847	0.0077951	193	21.2307	9.11475	56.99	10	3	13	445
CDM85203.1	unnamed protein product [Triticum aestivum]	1.2476	1.34221	1.23193	1.2752	1.27424	0.000188087	0.0077951	578	62.9571	4.75439	19.72	3	5	7	12
EMS47214.1	Oxalate oxidase 2 [Triticum urartu]	0.860415	0.879683	0.920905	0.891042	0.888011	0.000189551	0.0077951	224	23.533	6.53662	31.7	1	3	6	67
XP_020196787.1	photosystem I reaction center subunit VI, chloroplastic [Aegilops tauschii subsp. tauschii]	0.927835	0.901043	0.932264	0.917347	0.919622	0.000190038	0.0077951	143	14.8511	10.3745	33.57	1	4	4	63
BAF74363.1	xylanase inhibitor [Triticum aestivum]	1.43784	1.43443	1.39357	1.38324	1.41227	0.000199294	0.00810991	297	32.9255	8.27979	7.41	2	2	2	3
P12782.1	PGKH_WHEATRecName: Full=Phosphoglycerate kinase, chloroplastic; Flags: Precursor	0.867194	0.86171	0.859472	0.844818	0.858298	0.000202934	0.00821814	347	36.3993	5.08447	79.83	5	11	25	461
XP_020158799.1	berberine bridge enzyme-like 27 [Aegilops tauschii subsp. tauschii]	1.69526	1.57814	1.50763	1.41055	1.54789	0.000206599	0.00832494	537	59.5895	8.38232	9.87	5	1	5	13
XP_020186679.1	coatomer subunit gamma-2 [Aegilops tauschii subsp. tauschii]	0.946533	0.925272	0.936551	0.917421	0.931444	0.000209146	0.00833591	889	98.6429	5.13525	30.03	7	2	21	35
XP_020197309.1	uncharacterized protein LOC109783119 [Aegilops tauschii subsp. tauschii]	0.915632	0.931721	0.913433	0.943384	0.926043	0.000210169	0.00833591	431	47.5434	5.45264	15.31	3	4	4	6
XP_020183284.1	uncharacterized protein LOC109768958 [Aegilops tauschii subsp. tauschii]	1.40574	1.44878	1.30624	1.30625	1.36675	0.000215313	0.00847932	394	43.265	10.4038	2.03	1	1	1	1
XP_020148363.1	chlorophyll a-b binding protein 1B-21, chloroplastic [Aegilops tauschii subsp. tauschii]	0.797812	0.845996	0.871048	0.81512	0.832494	0.000220365	0.00860492	238	25.9469	6.18896	19.33	2	5	5	36
EMT23001.1	putative Chlorophyll a-b binding protein 1C, chloroplastic [Aegilops tauschii]	1.55455	1.59745	1.55245	1.51216	1.55415	0.000221149	0.00860492	61	6.66644	8.57275	77.05	3	1	2	41
XP_020173909.1	reticulon-like protein B2 [Aegilops tauschii subsp. tauschii]	1.09882	1.09918	1.12716	1.09825	1.10585	0.000222878	0.00862784	233	25.6108	8.73389	28.76	1	3	6	25
XP_020194997.1	fructose-bisphosphate aldolase-lysine N-methyltransferase, chloroplastic [Aegilops tauschii subsp. tauschii]	0.772761	0.819864	0.822159	0.810605	0.806348	0.000227042	0.00864122	271	30.1313	6.771	23.62	3	3	3	4
ALS03825.1	chloroplast ribulose-1,5-bisphosphate carboxylase/oxygenase small subunit [Triticum aestivum]	0.932808	0.912418	0.91344	0.93454	0.923301	0.000227376	0.00864122	174	19.3617	8.54346	63.22	17	1	13	569
XP_020164181.1	uncharacterized protein LOC109749642 [Aegilops tauschii subsp. tauschii]	0.882962	0.80139	0.859803	0.856094	0.850062	0.000228013	0.00864122	172	19.3533	7.37158	18.6	2	2	2	2
XP_020161478.1	4-hydroxy-3-methylbut-2-en-1-yl diphosphate synthase (ferredoxin), chloroplastic isoform X2 [Aegilops tauschii subsp. tauschii]	0.872976	0.91787	0.921344	0.892786	0.901244	0.000228703	0.00864122	474	52.736	6.91748	41.35	1	3	14	18
XP_020166394.1	seed linoleate 9S-lipoxygenase-3-like isoform X1 [Aegilops tauschii subsp. tauschii]	0.874775	0.877312	0.912713	0.906437	0.892809	0.000238209	0.00890858	927	101.804	6.354	44.23	5	14	33	87
XP_020160395.1	serine carboxypeptidase-like 51 [Aegilops tauschii subsp. tauschii]	0.863797	0.86209	0.901489	0.888314	0.878922	0.000239081	0.00890858	490	53.1751	5.24951	12.65	3	3	3	6
EMS66189.1	hypothetical protein TRIUR3_21755 [Triticum urartu]	1.15832	1.2013	1.1292	1.14265	1.15787	0.000242535	0.00893157	300	35.1862	6.0874	3	3	1	1	1
BAJ91401.1	predicted protein [Hordeum vulgare subsp. vulgare]	0.904045	0.925558	0.924351	0.915138	0.917273	0.000243252	0.00893157	288	32.06	6.25244	54.17	1	5	14	99
XP_020155868.1	PLAT domain-containing protein 3-like [Aegilops tauschii subsp. tauschii]	1.4862	1.51714	1.28698	1.37716	1.41687	0.000243899	0.00893157	333	36.018	9.1001	4.8	3	1	2	3
XP_020190257.1	uncharacterized protein LOC109775963 [Aegilops tauschii subsp. tauschii]	0.837568	0.77184	0.782258	0.796035	0.796925	0.000248558	0.00906034	56	6.40935	8.88037	32.14	1	1	1	1
EMS60316.1	hypothetical protein TRIUR3_09918 [Triticum urartu]	0.725809	0.789176	0.677882	0.739898	0.733191	0.000252634	0.00915141	117	13.09	8.93896	11.97	2	1	1	2
XP_020174066.1	heterogeneous nuclear ribonucleoprotein 1-like [Aegilops tauschii subsp. tauschii]	1.05923	1.05543	1.07033	1.05943	1.0611	0.000258906	0.00931334	568	57.7861	10.1401	12.15	1	5	5	13
CDM83805.1	unnamed protein product [Triticum aestivum]	0.934066	0.94353	0.941058	0.943994	0.940662	0.000263105	0.00938274	1031	110.974	6.90283	57.71	3	21	40	281
XP_020155507.1	protein CURVATURE THYLAKOID 1A, chloroplastic-like isoform X2 [Aegilops tauschii subsp. tauschii]	0.894244	0.889718	0.94131	0.898275	0.905887	0.000264098	0.00938274	52	5.97728	8.76318	23.08	3	4	4	42
EMS55121.1	Glycine cleavage system H protein, mitochondrial [Triticum urartu]	0.85939	0.894191	0.880667	0.924502	0.889688	0.000271186	0.00957586	164	17.2585	5.14795	52.44	1	2	5	46
CBH32512.1	sedoheptulose-1,7-bisphosphatase, chloroplast precursor, expressed [Triticum aestivum] >gi|669030491|emb|CDM85031.1| unnamed protein product [Triticum aestivum]	0.879813	0.880344	0.904548	0.920981	0.896422	0.000273357	0.00959109	393	42.0671	6.56592	42.75	4	7	16	149
XP_020192437.1	alpha-amylase/trypsin inhibitor-like [Aegilops tauschii subsp. tauschii]	1.13458	1.17267	1.10634	1.17351	1.14677	0.000274986	0.00960614	225	23.5502	7.79639	40	3	4	7	18
EMS59320.1	hypothetical protein TRIUR3_30230 [Triticum urartu]	1.15512	1.18993	1.10219	1.19118	1.1596	0.000276628	0.00961596	228	22.8893	5.17334	7.46	2	2	2	2
CDM81977.1	unnamed protein product [Triticum aestivum]	1.14232	1.12709	1.12509	1.11564	1.12753	0.000279037	0.00961596	191	20.2309	8.76318	30.37	1	6	6	16
XP_020200623.1	actin-depolymerizing factor 4-like [Aegilops tauschii subsp. tauschii]	1.23681	1.37601	1.26675	1.31672	1.29907	0.000279923	0.00961596	113	13.3596	5.17334	76.99	1	1	7	36
XP_020194997.1	fructose-bisphosphate aldolase-lysine N-methyltransferase, chloroplastic [Aegilops tauschii subsp. tauschii] >gi|1149696703|ref|XP_020195005.1| fructose-bisphosphate aldolase-lysine N-methyltransferase, chloroplastic [Aegilops tauschii subsp. tauschii]	0.91703	0.942242	0.932603	0.933974	0.931462	0.000283742	0.00966784	250	27.7973	5.78271	27.6	3	5	5	7
XP_020150751.1	60S ribosomal protein L7-2-like [Aegilops tauschii subsp. tauschii]	0.88306	0.881743	0.859695	0.918492	0.885747	0.000284591	0.00966784	244	28.2875	10.0083	68.03	12	1	19	63
XP_020155970.1	NAD(P)H-quinone oxidoreductase subunit U, chloroplastic [Aegilops tauschii subsp. tauschii]	0.908549	0.868283	0.92633	0.876645	0.894952	0.000288308	0.00966784	190	20.4551	5.30029	21.58	2	1	3	7
AAL67139.1	thioredoxin H [Triticum aestivum]	1.14657	1.16574	1.10924	1.13004	1.1379	0.000288666	0.00966784	118	12.6854	5.49072	30.51	3	4	4	14
XP_020184413.1	ASC1-like protein 1 [Aegilops tauschii subsp. tauschii]	0.90299	0.898273	0.921329	0.89884	0.905358	0.000290284	0.00966784	326	38.5086	7.94287	6.13	3	1	1	2
EMS56851.1	Cysteine-rich receptor-like protein kinase 10 [Triticum urartu]	0.892751	0.915783	0.911488	0.916821	0.909211	0.000291098	0.00966784	322	36.0193	5.42725	11.18	3	3	3	6
XP_020188788.1	glyceraldehyde-3-phosphate dehydrogenase GAPCP1, chloroplastic-like [Aegilops tauschii subsp. tauschii]	0.863418	0.825181	0.900512	0.86642	0.863882	0.000294646	0.00969535	398	42.1443	7.76709	8.79	4	1	3	12
EMS54266.1	V-type proton ATPase 16 kDa proteolipid subunit [Triticum urartu]	1.12779	1.14766	1.18543	1.11342	1.14358	0.00029529	0.00969535	162	16.7607	10.5503	11.11	5	1	1	44
XP_020182067.1	splicing factor U2af small subunit B-like [Aegilops tauschii subsp. tauschii]	1.09811	1.06781	1.10242	1.11818	1.09663	0.000301299	0.00983964	257	29.6474	8.20654	10.89	3	2	2	3
XP_020155660.1	dehydrin DHN2 [Aegilops tauschii subsp. tauschii]	2.67613	3.31562	3.99023	2.8428	3.20619	0.00030726	0.00996546	143	14.507	7.73779	27.27	1	2	2	2
XP_020195092.1	fatty-acid-binding protein 1 [Aegilops tauschii subsp. tauschii]	0.797594	0.729264	0.805753	0.769729	0.775585	0.000309001	0.00996546	99	10.9257	6.07471	11.11	1	1	1	1
XP_020192904.1	hydroxyproline O-galactosyltransferase GALT3-like [Aegilops tauschii subsp. tauschii]	0.722368	0.750002	0.731301	0.789719	0.748347	0.000311804	0.00996546	70	7.89989	8.55811	18.57	1	1	1	1
XP_020179970.1	peroxidase 2-like [Aegilops tauschii subsp. tauschii]	1.25904	1.37286	1.37352	1.24377	1.3123	0.000312059	0.00996546	340	36.874	7.04932	31.18	5	1	7	25
XP_020195101.1	haloacid dehalogenase-like hydrolase domain-containing protein At4g39970 [Aegilops tauschii subsp. tauschii]	0.861833	0.912759	0.916925	0.892422	0.895985	0.00031287	0.00996546	317	34.4287	6.56592	31.23	3	7	7	10
EMS57616.1	Uricase [Triticum urartu]	1.0524	1.06394	1.09543	1.06739	1.06979	0.000316051	0.0100088	227	25.6602	7.62061	40.53	4	7	7	11
XP_020181380.1	glycerol kinase [Aegilops tauschii subsp. tauschii]	0.755414	0.736022	0.797835	0.837371	0.781661	0.000326298	0.0102724	458	48.9869	5.49072	20.52	1	1	6	12
CDJ26560.1	unnamed protein product [Triticum aestivum]	1.47826	1.50469	1.55251	1.60799	1.53586	0.000327622	0.0102824	840	93.7457	7.97217	8.81	21	5	6	8
XP_020162307.1	low-temperature-induced 65 kDa protein-like isoform X1 [Aegilops tauschii subsp. tauschii]	1.84888	1.57759	1.57058	1.79718	1.69856	0.00033373	0.0102892	147	14.7851	7.43018	7.48	1	1	1	1
XP_020167714.1	aspartyl protease family protein At5g10770-like isoform X1 [Aegilops tauschii subsp. tauschii]	0.687496	0.821151	0.793692	0.719181	0.75538	0.000334579	0.0102892	459	47.8992	6.50732	6.32	1	1	2	2
ADE08091.1	nad9 (mitochondrion) [Triticum aestivum]	1.11209	1.06455	1.08222	1.08534	1.08605	0.000335344	0.0102892	190	22.4999	7.12256	29.47	28	5	5	12
BAJ94250.1	predicted protein [Hordeum vulgare subsp. vulgare]	0.905704	0.901203	0.929837	0.881002	0.904437	0.000335727	0.0102892	389	40.2223	9.5835	44.47	1	4	14	42
XP_020157675.1	UDP-glucose 4-epimerase 1 [Aegilops tauschii subsp. tauschii]	1.15471	1.18573	1.22589	1.18262	1.18723	0.000336795	0.0102892	354	39.0741	7.12256	28.25	3	8	8	19
CAH04987.1	type 1 non-specific lipid transfer protein precursor [Triticum aestivum]	1.25823	1.30637	1.1608	1.22964	1.23876	0.000338707	0.0102892	103	10.5371	8.85107	30.1	4	4	4	6
CAD30025.1	ferredoxin-NADP(H) oxidoreductase (plasmid) [Triticum aestivum]	0.834125	0.874209	0.821229	0.884752	0.853579	0.0003403	0.0102892	373	41.3109	7.92822	55.76	4	3	21	114
XP_020148326.1	importin-5-like [Aegilops tauschii subsp. tauschii]	0.925372	0.918737	0.936917	0.947184	0.932053	0.000353255	0.01063	766	85.0025	4.84326	21.67	3	4	12	21
XP_020183874.1	ricin B-like lectin R40G3 [Aegilops tauschii subsp. tauschii]	1.18428	1.16102	1.14341	1.12836	1.15427	0.000355132	0.0106378	339	36.6372	6.354	68.14	7	18	20	79
XP_020175486.1	28 kDa ribonucleoprotein, chloroplastic-like [Aegilops tauschii subsp. tauschii]	0.910158	0.911217	0.923458	0.941475	0.921577	0.000359943	0.010735	203	22.8013	4.61475	44.33	3	7	7	60
XP_020166394.1	seed linoleate 9S-lipoxygenase-3-like isoform X1 [Aegilops tauschii subsp. tauschii]	0.879569	0.876104	0.880136	0.887129	0.880735	0.00037054	0.0110093	927	101.354	6.27783	36.46	4	9	27	62
XP_020158452.1	eukaryotic translation initiation factor 3 subunit H isoform X1	0.940291	0.933934	0.955939	0.921874	0.938009	0.000375919	0.0111038	343	38.7852	4.91943	26.82	4	6	6	10
XP_020160905.1	pheophytinase, chloroplastic [Aegilops tauschii subsp. tauschii]	0.753822	0.819372	0.838074	0.790037	0.800326	0.00037893	0.0111386	488	54.1756	7.62061	9.63	3	3	3	6
XP_020195129.1	chlorophyll a-b binding protein CP26, chloroplastic [Aegilops tauschii subsp. tauschii]	0.920934	0.918828	0.931894	0.928586	0.92506	0.000384316	0.0112315	286	30.7659	5.99854	39.86	3	7	8	110
XP_020171959.1	peroxidase P7-like [Aegilops tauschii subsp. tauschii]	1.14532	1.10586	1.16076	1.12674	1.13467	0.000386562	0.0112654	175	17.6449	7.02002	31.43	38	4	5	15
XP_020188935.1	protein ELC-like [Aegilops tauschii subsp. tauschii]	1.32395	1.26461	1.19813	1.32626	1.27824	0.000391396	0.0113279	406	44.0227	6.91748	2.96	1	1	1	1
BAJ89867.1	predicted protein [Hordeum vulgare subsp. vulgare]	0.92551	0.945014	0.923037	0.909235	0.925699	0.000411045	0.0118511	226	23.2944	4.55127	13.27	2	3	3	9
XP_020189719.1	uncharacterized protein LOC109775380 [Aegilops tauschii subsp. tauschii]	1.20091	1.12126	1.14849	1.14814	1.1547	0.00041273	0.0118529	344	37.4437	5.93506	9.59	11	3	3	4
XP_020168543.1	transmembrane 9 superfamily member 9-like [Aegilops tauschii subsp. tauschii]	1.14374	1.16257	1.14603	1.14803	1.15009	0.000415401	0.0118546	544	62.7141	7.02002	7.17	2	1	3	10
XP_020178978.1	S-adenosylmethionine synthase 3 [Aegilops tauschii subsp. tauschii]	0.898287	0.91476	0.937059	0.883708	0.908454	0.000419408	0.0119132	364	39.387	5.70654	68.13	5	3	15	57
XP_020159191.1	branched-chain-amino-acid aminotransferase 2, chloroplastic-like [Aegilops tauschii subsp. tauschii]	1.16814	1.18349	1.19553	1.1599	1.17676	0.000439338	0.0124241	330	35.2175	8.49951	6.97	2	2	2	2
XP_020191319.1	L-Ala-D/L-amino acid epimerase-like [Aegilops tauschii subsp. tauschii]	1.30682	1.31467	1.26286	1.20777	1.27303	0.000446115	0.012564	232	24.9969	5.40186	6.03	4	1	1	3
XP_020176979.1	uncharacterized protein LOC109762529 [Aegilops tauschii subsp. tauschii]	0.785212	0.869803	0.752426	0.815853	0.805824	0.000452641	0.0127027	250	25.8146	6.11279	30	2	1	5	17
XP_020164958.1	outer envelope pore protein 16-2, chloroplastic-like isoform X1 [Aegilops tauschii subsp. tauschii]	1.4679	1.65173	1.51184	1.45274	1.52105	0.000456926	0.0127564	175	18.093	7.04932	20.57	3	2	2	3
AGF34607.1	ribulose-1,5-bisphosphate carboxylase/oxygenase large subunit, partial (chloroplast) [Senna spectabilis]	0.836869	0.900393	0.877401	0.851667	0.866583	0.000464588	0.0129207	70	7.57161	4.42432	78.57	1	1	3	98
XP_020159556.1	putative transporter arsB [Aegilops tauschii subsp. tauschii]	0.822255	0.816201	0.848338	0.829461	0.829064	0.000475233	0.0131388	188	20.0308	7.91357	8.51	3	1	1	1
XP_020167007.1	ATP-citrate synthase alpha chain protein 3 [Aegilops tauschii subsp. tauschii]	1.0431	1.04794	1.05683	1.06163	1.05238	0.000482799	0.0132999	371	40.6897	5.24951	38.81	4	6	10	17
XP_020200963.1	alanine--tRNA ligase-like isoform X2 [Aegilops tauschii subsp. tauschii]	1.05747	1.08327	1.07758	1.09424	1.07814	0.000489957	0.0134322	597	65.973	6.354	19.93	7	1	10	18
XP_020185053.1	transmembrane 9 superfamily member 9-like [Aegilops tauschii subsp. tauschii]	1.15219	1.18836	1.12729	1.2016	1.16736	0.000499435	0.0136178	642	73.5123	7.23975	1.71	2	1	1	1
EMS63058.1	Subtilisin-like protease [Triticum urartu]	1.26524	1.22008	1.29906	1.16608	1.23762	0.000505039	0.0137006	741	79.2665	7.29834	4.18	4	2	2	2
XP_020179986.1	betaine aldehyde dehydrogenase 2 [Aegilops tauschii subsp. tauschii]	1.06535	1.08445	1.10388	1.08861	1.08557	0.000509351	0.0137006	446	48.5203	5.08447	38.57	3	11	11	34
CDM87104.1	unnamed protein product [Triticum aestivum]	1.23559	1.35548	1.27077	1.23956	1.27535	0.000510223	0.0137006	481	53.0152	5.47803	7.69	1	2	2	7
XP_020162618.1	loricrin-like [Aegilops tauschii subsp. tauschii]	1.36866	1.23663	1.27722	1.25629	1.2847	0.000511268	0.0137006	69	7.49426	5.45264	46.38	1	1	3	8
CDM85015.1	unnamed protein product [Triticum aestivum]	1.16415	1.12776	1.19735	1.20633	1.1739	0.000551899	0.0147244	267	29.9354	6.354	2.62	2	1	1	1
XP_020198614.1	uncharacterized protein LOC109784429 [Aegilops tauschii subsp. tauschii]	0.82658	0.803022	0.75712	0.864149	0.812717	0.000553541	0.0147244	209	23.3425	8.67529	6.22	2	1	1	1
EMS53267.1	Ankyrin repeat domain-containing protein 2 [Triticum urartu]	0.86169	0.768911	0.840028	0.778325	0.812238	0.000566037	0.0149067	339	36.5334	4.57666	34.22	2	1	8	14
XP_020147982.1	ruBisCO large subunit-binding protein subunit alpha, chloroplastic [Aegilops tauschii subsp. tauschii]	1.07623	1.08284	1.0959	1.07445	1.08236	0.000568109	0.0149067	518	55.064	4.85596	66.99	5	20	26	154
EMT01207.1	Uridine 5'-monophosphate synthase [Aegilops tauschii]	0.877364	0.895169	0.909525	0.874735	0.889198	0.000573089	0.0149067	196	21.4111	5.78271	43.88	1	4	5	9
EMS59800.1	hypothetical protein TRIUR3_18331 [Triticum urartu]	0.884002	0.830281	0.865259	0.837609	0.854288	0.000574745	0.0149067	209	22.5848	5.22412	9.09	1	1	1	1
XP_020159606.1	transketolase, chloroplastic [Aegilops tauschii subsp. tauschii]	0.764017	0.680515	0.677843	0.563748	0.671531	0.000576512	0.0149067	595	64.3992	5.33838	69.08	3	2	29	210
XP_020186109.1	protein MEMO1 isoform X1 [Aegilops tauschii subsp. tauschii]	0.954782	0.960935	0.963822	0.960979	0.96013	0.000577675	0.0149067	349	39.276	7.29834	30.95	3	6	6	9
AAY16798.1	early salt stress and cold acclimation-induced protein 2-1 [Thinopyrum elongatum]	1.18928	1.25452	1.19289	1.20901	1.21143	0.000582701	0.0149067	349	35.6	8.96826	7.74	1	2	2	6
XP_020168579.1	monodehydroascorbate reductase-like [Aegilops tauschii subsp. tauschii]	1.09582	1.09025	1.08468	1.06816	1.08472	0.000583049	0.0149067	447	47.6504	5.46533	69.8	3	5	21	77
XP_020198515.1	uncharacterized protein LOC109784334 [Aegilops tauschii subsp. tauschii]	1.51462	1.50451	1.64639	1.33754	1.50077	0.000589459	0.0149067	180	20.3224	5.12256	28.33	2	2	3	10
XP_020164287.1	pyruvate kinase 1, cytosolic-like [Aegilops tauschii subsp. tauschii]	1.1726	1.11576	1.14872	1.1141	1.13779	0.000590117	0.0149067	530	57.7798	6.32861	18.11	6	7	7	9
BAJ85118.1	predicted protein [Hordeum vulgare subsp. vulgare]	1.21819	1.13924	1.23686	1.21704	1.20283	0.000591274	0.0149067	327	36.6467	5.80811	10.4	3	2	2	3
KQJ95526.1	hypothetical protein BRADI_3g17640 [Brachypodium distachyon]	0.899573	0.896439	0.937737	0.925091	0.91471	0.000592171	0.0149067	136	14.96	11.356	21.32	5	3	3	39
CAC94002.1	glutathione transferase [Triticum aestivum]	0.881795	0.889303	0.880883	0.937172	0.897288	0.000595451	0.0149067	226	25.402	7.54736	40.27	18	4	9	25
XP_020153774.1	uncharacterized protein LOC109739100 isoform X1 [Aegilops tauschii subsp. tauschii]	0.903801	0.883519	0.860882	0.930778	0.894745	0.000595461	0.0149067	327	36.4575	5.16064	16.82	4	6	6	7
XP_020156228.1	glutathione S-transferase F11-like [Aegilops tauschii subsp. tauschii]	0.827977	0.857988	0.75801	0.83701	0.820246	0.000602282	0.0150205	185	20.2592	5.08447	42.16	2	1	6	11
XP_020197727.1	anamorsin homolog [Aegilops tauschii subsp. tauschii]	1.14087	1.2318	1.15887	1.1447	1.16906	0.000612678	0.0152328	267	27.9223	4.89404	8.99	1	1	2	3
XP_020154790.1	60S ribosomal protein L9 [Aegilops tauschii subsp. tauschii]	1.05982	1.09123	1.05537	1.06773	1.06854	0.00061725	0.0152701	189	21.2795	9.80322	66.67	10	12	12	54
CBI75527.1	Tetratricopeptide repeat domain containing protein, expressed [Triticum aestivum]	0.911493	0.941633	0.933853	0.912712	0.924923	0.000622831	0.0153564	315	34.6892	8.73389	9.84	3	2	2	5
XP_020154439.1	protein RETICULATA-RELATED 1, chloroplastic-like isoform X2 [Aegilops tauschii subsp. tauschii]	0.889865	0.904146	0.900049	0.85107	0.886283	0.000634855	0.015527	179	19.4322	8.71924	5.59	2	1	1	2
EMT28681.1	33 kDa ribonucleoprotein, chloroplastic [Aegilops tauschii]	0.844569	0.861617	0.840482	0.879368	0.856509	0.000635202	0.015527	172	19.0335	5.13525	42.44	1	2	6	11
XP_020194876.1	uncharacterized protein LOC109780704 [Aegilops tauschii subsp. tauschii]	0.813167	0.822723	0.789969	0.889196	0.828764	0.000642565	0.0155979	202	22.8589	6.56592	6.93	2	1	1	1
EMS68623.1	Sorting nexin-13 [Triticum urartu]	0.825771	0.794937	0.858016	0.865022	0.835936	0.000643355	0.0155979	982	110.091	7.79639	2.04	2	1	1	3
CAD89357.1	oxalate oxidase precursor [Triticum aestivum]	0.851443	0.814546	0.858321	0.857836	0.845537	0.000654914	0.0157225	224	23.5032	6.93213	31.25	7	1	6	76
XP_020158333.1	oxygen-evolving enhancer protein 2, chloroplastic [Aegilops tauschii subsp. tauschii]	0.89708	0.914433	0.943111	0.921127	0.918938	0.000655426	0.0157225	259	27.2248	8.47021	55.6	4	13	13	391
ABD85016.1	vacuolar proton-ATPase subunit A [Triticum aestivum]	1.2062	1.13725	1.11039	1.14435	1.14955	0.000656201	0.0157225	566	62.4586	5.5542	65.37	2	1	31	149
XP_020148362.1	thioredoxin-like protein Clot [Aegilops tauschii subsp. tauschii]	1.10162	1.14523	1.16405	1.15832	1.14231	0.000659754	0.0157225	36	3.76003	5.10986	19.44	1	1	1	1
XP_020153552.1	T-complex protein 1 subunit epsilon [Aegilops tauschii subsp. tauschii]	1.10876	1.09536	1.06291	1.08175	1.0872	0.000660967	0.0157225	535	58.8056	5.65576	27.1	6	13	13	21
XP_020197181.1	amino acid permease 3-like [Aegilops tauschii subsp. tauschii]	1.3231	1.28565	1.3189	1.25138	1.29476	0.000674046	0.0159696	479	51.4564	8.42627	3.55	9	2	2	2
XP_020191454.1	myosin-17-like [Aegilops tauschii subsp. tauschii]	0.873007	0.918944	0.918027	0.910989	0.905242	0.00068387	0.0161054	638	71.3727	6.20166	2.82	2	1	1	1
XP_020176895.1	uncharacterized protein LOC109762444 [Aegilops tauschii subsp. tauschii]	1.489	1.48092	1.41327	1.50962	1.4732	0.000684823	0.0161054	171	18.8307	10.5063	33.92	2	5	5	11
XP_020167380.1	chaperone protein ClpC2, chloroplastic [Aegilops tauschii subsp. tauschii] >gi|1149817274|ref|XP_020167381.1| chaperone protein ClpC2, chloroplastic [Aegilops tauschii subsp. tauschii]	0.947199	0.961348	0.956397	0.972721	0.959416	0.000688515	0.0161225	735	81.5656	5.46533	62.59	16	10	42	177
YP_874779.1	Yribosomal protein L23 (chloroplast) [Agrostis stolonifera]	1.15773	1.13374	1.08885	1.12402	1.12609	0.000691244	0.0161225	93	10.7388	10.1401	43.01	3	4	4	8
BAJ91309.1	predicted protein [Hordeum vulgare subsp. vulgare]	1.1469	1.12221	1.1926	1.12819	1.14748	0.000695485	0.0161392	167	17.328	6.68311	32.34	1	3	3	3
XP_020194137.1	uncharacterized protein LOC109779950 [Aegilops tauschii subsp. tauschii]	0.856365	0.825511	0.772968	0.851728	0.826643	0.00069715	0.0161392	126	13.513	9.92041	7.94	3	1	1	1
CAJ40963.1	putative vacuolar defense protein [Triticum aestivum]	1.41657	1.37977	1.35676	1.35831	1.37785	0.000702592	0.0161574	104	11.3364	6.88818	22.12	4	1	2	9
CDM86358.1	unnamed protein product [Triticum aestivum]	1.05561	1.10283	1.07502	1.07089	1.07609	0.000706915	0.0161574	279	29.7642	8.54346	40.5	8	6	9	34
XP_020147365.1	tubulin alpha-2 chain [Aegilops tauschii subsp. tauschii]	0.87644	0.884979	0.924936	0.889082	0.893859	0.000707035	0.0161574	449	49.8557	5.19873	25.61	4	5	9	18
XP_020194219.1	pyrophosphate--fructose 6-phosphate 1-phosphotransferase subunit alpha-like [Aegilops tauschii subsp. tauschii]	1.10527	1.13853	1.06692	1.14036	1.11277	0.000710366	0.0161574	499	54.4677	7.1665	24.45	4	9	9	24
XP_020174308.1	uncharacterized protein LOC109759880 [Aegilops tauschii subsp. tauschii]	1.24007	1.27759	1.21589	1.29788	1.25786	0.000710853	0.0161574	770	85.9367	6.56592	13.9	1	3	10	21
ADK98522.1	hypothetical protein [Triticum aestivum]	1.22742	1.35953	1.19892	1.2018	1.24692	0.000731694	0.01657	279	30.3214	5.12256	29.03	1	3	8	18
XP_020158588.1	zeaxanthin epoxidase, chloroplastic [Aegilops tauschii subsp. tauschii]	0.889061	0.904669	0.890501	0.929312	0.903386	0.000738477	0.01657	656	71.5323	7.23975	27.44	3	16	16	27
XP_010691068.1	PREDICTED: ribulose bisphosphate carboxylase/oxygenase activase, chloroplastic isoform X1 [Beta vulgaris subsp. vulgaris]	0.716095	0.808668	0.851954	0.752319	0.782259	0.000739239	0.01657	336	37.0097	6.16357	28.27	1	2	7	82
EMT18271.1	Cytokinin-O-glucosyltransferase 2 [Aegilops tauschii]	0.833178	0.768804	0.832508	0.850457	0.821237	0.000739704	0.01657	531	58.4523	6.93213	6.59	1	2	2	2
XP_020181079.1	serine hydroxymethyltransferase 4-like [Aegilops tauschii subsp. tauschii]	0.883061	0.905388	0.884762	0.876625	0.887459	0.000744872	0.0166051	530	57.4635	8.06006	23.21	3	5	7	10
BAK04958.1	predicted protein, partial [Hordeum vulgare subsp. vulgare]	1.41326	1.52984	1.44401	1.4294	1.45413	0.000747352	0.0166051	166	18.2238	7.82568	6.02	1	1	1	1
XP_020200363.1	putative L-ascorbate peroxidase 6 [Aegilops tauschii subsp. tauschii]	0.91711	0.916715	0.955739	0.935141	0.931176	0.000753135	0.0166397	332	35.7029	6.41748	12.05	2	3	3	4
XP_020149748.1	cold-shock protein CS120 [Aegilops tauschii subsp. tauschii]	1.34891	1.44059	1.67468	1.50732	1.49287	0.000754151	0.0166397	391	38.8622	7.56201	8.95	1	4	4	7
XP_020158803.1	eukaryotic translation initiation factor 2 subunit gamma-like [Aegilops tauschii subsp. tauschii] >gi|326509805|dbj|BAJ87118.1| predicted protein [Hordeum vulgare subsp. vulgare] >gi|326526469|dbj|BAJ97251.1| predicted protein [Hordeum vulgare subsp. vulgare]	1.09024	1.06336	1.06568	1.05768	1.06924	0.000775302	0.0170416	464	50.6327	8.52881	25	3	9	9	17
EMS66278.1	hypothetical protein TRIUR3_28763 [Triticum urartu]	0.867686	0.896224	0.850936	0.91049	0.881334	0.000778865	0.0170682	279	30.3869	5.5415	15.41	2	3	3	6
XP_020198495.1	cationic peroxidase SPC4-like [Aegilops tauschii subsp. tauschii]	1.07756	1.09604	1.06616	1.08537	1.08128	0.000786155	0.0171164	341	35.392	7.89893	22.29	3	6	6	20
EMT01840.1	Acyl-coenzyme A thioesterase 8 [Aegilops tauschii]	0.898753	0.891996	0.876874	0.84268	0.877575	0.000787855	0.0171164	64	7.27187	10.5063	28.13	3	1	1	1
XP_020185584.1	ras-related protein Rab11D-like [Aegilops tauschii subsp. tauschii]	1.05921	1.08632	1.07973	1.0966	1.08047	0.000791839	0.0171164	216	23.8504	7.95752	11.11	10	1	2	3
XP_020177313.1	chloroplast stem-loop binding protein of 41 kDa a, chloroplastic [Aegilops tauschii subsp. tauschii]	0.82991	0.814915	0.886088	0.902942	0.858464	0.000794758	0.0171164	397	41.1318	8.22119	46.85	2	2	16	78
EMS54042.1	hypothetical protein TRIUR3_06828 [Triticum urartu]	0.769875	0.729394	0.850019	0.838757	0.797011	0.000797481	0.0171164	353	40.1035	8.99756	5.95	2	1	1	2
ADC92551.1	UDP-glucosyltransferase HvUGT14077 [Hordeum vulgare subsp. vulgare]	0.871468	0.835301	0.806838	0.875954	0.84739	0.000798043	0.0171164	409	44.4874	5.64307	21.52	2	2	6	7
EMS52590.1	hypothetical protein TRIUR3_20541 [Triticum urartu]	1.16264	1.13564	1.2634	1.19253	1.18855	0.00080403	0.0171848	102	11.1562	9.40771	5.88	10	1	1	1
XP_020156492.1	phosphoglycerate kinase, cytosolic [Aegilops tauschii subsp. tauschii]	1.07727	1.09159	1.0943	1.09743	1.09015	0.000810002	0.0172527	401	42.0966	5.69385	79.55	4	1	26	161
EMS68283.1	Disease resistance protein RGA2 [Triticum urartu]	1.19369	1.13595	1.15679	1.27109	1.18938	0.000817687	0.0173626	478	54.0547	8.08936	1.46	1	1	1	1
EMS51433.1	hypothetical protein TRIUR3_32906 [Triticum urartu]	1.25126	1.26421	1.15673	1.24022	1.22811	0.000843733	0.0178525	226	24.389	7.37158	6.64	3	1	1	2
XP_020157272.1	oxalate oxidase GF-2.8-like [Aegilops tauschii subsp. tauschii]	0.845398	0.904748	0.865923	0.847714	0.865946	0.000862816	0.0181499	215	22.5766	5.8208	28.37	4	1	5	31
XP_020167711.1	aspartyl protease family protein At5g10770-like isoform X1 [Aegilops tauschii subsp. tauschii]	0.872207	0.905316	0.86259	0.899386	0.884875	0.000863526	0.0181499	503	52.591	8.1626	12.92	2	3	5	13
XP_020164270.1	uncharacterized aarF domain-containing protein kinase At4g31390, chloroplastic [Aegilops tauschii subsp. tauschii]	0.899783	0.929871	0.913121	0.952597	0.923843	0.000874281	0.0182558	676	75.5044	5.63037	32.69	3	19	19	33
BAJ88420.1	predicted protein [Hordeum vulgare subsp. vulgare]	0.875683	0.868584	0.894428	0.851379	0.872518	0.00087791	0.0182558	218	23.464	4.53857	7.34	4	1	1	5
AML47772.1	putative GDSL lipase acylhydrolase [Triticum aestivum]	1.23476	1.22791	1.20657	1.13881	1.20201	0.000877933	0.0182558	59	6.80247	5.8335	42.37	1	2	2	6
XP_020399381.1	zinc finger BED domain-containing protein RICESLEEPER 1-like [Zea mays]	0.865928	0.864839	0.862914	0.812976	0.851664	0.000887915	0.0184012	155	18.087	5.35107	14.84	1	1	1	1
EMT16850.1	Lipoxygenase 5, chloroplastic [Aegilops tauschii]	0.843246	0.856906	0.854006	0.850194	0.851088	0.000895484	0.0184202	604	66.529	9.33447	2.48	1	1	1	1
XP_020190543.1	peroxidase 1-like [Aegilops tauschii subsp. tauschii]	1.11054	1.13557	1.06755	1.07802	1.09792	0.000899944	0.0184202	157	16.4051	6.50732	31.85	1	3	4	20
XP_020169109.1	uncharacterized protein LOC109754602 [Aegilops tauschii subsp. tauschii]	0.855566	0.875173	0.844233	0.890844	0.866454	0.000900887	0.0184202	142	16.3825	10.77	28.17	3	3	3	6
XP_020155293.1	sucrose synthase 4 [Aegilops tauschii subsp. tauschii]	1.16465	1.19203	1.13431	1.25028	1.18532	0.000906792	0.0184202	383	44.1024	7.41553	26.11	1	2	7	14
EMS59248.1	hypothetical protein TRIUR3_30507 [Triticum urartu]	1.24613	1.27738	1.20314	1.21545	1.23552	0.000906988	0.0184202	222	24.2517	4.98291	19.82	8	3	5	7
EMS65111.1	40S ribosomal protein S8 [Triticum urartu]	1.03606	1.04933	1.05356	1.06072	1.04992	0.000907219	0.0184202	222	24.9985	10.4478	41.44	14	7	9	39
XP_020195789.1	uncharacterized aarF domain-containing protein kinase At1g79600, chloroplastic [Aegilops tauschii subsp. tauschii]	0.793924	0.80797	0.856923	0.903672	0.840622	0.000923591	0.0186187	600	67.2455	5.38916	33.33	1	2	14	31
XP_020146156.1	carbamoyl-phosphate synthase small chain, chloroplastic [Aegilops tauschii subsp. tauschii]	0.93902	0.923389	0.950972	0.941521	0.938725	0.000925298	0.0186187	320	35.2476	6.59521	32.19	1	1	5	5
XP_020160761.1	uncharacterized protein LOC109746058 [Aegilops tauschii subsp. tauschii]	1.05507	1.06816	1.0479	1.06287	1.0585	0.000927589	0.0186187	216	23.5874	9.11475	13.43	3	3	3	8
ABD66657.1	plastid ADP-glucose pyrophosphorylase large subunit [Triticum aestivum]	1.19972	1.2999	1.18432	1.16271	1.21166	0.000930688	0.0186187	396	43.8201	6.27783	49.24	1	1	17	30
CDM83155.1	unnamed protein product [Triticum aestivum]	1.23953	1.24295	1.32818	1.23853	1.2623	0.000931686	0.0186187	1281	144.106	7.51807	3.75	29	1	4	4
XP_020184956.1	adenylate kinase, chloroplastic [Aegilops tauschii subsp. tauschii]	0.829861	0.862407	0.864399	0.78798	0.836161	0.00094029	0.0187173	285	31.0024	7.13721	16.49	3	3	3	7
XP_020156066.1	hypersensitive-induced response protein 1-like [Aegilops tauschii subsp. tauschii]	0.878399	0.938824	0.916317	0.929952	0.915873	0.000947982	0.0187728	287	31.4811	5.97314	25.78	8	5	7	13
XP_020156132.1	cytochrome b-c1 complex subunit 7-like [Aegilops tauschii subsp. tauschii]	0.761092	0.853809	0.835532	0.862298	0.828183	0.000950225	0.0187728	171	19.0101	10.6675	17.54	2	1	3	8
EMS56421.1	Ras-related protein RIC2 [Triticum urartu]	1.18892	1.18633	1.13468	1.18451	1.17361	0.000952206	0.0187728	90	9.8619	4.80518	34.44	1	1	3	5
EMT00704.1	hypothetical protein F775_08758 [Aegilops tauschii]	0.949898	0.940525	0.923004	0.958243	0.942917	0.000963225	0.0189054	237	27.1675	5.93506	42.62	1	5	8	15
XP_020176506.1	photosynthetic NDH subunit of lumenal location 3, chloroplastic-like [Aegilops tauschii subsp. tauschii]	0.848443	0.890274	0.927454	0.900285	0.891614	0.000966521	0.0189054	221	24.1563	6.78564	40.27	4	8	8	21
XP_020194290.1	2-C-methyl-D-erythritol 2,4-cyclodiphosphate synthase, chloroplastic [Aegilops tauschii subsp. tauschii]	0.879779	0.828549	0.832625	0.86419	0.851285	0.000968271	0.0189054	161	17.4432	6.7124	42.86	3	5	5	8
XP_020162413.1	probable L-ascorbate peroxidase 7, chloroplastic [Aegilops tauschii subsp. tauschii]	0.924702	0.923143	0.876644	0.891313	0.90395	0.000981394	0.0190764	348	37.514	8.44092	39.37	4	6	11	39
XP_020193697.1	allene oxide synthase 1, chloroplastic [Aegilops tauschii subsp. tauschii]	1.20511	1.16277	1.10244	1.15466	1.15624	0.00098305	0.0190764	154	17.3309	5.38916	11.04	1	2	2	2
XP_020170590.1	serine--tRNA ligase, chloroplastic/mitochondrial [Aegilops tauschii subsp. tauschii]	0.880837	0.87654	0.919237	0.886316	0.890733	0.000992022	0.0191902	235	26.0185	6.01123	25.11	2	1	4	10
XP_020154829.1	uncharacterized protein LOC109740202 [Aegilops tauschii subsp. tauschii]	1.07722	1.10824	1.11644	1.11154	1.10336	0.00100164	0.0192839	260	28.8895	5.93506	4.62	1	1	1	2
XP_020179580.1	serine/threonine-protein phosphatase 4 regulatory subunit 2 [Aegilops tauschii subsp. tauschii]	0.905549	0.893373	0.864429	0.861099	0.881113	0.0010067	0.0192942	340	36.5376	4.37354	4.71	2	1	1	1
CDM86967.1	unnamed protein product [Triticum aestivum]	0.936637	0.94569	0.949365	0.902173	0.933466	0.00100754	0.0192942	2655	287.316	5.75732	1.66	1	3	3	3
EMT04330.1	Nucleoside diphosphate kinase 4, chloroplastic [Aegilops tauschii]	1.14191	1.16461	1.10694	1.09635	1.12745	0.00100757	0.0192942	241	26.1135	8.67529	26.56	5	7	7	20
EMS49182.1	hypothetical protein TRIUR3_21765 [Triticum urartu]	0.886734	0.920554	0.947174	0.905892	0.915088	0.00102809	0.0196149	776	87.1993	9.46631	15.85	4	10	10	19
AAQ64632.1	cytosolic glutathione reductase [Triticum monococcum]	1.14366	1.15384	1.16273	1.10436	1.14115	0.00103789	0.0197439	496	52.9984	6.29053	52.82	4	3	20	70
CDJ26542.1	unnamed protein product [Triticum aestivum]	0.929635	0.929754	0.937843	0.954103	0.937834	0.00105687	0.0199993	270	28.8842	7.95752	40.74	4	7	7	26
CDM82192.1	unnamed protein product [Triticum aestivum]	1.16356	1.07773	1.11003	1.14129	1.12315	0.00105818	0.0199993	579	62.9466	5.80811	16.58	2	2	6	14
CDM82987.1	unnamed protein product [Triticum aestivum]	0.959457	0.94445	0.951505	0.932463	0.946969	0.00107209	0.0201259	414	47.8956	8.76318	24.4	4	8	8	13
XP_020180778.1	embryo-specific protein ATS3A-like [Aegilops tauschii subsp. tauschii]	1.43545	1.33804	1.20482	1.28053	1.31471	0.00107841	0.0202517	185	19.3234	9.18799	11.35	3	2	2	2
XP_020167492.1	germin-like protein 4-1 [Aegilops tauschii subsp. tauschii]	0.842984	0.819238	0.727964	0.74737	0.784389	0.00108519	0.0202528	263	27.2171	8.85107	39.92	2	1	6	10
XP_015632686.1	PREDICTED: probable prefoldin subunit 4 [Oryza sativa Japonica Group]	0.831686	0.855906	0.867356	0.896413	0.862841	0.00109237	0.0202528	111	12.7684	4.729	30.63	2	2	2	3
EMS65732.1	Histone H1 [Triticum urartu]	1.12629	1.13399	1.09064	1.11356	1.11612	0.0010927	0.0202528	181	18.6989	10.7554	17.13	8	3	4	5
XP_020163728.1	proteasome subunit alpha type-3 [Aegilops tauschii subsp. tauschii]	1.05882	1.06627	1.05568	1.04181	1.05564	0.00109646	0.0203151	249	27.1498	6.15088	37.35	3	9	9	19
XP_020161851.1	GEM-like protein 5 [Aegilops tauschii subsp. tauschii]	1.22719	1.42699	1.28641	1.44425	1.34621	0.00110184	0.0203151	90	9.19828	4.58936	15.56	1	1	1	1
XP_020154303.1	ubiquinol oxidase 2, mitochondrial-like [Aegilops tauschii subsp. tauschii]	1.18014	1.1091	1.15313	1.15066	1.14826	0.00110908	0.0203767	192	21.2241	10.0522	3.65	1	1	1	2
P30110.1	GSTF1_WHEATRecName: Full=Glutathione S-transferase 1; AltName: Full=GST class-phi	0.552594	0.576046	0.69435	0.647081	0.617518	0.0011108	0.0203767	229	25.8592	5.60498	47.16	2	2	7	51
CDM84289.1	unnamed protein product [Triticum aestivum]	1.04219	1.05924	1.03576	1.06702	1.05105	0.00113506	0.0207405	684	73.2538	5.87158	40.2	6	14	23	68
NP_114267.1	ribulose-1,5-bisphosphate carboxylase/oxygenase large subunit (chloroplast) [Triticum aestivum]	0.906151	0.895337	0.939181	0.910429	0.912774	0.00114196	0.0207405	477	52.8164	6.90283	62.89	37	2	32	2013
XP_020168745.1	calmodulin-binding receptor-like cytoplasmic kinase 3 [Aegilops tauschii subsp. tauschii]	0.90579	0.892231	0.89992	0.894822	0.898191	0.00114266	0.0207405	180	20.9252	9.45166	10	3	1	1	2
XP_020199356.1	4-diphosphocytidyl-2-C-methyl-D-erythritol kinase, chloroplastic isoform X1 [Aegilops tauschii subsp. tauschii]	0.869102	0.916455	0.918911	0.895337	0.899951	0.00114694	0.0207913	345	37.8313	5.64307	15.65	2	1	4	7
XP_020158159.1	chitinase 8-like [Aegilops tauschii subsp. tauschii]	1.30245	1.18673	1.22104	1.18348	1.22342	0.00116215	0.0207913	255	27.1842	7.60596	18.04	1	3	4	7
AOG74959.1	ribulose-1,5-bisphosphate carboxylase/oxygenase large subunit, partial (chloroplast) [Poa asiae-minoris]	0.895918	0.855173	0.932874	0.896304	0.895067	0.00116309	0.0207913	157	17.0344	4.97021	52.23	3	3	13	733
AAS19468.1	delta tonoplast intrinsic protein TIP2;1 [Triticum aestivum]	1.18849	1.19009	1.15626	1.16995	1.1762	0.00116353	0.0207913	207	20.766	6.75635	5.31	1	1	1	2
XP_020167477.1	germin-like protein 4-1 [Aegilops tauschii subsp. tauschii]	0.829768	0.636463	0.709258	0.710327	0.721454	0.00116608	0.0207913	226	23.4669	8.646	35.4	2	1	4	6
XP_020186778.1	oxygen-evolving enhancer protein 1, chloroplastic [Aegilops tauschii subsp. tauschii]	0.905928	0.920241	0.957503	0.927942	0.927903	0.00116615	0.0207913	328	34.4074	5.89697	67.99	9	17	22	362
XP_020182481.1	60S ribosomal protein L21-2-like [Aegilops tauschii subsp. tauschii]	1.06064	1.09916	1.10247	1.1051	1.09184	0.00116759	0.0207913	164	18.6401	10.4185	34.15	5	2	8	27
KQJ94871.1	hypothetical protein BRADI_3g13740 [Brachypodium distachyon]	1.14339	1.10614	1.12898	1.09437	1.11822	0.00117332	0.0207913	123	13.943	6.0874	21.14	3	2	2	2
XP_020147332.1	40S ribosomal protein S12-like [Aegilops tauschii subsp. tauschii]	0.869118	0.904022	0.874553	0.908562	0.889064	0.00118263	0.0209082	144	15.3338	5.74463	57.64	2	1	7	12
XP_020156927.1	beta-carotene isomerase D27, chloroplastic [Aegilops tauschii subsp. tauschii]	0.915866	0.890798	0.866098	0.884983	0.889436	0.00118568	0.0210245	264	29.4127	8.38232	14.77	1	3	3	5
XP_020156704.1	xanthine dehydrogenase [Aegilops tauschii subsp. tauschii]	1.08894	1.11352	1.11105	1.06422	1.09443	0.00119895	0.0210793	1005	110.819	7.59131	21.09	4	10	16	21
XP_020150463.1	splicing factor 3B subunit 3-like [Aegilops tauschii subsp. tauschii]	1.10032	1.05873	1.05883	1.09936	1.07931	0.00120117	0.0210793	1227	135.67	5.65576	10.51	3	10	10	14
XP_020193321.1	psbP domain-containing protein 1, chloroplastic [Aegilops tauschii subsp. tauschii]	0.933578	0.94676	0.954802	0.963664	0.949701	0.00121101	0.0211335	280	30.8278	8.60205	30	3	7	7	16
XP_020167824.1	phospholipid hydroperoxide glutathione peroxidase 1, chloroplastic-like [Aegilops tauschii subsp. tauschii] >gi|475468316|gb|EMT02278.1| Phospholipid hydroperoxide glutathione peroxidase 1, chloroplastic [Aegilops tauschii]	0.851467	0.917741	0.87023	0.829735	0.867293	0.00121224	0.0211335	149	16.6816	8.96826	39.6	2	2	5	16
BAB19810.1	ribulose-1,5-bisphosphate carboxylase/oxygenase small subunit [Triticum aestivum]	0.884356	0.884684	0.907778	0.898144	0.89374	0.00121831	0.0212475	136	15.8759	7.02002	93.38	11	5	14	597
EMS56969.1	Putative aldehyde oxidase-like protein [Triticum urartu]	1.11356	1.22437	1.12707	1.14943	1.15361	0.00123803	0.0214128	178	19.2821	5.59229	8.43	1	1	1	1
XP_020160511.1	annexin D1-like [Aegilops tauschii subsp. tauschii]	0.871343	0.891401	0.885267	0.907526	0.888884	0.00124368	0.0214128	268	30.2598	7.26904	40.3	2	7	9	16
BAJ85701.1	predicted protein [Hordeum vulgare subsp. vulgare]	1.07677	1.16255	1.19386	1.15912	1.14807	0.00124429	0.0214128	264	28.6616	7.41553	12.5	13	2	3	3
AFP49819.1	LEA protein [Triticum turgidum subsp. durum]	1.08586	1.08305	1.10895	1.05498	1.08321	0.00128272	0.0220412	268	28.8057	5.36377	65.67	5	14	15	75
XP_020177482.1	flavonoid O-methyltransferase-like protein Os11g0303600 [Aegilops tauschii subsp. tauschii]	0.85463	0.82099	0.828394	0.856907	0.84023	0.00128735	0.022089	263	28.3466	6.30322	19.39	3	2	2	5
XP_020166330.1	cycloartenol synthase-like [Aegilops tauschii subsp. tauschii]	0.757296	0.777736	0.879441	0.849845	0.816079	0.00129461	0.022089	684	77.7577	6.0874	2.92	3	2	2	2
BAK06092.1	predicted protein [Hordeum vulgare subsp. vulgare]	1.1233	1.20739	1.15607	1.27301	1.18994	0.00130972	0.0222445	208	21.1284	7.7085	8.65	2	1	1	1
XP_020178935.1	ruvB-like 2 [Aegilops tauschii subsp. tauschii]	1.05231	1.06357	1.07575	1.10268	1.07358	0.00131241	0.0222445	474	51.7079	5.63037	11.81	3	5	5	5
CBH32609.1	glucan endo-1,3-beta-glucosidase GII precursor,putative, expressed [Triticum aestivum]	0.898406	0.797634	0.863796	0.824587	0.846106	0.00131398	0.0222445	157	17.0865	5.47803	10.83	1	1	1	2
AQU14669.1	ribosomal protein S2 [Triticum aestivum]	1.19378	1.16089	1.16598	1.18519	1.17646	0.00133073	0.0225216	308	33.2494	5.021	43.51	1	4	12	48
XP_020170185.1	CTP synthase [Aegilops tauschii subsp. tauschii]	1.08411	1.15432	1.14435	1.09667	1.11986	0.00133728	0.0226282	577	63.0201	6.49365	7.8	13	3	5	5
AFU52947.1	monodehydroascorbate reductase 4 [Triticum aestivum]	0.887105	0.95286	0.882215	0.900565	0.905686	0.00134834	0.0226718	287	31.665	6.25244	16.03	1	1	3	4
EMS45815.1	putative aquaporin TIP1-1 [Triticum urartu]	1.11912	1.104	1.12783	1.07423	1.10629	0.00135061	0.0226718	141	14.2115	8.98291	6.38	2	1	1	3
XP_020199068.1	uncharacterized protein LOC109784868 [Aegilops tauschii subsp. tauschii]	0.82391	0.810902	0.74359	0.878364	0.814191	0.00135864	0.0227772	495	55.642	5.31299	11.72	1	2	4	8
XP_020162148.1	uncharacterized protein LOC109747514 [Aegilops tauschii subsp. tauschii]	0.748785	0.81583	0.862815	0.854597	0.820507	0.00136758	0.022882	116	11.4851	10.3452	61.21	1	3	7	40
EMS63290.1	hypothetical protein TRIUR3_02360 [Triticum urartu]	1.22827	1.19809	1.26704	1.29197	1.24634	0.00139164	0.0230899	81	7.97909	8.67529	17.28	2	1	1	2
EMS52252.1	3-hydroxyisobutyryl-CoA hydrolase 1 [Triticum urartu]	1.39648	1.46816	1.47781	1.41603	1.43962	0.001394	0.0230899	392	42.8759	7.89893	15.82	1	1	4	6
XP_020160629.1	thaumatin-like protein [Aegilops tauschii subsp. tauschii]	1.11775	1.11039	1.08883	1.12053	1.10938	0.00139805	0.023193	176	18.3195	4.83057	28.98	3	3	3	8
XP_020180573.1	rhodanese-like domain-containing protein 14, chloroplastic [Aegilops tauschii subsp. tauschii]	0.923636	0.932492	0.94413	0.888343	0.92215	0.00141421	0.0232955	229	25.6253	8.76318	51.97	2	8	8	23
XP_020183803.1	peroxidase 1-like [Aegilops tauschii subsp. tauschii]	0.714154	0.780545	0.766231	0.760805	0.755434	0.00141815	0.0233975	312	33.0602	5.89697	19.23	39	1	5	13
BAK05273.1	predicted protein [Hordeum vulgare subsp. vulgare]	1.10857	1.10957	1.06723	1.12929	1.10366	0.00142516	0.0234989	82	9.41958	5.50342	14.63	2	1	1	1
XP_020166832.1	uncharacterized protein LOC109752349 [Aegilops tauschii subsp. tauschii]	1.09138	1.06986	1.10292	1.06619	1.08259	0.00143808	0.0235367	276	28.6895	9.99365	17.03	1	4	4	12
EMT06443.1	Pyruvate dehydrogenase E1 component subunit alpha-2, mitochondrial [Aegilops tauschii]	1.1007	1.13116	1.21163	1.20425	1.16193	0.0014387	0.0235367	95	10.8927	7.51807	14.74	2	1	1	1
XP_020195980.1	pyruvate dehydrogenase E1 component subunit beta-3, chloroplastic-like [Aegilops tauschii subsp. tauschii]	0.89379	0.936439	0.879407	0.879352	0.897247	0.00144911	0.0235488	342	37.5579	5.14795	18.42	3	3	4	11
XP_020201298.1	IQ domain-containing protein IQM3-like [Aegilops tauschii subsp. tauschii]	0.797417	0.810697	0.862358	0.902148	0.843155	0.00145392	0.0235488	215	23.6868	7.76709	6.05	5	1	1	1
EMS49467.1	Aquaporin PIP1-2 [Triticum urartu]	1.16184	1.11571	1.14549	1.12809	1.13778	0.00145524	0.0235488	288	30.6629	8.80713	21.88	10	4	4	8
XP_020178866.1	phenylalanine ammonia-lyase [Aegilops tauschii subsp. tauschii]	0.859555	0.818015	0.873109	0.890787	0.860367	0.00145758	0.0235488	704	75.5719	6.27783	18.89	24	5	9	15
CAA77085.1	glucan endo-1,3-beta-D-glucosidase [Triticum aestivum]	0.913252	0.92477	0.918549	0.901873	0.914611	0.00146353	0.0235488	335	35.5699	8.74854	34.33	4	6	9	51
BAJ89823.1	predicted protein [Hordeum vulgare subsp. vulgare]	1.19536	1.2052	1.14623	1.18049	1.18182	0.00147384	0.023622	363	41.0609	6.81494	22.31	1	6	6	7
EMT12296.1	hypothetical protein F775_28997 [Aegilops tauschii]	1.22857	1.30462	1.45524	1.36535	1.33844	0.00147746	0.023622	347	38.6498	6.771	55.04	7	3	16	41
XP_020151519.1	OTU domain-containing protein 6B [Aegilops tauschii subsp. tauschii]	0.938717	0.94623	0.922732	0.904	0.92792	0.00147775	0.023622	310	34.4295	7.15186	7.42	3	2	2	2
BAJ85020.1	predicted protein [Hordeum vulgare subsp. vulgare]	0.729592	0.763498	0.849054	0.821319	0.790866	0.00148415	0.023622	68	7.81006	8.48486	47.06	2	2	2	3
XP_020147102.1	somatic embryogenesis receptor kinase 2-like [Aegilops tauschii subsp. tauschii]	0.953693	0.912004	0.91023	0.916584	0.923128	0.001525	0.0243565	230	24.5192	8.83643	7.83	1	1	1	1
XP_020188297.1	dehydrin DHN3 isoform X1 [Aegilops tauschii subsp. tauschii]	1.24318	1.18881	1.18649	1.17832	1.1992	0.00153998	0.0243577	164	16.3077	8.19189	26.83	1	1	2	5
AFV51840.1	farnesyl pyrophosphate synthase [Triticum aestivum]	0.838091	0.856666	0.916892	0.919328	0.882744	0.00154195	0.0243577	305	35.1669	5.60498	27.87	6	7	7	7
EMS61578.1	hypothetical protein TRIUR3_22187 [Triticum urartu]	1.18411	1.07953	1.16744	1.1407	1.14294	0.00154569	0.0243577	427	47.171	5.5415	17.8	1	2	5	12
XP_020150995.1	uncharacterized protein LOC109736192 [Aegilops tauschii subsp. tauschii]	0.875621	0.874394	0.8254	0.821638	0.849263	0.00154717	0.0243577	264	29.5355	4.42432	43.94	3	4	9	17
YP_398412.1	Atp4 (mitochondrion) [Triticum aestivum]	1.07269	1.08014	1.09505	1.04762	1.07387	0.00155335	0.0243577	154	17.5515	9.92041	33.77	13	5	5	13
BAJ07089.1	benzoxazinone:UDP-Glc glucosyltransferase [Triticum aestivum]	1.15744	1.15812	1.12645	1.0949	1.13423	0.00155835	0.0243895	125	13.6981	5.45264	30.4	1	3	3	4
XP_020188351.1	probable sarcosine oxidase [Aegilops tauschii subsp. tauschii]	0.909234	0.897561	0.88645	0.925788	0.904758	0.0015607	0.0243895	302	31.4754	4.97021	16.23	1	2	3	5
XP_020150800.1	late embryogenesis abundant protein 31-like [Aegilops tauschii subsp. tauschii]	1.33624	1.26117	1.20434	1.30995	1.27793	0.00157383	0.0244832	168	17.2841	4.37354	25.6	2	2	2	4
ACQ41881.1	germin-like protein 2 [Triticum aestivum]	0.874054	0.930637	0.907854	0.854277	0.891706	0.00157533	0.0245141	224	23.6572	6.91748	29.02	3	2	6	41
EMT22501.1	hypothetical protein F775_17385 [Aegilops tauschii]	0.858595	0.932861	0.890609	0.848869	0.882734	0.0015764	0.0245141	223	25.4354	4.84326	16.14	1	1	3	4
XP_020177507.1	aspartic proteinase nepenthesin-1-like [Aegilops tauschii subsp. tauschii]	0.808541	0.816607	0.894522	0.880849	0.85013	0.00159123	0.0246068	141	14.8897	9.17334	22.7	1	3	3	4
XP_020151947.1	1-deoxy-D-xylulose 5-phosphate reductoisomerase, chloroplastic [Aegilops tauschii subsp. tauschii]	0.916863	0.91097	0.907413	0.885875	0.90528	0.00160935	0.0247908	479	52.3233	7.72314	19.42	7	8	8	14
XP_020186681.1	uncharacterized protein LOC109772407 [Aegilops tauschii subsp. tauschii]	1.56396	1.59582	1.3355	1.3075	1.45069	0.00161387	0.0247908	69	7.7939	10.4185	30.43	3	2	2	2
XP_020194202.1	vam6/Vps39-like protein isoform X1 [Aegilops tauschii subsp. tauschii]	1.26449	1.22932	1.17222	1.15021	1.20406	0.00162613	0.0249729	984	110.549	7.2251	1.83	3	1	1	1
BAJ93915.1	predicted protein [Hordeum vulgare subsp. vulgare]	0.90456	0.943095	0.906397	0.882253	0.909076	0.00162902	0.0249729	292	32.95	8.00146	34.25	1	3	10	80
XP_020195416.1	adenylosuccinate synthetase 2, chloroplastic [Aegilops tauschii subsp. tauschii]	0.953297	0.949297	0.94491	0.94046	0.946991	0.00163997	0.0250633	466	50.6333	7.63525	30.47	4	11	11	23
EMT13787.1	Formate--tetrahydrofolate ligase [Aegilops tauschii]	0.94639	0.956478	0.943594	0.968928	0.953848	0.00165807	0.0252427	655	69.7976	6.87354	31.3	2	2	14	38
XP_020181848.1	uncharacterized protein LOC109767506 [Aegilops tauschii subsp. tauschii]	1.23458	1.23279	1.20131	1.24226	1.22773	0.00166127	0.0252427	619	68.3095	8.5874	8.56	3	4	5	7
XP_020164165.1	thylakoid lumenal 29 kDa protein, chloroplastic [Aegilops tauschii subsp. tauschii]	0.912201	0.891665	0.888749	0.877969	0.892646	0.00167277	0.0253318	377	40.5961	8.89502	53.32	2	7	17	108
EMT21133.1	12-oxophytodienoate reductase 2 [Aegilops tauschii]	1.42839	1.48659	1.55771	1.20061	1.41833	0.00167626	0.0254204	178	19.9397	5.0083	9.55	6	1	1	3
XP_020188695.1	tropinone reductase homolog At5g06060-like [Aegilops tauschii subsp. tauschii]	1.15885	1.13925	1.26407	1.15028	1.17811	0.00169245	0.0255086	201	21.3599	5.8335	10.45	1	1	2	2
XP_020201330.1	cytochrome b6-f complex iron-sulfur subunit, chloroplastic [Aegilops tauschii subsp. tauschii] >gi|68566191|sp|Q7X9A6.1|UCRIA_WHEAT RecName: Full=Cytochrome b6-f complex iron-sulfur subunit, chloroplastic; AltName: Full=Plastohydroquinone:plastocyanin oxidoreductase iron-sulfur protein; AltName: Full=Rieske iron-sulfur protein; Short=ISP; Short=RISP; Flags: Precursor >gi|32394644|gb|AAM88439.1| p…	0.928666	0.918333	0.953981	0.922064	0.930761	0.00169653	0.0255334	222	24.1016	8.17725	53.6	2	7	10	74
XP_020200075.1	pathogenesis-related protein 1-like [Aegilops tauschii subsp. tauschii]	0.848946	0.909797	0.909437	0.839654	0.876958	0.0017	0.0255334	160	17.0526	5.31299	40	7	1	4	8
XP_020187630.1	formin-like protein 16 [Aegilops tauschii subsp. tauschii]	1.11677	1.11137	1.10008	1.1422	1.1176	0.00173323	0.0259203	333	35.3203	9.34912	5.41	2	1	1	1
XP_020193100.1	GDSL esterase/lipase EXL3-like [Aegilops tauschii subsp. tauschii]	1.1461	1.17624	1.08323	1.12775	1.13333	0.00175428	0.0260921	446	47.5627	7.86963	3.14	1	1	1	1
EMS44988.1	hypothetical protein TRIUR3_31845 [Triticum urartu]	1.15548	1.20118	1.1993	1.16684	1.1807	0.00175433	0.0260921	582	64.6298	5.22412	1.89	3	1	1	1
#N/A	#N/A	1.20161	1.23803	1.10806	1.12984	1.16938	0.00176274	0.0261773	32	3.80195	4.75439	31.25	5	1	1	1
BAJ90882.1	predicted protein [Hordeum vulgare subsp. vulgare]	0.865888	0.877574	0.926371	0.892945	0.890694	0.00178502	0.0265142	213	22.8699	9.77393	49.3	3	13	13	206
XP_020178573.1	probable lactoylglutathione lyase, chloroplastic isoform X1 [Aegilops tauschii subsp. tauschii]	0.840191	0.87255	0.928883	0.879888	0.880378	0.00179544	0.0265142	206	23.5848	7.78174	26.7	2	3	5	8
XP_020195606.1	ER membrane protein complex subunit 4 [Aegilops tauschii subsp. tauschii]	1.07691	1.08644	1.11478	1.09621	1.09358	0.00179993	0.0265142	178	19.3009	9.40771	10.67	3	2	2	2
XP_020168294.1	protein TRI1-like [Aegilops tauschii subsp. tauschii]	0.932723	0.883397	0.896442	0.883516	0.89902	0.0018023	0.0265142	153	16.254	10.272	22.22	3	3	3	5
CDM82240.1	unnamed protein product [Triticum aestivum]	0.909651	0.920604	0.904532	0.938632	0.918355	0.00181682	0.0266802	1002	113.4	5.43994	28.34	4	18	26	52
XP_020163108.1	calcium-transporting ATPase 8, plasma membrane-type-like [Aegilops tauschii subsp. tauschii]	1.04231	1.06566	1.06622	1.08329	1.06437	0.00182464	0.0266802	1079	117.083	6.63916	8.8	10	7	7	12
EMS47119.1	Aldo-keto reductase family 4 member C10 [Triticum urartu]	1.18581	1.13779	1.09598	1.13132	1.13773	0.00182953	0.0266988	300	33.0781	6.68311	32	6	7	7	9
XP_020170017.1	uncharacterized protein LOC109755533 [Aegilops tauschii subsp. tauschii]	0.391385	0.414122	0.593414	0.297246	0.424042	0.00183433	0.0266988	709	77.8184	7.31299	2.54	1	1	1	1
XP_020165566.1	uncharacterized protein LOC109751072 [Aegilops tauschii subsp. tauschii]	0.833226	0.85712	0.780409	0.911753	0.845627	0.00185963	0.0270719	307	34.0155	8.646	12.05	3	3	3	4
XP_020182981.1	magnesium protoporphyrin IX methyltransferase, chloroplastic [Aegilops tauschii subsp. tauschii]	0.863591	0.853618	0.857558	0.848957	0.855931	0.00187617	0.027298	189	20.2465	8.27979	12.7	1	3	3	4
BAK01943.1	predicted protein [Hordeum vulgare subsp. vulgare]	1.14995	1.09946	1.08211	1.08014	1.10291	0.00190154	0.0274725	264	28.0897	7.38623	17.8	3	4	4	6
XP_020196627.1	protein ECERIFERUM 26-like [Aegilops tauschii subsp. tauschii]	1.38964	1.44658	1.26135	1.27455	1.34303	0.00190542	0.0274725	430	46.5057	5.17334	9.53	2	4	4	6
AJA40004.1	ribosomal protein S11 (chloroplast) [Triticum aestivum]	0.756674	0.837037	0.88086	0.814956	0.822382	0.00191337	0.0274725	109	11.7785	12.0151	37.61	19	1	3	4
EMS51097.1	hypothetical protein TRIUR3_06539 [Triticum urartu]	1.86409	1.96057	1.52342	1.5038	1.71297	0.00191453	0.0274725	88	9.5577	8.49951	7.95	2	1	1	1
AAZ91463.1	delta-1-pyrroline-5-carboxylate dehydrogenase [Triticum turgidum]	1.02959	1.02225	1.05111	1.03305	1.034	0.00194588	0.027982	551	61.0524	7.13721	16.33	4	7	7	17
XP_020190115.1	11 kDa late embryogenesis abundant protein-like [Aegilops tauschii subsp. tauschii]	1.73653	1.77388	1.51935	1.62303	1.6632	0.0019585	0.0280597	143	14.4581	7.21045	12.59	2	2	2	2
CDM81275.1	unnamed protein product [Triticum aestivum]	0.839105	0.883877	0.856953	0.906713	0.871662	0.00198814	0.0283968	515	57.9321	8.47021	11.84	16	2	6	9
XP_020161308.1	calvin cycle protein CP12-1, chloroplastic-like [Aegilops tauschii subsp. tauschii]	0.832251	0.841131	0.878101	0.84944	0.850231	0.00199737	0.0283968	88	9.27909	4.41162	25	3	2	2	10
EMS64313.1	Cytochrome P450 97B2, chloroplastic [Triticum urartu]	0.869215	0.877845	0.810213	0.842974	0.850062	0.00199936	0.0283968	393	44.4016	5.46533	10.43	6	3	3	3
XP_020188413.1	coatomer subunit zeta-3-like [Aegilops tauschii subsp. tauschii]	0.774756	0.833283	0.76343	0.772878	0.786087	0.00200598	0.0283968	177	19.2799	4.91943	14.12	2	1	1	1
EMT06167.1	Catalase isozyme 2 [Aegilops tauschii]	0.89668	0.920025	0.928274	0.862892	0.901968	0.00200728	0.0283968	505	58.1098	6.91748	61.78	2	2	25	157
AAD28732.1	AF112965_1beta-1,3-glucanase precursor [Triticum aestivum]	0.948115	0.886391	0.920275	0.89974	0.91363	0.002017	0.0283968	202	20.8148	7.1665	13.37	1	2	2	8
CDM81419.1	unnamed protein product [Triticum aestivum]	1.06042	1.11339	1.11153	1.12266	1.102	0.00201836	0.0283968	782	84.9514	5.60498	10.74	1	6	6	8
AAK01174.2	AF314182_1triose phosphate translocator [Triticum aestivum]	1.08197	1.14133	1.06879	1.10036	1.09811	0.00202811	0.0283968	399	42.9129	9.56885	11.28	5	5	5	15
XP_020165849.1	protein OPAQUE1 [Aegilops tauschii subsp. tauschii]	0.849321	0.911826	0.83668	0.814428	0.853063	0.00202826	0.0283968	1432	162.908	8.70459	2.23	3	2	2	2
XP_020201289.1	stress-response A/B barrel domain-containing protein At5g22580-like [Aegilops tauschii subsp. tauschii]	1.28152	1.2799	1.54879	1.41161	1.38046	0.00203319	0.0283968	76	8.57999	5.2876	32.89	2	2	2	4
XP_020197739.1	uncharacterized protein LOC109783551 [Aegilops tauschii subsp. tauschii]	1.13058	1.28109	1.24383	1.17497	1.20762	0.00203574	0.0284164	358	38.6352	6.34131	6.98	1	3	3	4
EMT01264.1	hypothetical protein F775_09581 [Aegilops tauschii]	1.12784	1.08943	1.12386	1.20929	1.1376	0.00204839	0.0284164	255	28.3292	8.71924	7.06	1	1	1	1
XP_020146594.1	rhodanese-like domain-containing protein 9, chloroplastic [Aegilops tauschii subsp. tauschii]	0.84709	0.888275	0.860531	0.847198	0.860773	0.00205252	0.0284164	173	18.9982	9.05615	58.38	2	4	7	23
EMT21970.1	Insulin-degrading enzyme [Aegilops tauschii]	0.48381	0.360883	0.748258	0.398635	0.497896	0.00205489	0.0284164	119	13.7482	6.30322	56.3	1	1	5	6
XP_020187520.1	E3 UFM1-protein ligase 1 homolog [Aegilops tauschii subsp. tauschii]	0.906902	0.88212	0.880362	0.87416	0.885886	0.00207632	0.0287021	119	13.1429	5.5542	15.97	1	1	2	2
XP_020181080.1	aminopeptidase M1-B [Aegilops tauschii subsp. tauschii]	1.10145	1.05554	1.08811	1.09219	1.08432	0.00207863	0.0287021	871	97.6656	5.17334	22.27	4	4	18	31
XP_020185466.1	ABC transporter E family member 2 [Aegilops tauschii subsp. tauschii]	1.11363	1.11262	1.06654	1.12457	1.10434	0.00209652	0.0289128	538	60.6115	7.21045	11.71	5	4	6	8
XP_020177507.1	aspartic proteinase nepenthesin-1-like [Aegilops tauschii subsp. tauschii]	0.906958	0.943768	0.888193	0.899496	0.909604	0.00211717	0.0291226	438	46.4114	7.89893	10.73	1	4	4	4
XP_020187470.1	protein NRT1/ PTR FAMILY 8.3-like [Aegilops tauschii subsp. tauschii]	1.20728	1.12364	1.19227	1.15557	1.16969	0.00214482	0.0293314	585	64.3969	5.26221	7.18	11	3	3	3
XP_020177696.1	calcineurin subunit B-like [Aegilops tauschii subsp. tauschii]	1.17713	1.11477	1.11928	1.16318	1.14359	0.00215937	0.0295393	90	10.2323	5.0083	7.78	5	1	1	1
XP_020191993.1	probable cinnamyl alcohol dehydrogenase 1 [Aegilops tauschii subsp. tauschii]	1.23371	1.2475	1.15335	1.13461	1.19229	0.00216725	0.0296098	446	48.1311	8.14795	25.34	1	2	8	12
OQU92746.1	hypothetical protein SORBI_3001G402050, partial [Sorghum bicolor]	1.11263	1.14909	1.08578	1.07774	1.10631	0.00218032	0.02968	65	7.45912	11.1655	40	6	3	3	9
XP_020185998.1	trans-cinnamate 4-monooxygenase [Aegilops tauschii subsp. tauschii]	1.05322	1.0369	1.03645	1.0319	1.03962	0.00219265	0.0297499	499	57.1951	8.80713	26.05	9	7	10	13
XP_020157080.1	NADP-dependent malic enzyme-like [Aegilops tauschii subsp. tauschii]	0.895851	0.828316	0.865279	0.817027	0.851618	0.00219573	0.0298195	551	61.2146	6.99072	29.58	2	2	13	36
XP_020174317.1	probable glutathione S-transferase GSTU1 [Aegilops tauschii subsp. tauschii]	0.797147	0.875605	0.830671	0.846377	0.83745	0.00221703	0.030024	222	24.9987	6.40479	10.36	1	1	3	9
XP_020173532.1	actin-depolymerizing factor 2 [Aegilops tauschii subsp. tauschii] >gi|326505120|dbj|BAK02947.1| predicted protein [Hordeum vulgare subsp. vulgare] >gi|475324555|gb|EMT00264.1| Actin-depolymerizing factor 2 [Aegilops tauschii] >gi|698364689|gb|AIT97055.1| actin-depolymerizing factor 6 [Triticum aestivum]	1.08238	1.06938	1.04903	1.11284	1.07841	0.00222761	0.0300264	132	15.4638	5.23682	9.09	3	1	1	1
XP_020174592.1	putative 4-hydroxy-4-methyl-2-oxoglutarate aldolase 2 [Aegilops tauschii subsp. tauschii]	1.16879	1.13793	1.08945	1.07897	1.11878	0.00223315	0.0300264	248	26.458	9.51025	17.74	2	3	4	8
XP_020154470.1	cytochrome P450 71A1-like [Aegilops tauschii subsp. tauschii]	1.29888	1.17311	1.34652	1.3641	1.29565	0.00223543	0.0300288	514	56.8532	8.57275	1.95	2	1	1	1
XP_020155006.1	V-type proton ATPase subunit a3-like [Aegilops tauschii subsp. tauschii]	1.09611	1.0943	1.10004	1.10219	1.09816	0.00224376	0.0300288	663	75.4912	6.21436	26.4	9	14	14	44
XP_020163178.1	protein TIC 55, chloroplastic [Aegilops tauschii subsp. tauschii]	0.940351	0.949815	0.966876	0.944758	0.95045	0.00224623	0.0300968	471	52.7368	8.42627	40.13	5	15	15	42
XP_020185985.1	60S ribosomal protein L27a-3-like [Aegilops tauschii subsp. tauschii]	1.05971	1.08081	1.05965	1.05827	1.06461	0.0022748	0.0302981	145	15.9837	10.6675	46.9	5	5	8	29
BAJ88246.1	predicted protein [Hordeum vulgare subsp. vulgare]	0.685692	0.759849	0.761162	0.769624	0.744082	0.00229113	0.0304984	95	10.4241	6.26514	60	1	1	4	27
XP_020148338.1	mitochondrial carnitine/acylcarnitine carrier-like protein [Aegilops tauschii subsp. tauschii] >gi|475561280|gb|EMT13748.1| Mitochondrial carnitine/acylcarnitine carrier-like protein [Aegilops tauschii]	0.875827	0.878669	0.899356	0.927661	0.895378	0.00231144	0.0306313	97	10.0203	9.18799	23.71	2	1	1	2
XP_020172126.1	transcription factor VIP1-like [Aegilops tauschii subsp. tauschii]	1.23517	1.25575	1.24423	1.24594	1.24527	0.00231159	0.0306313	184	20.8177	9.78857	16.85	6	2	2	2
XP_020176507.1	mitochondrial adenine nucleotide transporter ADNT1 [Aegilops tauschii subsp. tauschii]	0.900158	0.889911	0.883654	0.954544	0.907067	0.00232516	0.0306967	354	38.5272	9.45166	8.19	2	2	2	2
XP_020156950.1	protein NRT1/ PTR FAMILY 4.6-like [Aegilops tauschii subsp. tauschii]	1.17533	1.20314	1.28667	1.12498	1.19753	0.00232913	0.0306967	626	66.8477	8.63135	2.24	1	1	1	1
XP_020187040.1	6-phosphogluconate dehydrogenase, decarboxylating 1-like [Aegilops tauschii subsp. tauschii] >gi|1149722257|ref|XP_020187041.1| 6-phosphogluconate dehydrogenase, decarboxylating 1-like [Aegilops tauschii subsp. tauschii]	0.855101	0.892103	0.776999	0.81461	0.834703	0.00232986	0.0306967	222	24.0612	4.93213	43.69	2	1	7	21
XP_020168501.1	fumarylacetoacetase [Aegilops tauschii subsp. tauschii]	1.2556	1.49943	1.24983	1.29237	1.32431	0.00235905	0.0310251	427	46.8145	5.78271	31.15	1	1	10	24
XP_020161074.1	ankyrin repeat domain-containing protein 2A-like [Aegilops tauschii subsp. tauschii]	1.10647	1.08826	1.07226	1.09446	1.09036	0.00237461	0.0310897	398	41.7295	4.60205	55.53	2	6	15	43
XP_020169852.1	acetyl-coenzyme A synthetase, chloroplastic/glyoxysomal-like [Aegilops tauschii subsp. tauschii]	0.893793	0.953529	0.910032	0.925306	0.920665	0.0023826	0.031154	632	70.182	5.93506	11.08	3	4	5	9
XP_020174127.1	trigger factor-like protein TIG, Chloroplastic [Aegilops tauschii subsp. tauschii]	1.0505	1.06127	1.02372	1.06158	1.04927	0.00240248	0.0312819	578	64.5053	6.1001	27.68	3	12	12	17
XP_020167509.1	prohibitin-1, mitochondrial-like [Aegilops tauschii subsp. tauschii]	1.06391	1.04946	1.03857	1.05233	1.05107	0.0024031	0.0312819	289	31.8781	9.71533	58.13	4	13	13	39
XP_020199568.1	inner membrane protein PPF-1, chloroplastic-like [Aegilops tauschii subsp. tauschii]	0.915749	0.854876	0.919417	0.880551	0.892648	0.00240725	0.0313454	344	37.5039	5.22412	5.52	3	2	2	2
XP_020156404.1	uncharacterized protein LOC109741741 [Aegilops tauschii subsp. tauschii]	1.4067	1.35497	1.37207	1.39686	1.38265	0.00244941	0.0317928	166	17.1939	5.05908	12.05	2	1	2	6
XP_020173671.1	chemocyanin-like [Aegilops tauschii subsp. tauschii]	1.32639	1.27838	1.1763	1.21556	1.24916	0.00245969	0.0317928	124	12.8205	9.84717	17.74	1	2	2	4
XP_020195012.1	stromal processing peptidase, chloroplastic isoform X1 [Aegilops tauschii subsp. tauschii]	0.903045	0.927613	0.886489	0.905095	0.90556	0.00246353	0.0317928	1034	115.483	5.56689	13.06	3	10	10	11
XP_020191501.1	pyrophosphate-energized vacuolar membrane proton pump [Aegilops tauschii subsp. tauschii]	1.09499	1.12558	1.13297	1.10608	1.1149	0.00247361	0.0318547	688	71.8559	6.03662	22.82	5	4	15	43
CDM84568.1	unnamed protein product [Triticum aestivum]	1.13455	1.07642	1.07168	1.10235	1.09625	0.00249293	0.032045	405	43.9864	5.37646	22.96	1	4	8	34
XP_020150592.1	tubulin beta-3 chain [Aegilops tauschii subsp. tauschii]	1.20041	1.14036	1.12305	1.09557	1.13985	0.00251523	0.0322951	445	49.9277	4.76709	33.93	17	1	13	42
EMS47116.1	Delta-1-pyrroline-5-carboxylate synthase [Triticum urartu]	1.42272	1.26814	1.28493	1.14942	1.2813	0.00251594	0.0322951	434	47.1096	6.39209	44.47	1	1	16	35
XP_020190428.1	T-complex protein 1 subunit delta [Aegilops tauschii subsp. tauschii]	1.03942	1.04629	1.08479	1.05337	1.05597	0.00252898	0.0323554	267	29.6328	6.68311	20.97	3	5	5	9
ABG43091.1	histone deacetylase HDAC2 [Triticum aestivum]	1.13088	1.18324	1.11174	1.06822	1.12352	0.00254518	0.0325431	193	21.0864	4.14502	12.95	6	1	3	4
XP_020161924.1	gamma-glutamyl hydrolase 1-like [Aegilops tauschii subsp. tauschii]	1.11352	1.11888	1.20452	1.1149	1.13796	0.00258163	0.0327033	267	29.9551	6.30322	6.74	1	1	2	2
EMT28672.1	Acyl-coenzyme A oxidase 3, peroxisomal [Aegilops tauschii]	1.08398	1.10131	1.04404	1.08451	1.07846	0.00258594	0.0327033	226	25.3099	7.54736	26.99	2	5	5	7
BAK02347.1	predicted protein [Hordeum vulgare subsp. vulgare]	1.16085	1.13567	1.15715	1.06503	1.12968	0.00258631	0.0327033	555	60.6428	8.25049	8.83	3	5	5	5
EMS67471.1	Basic 7S globulin [Triticum urartu]	1.11835	1.10188	1.04988	1.09783	1.09198	0.00258763	0.0327033	121	12.381	5.18604	28.93	1	3	4	11
XP_020182294.1	uncharacterized protein LOC109767967 isoform X2 [Aegilops tauschii subsp. tauschii]	0.915632	0.947635	0.930805	0.915777	0.927462	0.00259177	0.0327033	175	19.2146	6.43018	38.86	2	2	4	9
CDM84157.1	unnamed protein product [Triticum aestivum]	0.924478	0.889871	0.837366	0.852989	0.876176	0.00259608	0.0327033	593	65.7127	6.27783	31.53	2	4	15	34
AAT81473.1	dehydrin 13 [Hordeum vulgare subsp. vulgare]	1.29421	1.30076	1.15304	1.16704	1.22876	0.00260056	0.0327033	107	11.8565	7.63525	15.89	1	2	2	4
ACI43225.3	sucrose:fructan 6-fructosyltransferase [Triticum aestivum]	0.640026	0.700042	0.828812	0.837369	0.751562	0.00261753	0.0328198	395	44.0025	5.32568	3.54	2	1	1	1
BAK02763.1	predicted protein, partial [Hordeum vulgare subsp. vulgare]	1.20588	1.28535	1.18515	1.27762	1.2385	0.00262259	0.0328198	130	14.7569	4.4751	13.85	3	1	1	2
XP_020199898.1	patatin-like protein 1 [Aegilops tauschii subsp. tauschii]	1.3791	1.4982	1.18794	1.31641	1.34542	0.00263691	0.0329353	203	21.9833	6.52197	6.4	8	1	1	1
EMS46272.1	Serine/threonine-protein kinase CTR1 [Triticum urartu]	2.03262	1.91577	1.58377	1.40054	1.73317	0.0026401	0.0329353	888	98.2388	6.27783	2.25	7	1	2	3
CDM83745.1	unnamed protein product [Triticum aestivum]	1.21129	1.15512	1.16291	1.10516	1.15862	0.00268161	0.0333663	180	19.6415	9.20264	12.78	3	1	3	6
CDM86065.1	unnamed protein product [Triticum aestivum]	0.920817	0.898987	0.917036	0.883295	0.905034	0.00271983	0.0337954	560	60.8616	6.7124	38.04	4	1	16	32
XP_020164882.1	hypersensitive-induced response protein 1 [Aegilops tauschii subsp. tauschii]	0.928224	0.918508	0.958167	0.960148	0.941262	0.00272516	0.0338509	284	31.291	5.43994	55.63	5	11	15	57
XP_020187851.1	uncharacterized protein At4g28440-like [Aegilops tauschii subsp. tauschii]	1.14934	1.11316	1.07959	1.09993	1.1105	0.00274516	0.0340299	145	15.4061	8.73389	23.45	1	3	4	12
EMS65756.1	hypothetical protein TRIUR3_29100 [Triticum urartu]	1.35917	1.35214	1.20071	1.1507	1.26568	0.0027623	0.0340846	353	39.2561	6.82959	45.04	7	1	14	37
XP_020159741.1	peptidyl-tRNA hydrolase, mitochondrial [Aegilops tauschii subsp. tauschii]	0.836037	0.861362	0.922444	0.876797	0.87416	0.00277111	0.0341391	134	15.0956	8.93896	14.18	3	1	1	1
XP_020197095.1	probable plastid-lipid-associated protein 3, chloroplastic [Aegilops tauschii subsp. tauschii]	0.937577	0.96263	0.966376	0.950196	0.954195	0.00277921	0.0341934	235	25.2262	4.81787	49.36	3	12	12	42
CDM82245.1	unnamed protein product [Triticum aestivum]	0.879207	0.907881	0.913084	0.863798	0.890993	0.00280856	0.034493	181	19.4473	9.77393	21.55	3	3	3	5
XP_020149171.1	ribosome-recycling factor, chloroplastic [Aegilops tauschii subsp. tauschii]	0.948547	0.941209	0.964287	0.973513	0.956889	0.00282166	0.0345464	266	29.4054	8.55811	39.85	4	9	9	38
XP_020155576.1	leucine-rich repeat extensin-like protein 6 [Aegilops tauschii subsp. tauschii]	1.22329	1.1316	1.0846	1.20363	1.16078	0.00282893	0.0345996	369	39.872	6.0874	11.65	3	2	2	4
CDM86889.1	unnamed protein product [Triticum aestivum]	1.11032	1.10417	1.13869	1.166	1.12979	0.00284333	0.0346525	393	43.6887	5.45264	11.96	6	3	4	6
XP_020149453.1	eukaryotic translation initiation factor 5A-1-like [Aegilops tauschii subsp. tauschii]	1.03556	1.03582	1.04642	1.03558	1.03835	0.00288293	0.0350706	161	17.3517	6.13818	80.75	5	7	12	55
Q9ZP21.1	TRXM_WHEATRecName: Full=Thioredoxin M-type, chloroplastic; Short=Trx-M; Flags: Precursor	0.908956	0.921863	0.95831	0.927243	0.929093	0.00291061	0.0353655	175	19.1197	8.30908	38.29	3	7	7	69
XP_020173138.1	probable plastid-lipid-associated protein 9, chloroplastic [Aegilops tauschii subsp. tauschii]	0.853068	0.846646	0.941276	0.887783	0.882194	0.00293382	0.0355379	210	23.4331	4.88135	51.9	3	2	8	32
XP_020155299.1	ras-related protein RIC2 [Aegilops tauschii subsp. tauschii]	1.17239	1.18616	1.13589	1.1046	1.14976	0.00294355	0.0355886	291	31.713	8.23584	30.58	21	3	8	16
XP_020158265.1	aquaporin PIP1-5-like [Aegilops tauschii subsp. tauschii]	0.915767	0.926732	0.866179	0.845912	0.888647	0.00294704	0.035639	209	21.852	7.1958	31.1	2	3	4	13
XP_020182340.1	omega-amidase, chloroplastic [Aegilops tauschii subsp. tauschii]	1.22692	1.17659	1.1296	1.15135	1.17111	0.00295898	0.0356692	213	23.4489	6.85889	43.19	1	1	8	19
CDM82864.1	unnamed protein product [Triticum aestivum]	0.894371	0.900459	0.902255	0.878493	0.893894	0.0029659	0.0356692	760	83.9373	5.40186	7.11	3	3	3	4
XP_020166716.1	uncharacterized protein LOC109752220 [Aegilops tauschii subsp. tauschii]	0.897557	0.844847	0.92029	0.887536	0.887558	0.00296769	0.0356692	296	32.9284	9.96436	14.19	2	1	3	3
XP_003573360.1	PREDICTED: multiple organellar RNA editing factor 9, chloroplastic [Brachypodium distachyon]	0.788267	0.865057	0.918891	0.81266	0.846219	0.00298042	0.0357191	139	15.9308	7.89893	28.78	2	3	3	10
XP_020160579.1	nucleoid-associated protein At4g30620, chloroplastic-like [Aegilops tauschii subsp. tauschii]	0.916641	0.919582	0.923859	0.938176	0.924565	0.0029937	0.0357688	188	20.3743	7.82568	53.72	3	7	7	18
AAS49905.2	putative proteinase inhibitor-related protein [Triticum aestivum]	1.5017	1.39463	1.30279	1.16681	1.34148	0.00301159	0.0358677	90	9.59259	8.35303	41.11	5	2	3	7
XP_020177267.1	trafficking protein particle complex subunit 6B [Aegilops tauschii subsp. tauschii]	0.937801	0.945258	0.902633	0.872251	0.914486	0.00301348	0.0358677	175	19.3075	6.52197	8.57	2	1	1	1
CDM81835.1	unnamed protein product [Triticum aestivum]	1.21174	1.12994	1.08296	1.12091	1.13639	0.00301787	0.0359168	479	51.2817	5.69385	3.97	2	2	2	2
XP_020150219.1	macrophage migration inhibitory factor homolog [Aegilops tauschii subsp. tauschii]	0.7972	0.802036	0.898091	0.876567	0.843473	0.00305759	0.0363219	115	12.0492	7.18115	38.26	1	1	3	7
ABB02411.1	chloroplast lipocalin [Triticum aestivum]	0.913756	0.926199	0.95517	0.947746	0.935718	0.00306727	0.03637	336	36.637	7.15186	31.85	3	7	7	14
EMS68690.1	Cysteine-rich receptor-like protein kinase 8 [Triticum urartu]	0.906477	0.927899	0.889547	0.828116	0.88801	0.00309508	0.0365836	420	46.0335	6.53662	8.1	88	1	3	3
EMT24311.1	Putative aconitate hydratase, cytoplasmic [Aegilops tauschii]	1.06171	1.09438	1.09352	1.04539	1.07375	0.0031014	0.0365836	759	82.6952	5.89697	17.65	2	6	13	41
NP_001148137.1	uncharacterized protein LOC100281745 precursor [Zea mays]	1.10714	1.1744	1.19079	1.12647	1.1497	0.00311888	0.0365845	118	12.4713	6.80029	16.1	2	2	2	3
CDM82622.1	unnamed protein product [Triticum aestivum]	1.1472	1.07706	1.07315	1.09581	1.09831	0.00312451	0.0365845	380	40.9809	6.23975	7.63	1	2	2	4
AAD41006.1	AF107023_1histone H1 WH1A.2 [Triticum aestivum]	0.921634	0.939245	0.938971	0.883392	0.920811	0.0031277	0.0365845	309	32.1636	11.312	22.33	1	6	8	69
XP_020192702.1	uncharacterized protein LOC109778549 [Aegilops tauschii subsp. tauschii]	0.942485	0.945547	0.903139	0.910126	0.925324	0.00313224	0.0365845	845	91.7688	5.19873	3.43	4	3	3	5
ACJ05647.1	ferritin 1B, partial [Triticum aestivum]	1.17194	1.18268	1.1391	1.1344	1.15703	0.00313238	0.0365845	142	16.2872	6.02393	52.11	3	2	8	40
BAJ96226.1	predicted protein [Hordeum vulgare subsp. vulgare]	0.866214	0.833809	0.92953	0.829364	0.864729	0.00313603	0.0366313	197	20.0913	6.53662	9.64	1	1	1	1
XP_020152425.1	argininosuccinate lyase, chloroplastic [Aegilops tauschii subsp. tauschii]	0.893955	0.920348	0.908273	0.933587	0.914041	0.00315682	0.0367944	516	57.3446	6.48096	38.76	4	14	14	19
XP_020189607.1	heme oxygenase 1, chloroplastic-like [Aegilops tauschii subsp. tauschii]	0.89335	0.890662	0.952409	0.923866	0.915072	0.00319488	0.0370485	202	23.3518	5.50342	17.33	3	3	3	9
XP_020168408.1	30S ribosomal protein 3, chloroplastic [Aegilops tauschii subsp. tauschii]	1.15639	1.16756	1.10676	1.13245	1.14079	0.0031976	0.0370485	186	20.2535	5.21143	4.3	3	1	1	2
EES00795.3	hypothetical protein SORBI_3003G172800 [Sorghum bicolor]	0.821283	0.862957	0.885206	0.825476	0.848731	0.00320135	0.0370485	126	14.073	8.35303	61.9	1	3	5	95
EMT19325.1	Fatty acyl-CoA synthetase A [Aegilops tauschii]	1.21312	1.18462	1.29514	1.25997	1.23821	0.00321801	0.0370694	600	66.7872	6.75635	3.83	3	2	2	2
XP_020174428.1	iron-sulfur cluster co-chaperone protein HscB, mitochondrial isoform X1 [Aegilops tauschii subsp. tauschii]	0.844329	0.745056	0.851209	0.893081	0.833419	0.00322154	0.0370694	190	21.7398	5.5415	8.42	2	1	1	1
XP_020171701.1	uncharacterized protein LOC109757285 [Aegilops tauschii subsp. tauschii]	0.943558	0.86317	0.906909	0.845772	0.889853	0.00322461	0.0370694	106	11.361	5.99854	17.92	2	1	1	2
XP_020160657.1	far upstream element-binding protein 2-like [Aegilops tauschii subsp. tauschii]	0.779724	0.871669	0.898448	0.802488	0.838082	0.00323429	0.0371146	684	70.8519	4.84326	10.53	2	1	5	8
XP_020158334.1	reticulon-like protein B8 [Aegilops tauschii subsp. tauschii]	0.803218	0.782497	0.861124	0.864216	0.827764	0.00325162	0.0372744	289	31.0199	9.12939	7.27	1	1	1	1
EMT28156.1	Chaperonin CPN60-like 2, mitochondrial [Aegilops tauschii]	1.08768	1.07409	1.16001	1.11335	1.10878	0.00329319	0.0376625	431	46.0551	5.35107	9.74	3	2	3	3
XP_020162148.1	uncharacterized protein LOC109747514 [Aegilops tauschii subsp. tauschii]	0.864942	0.917756	0.940103	0.863463	0.896566	0.00329981	0.0377064	120	11.8993	10.1548	58.33	1	2	6	31
EMS46178.1	L-idonate 5-dehydrogenase [Triticum urartu]	0.87191	0.86977	0.94009	0.923256	0.901257	0.00330779	0.0377501	116	12.7302	6.39209	41.38	2	4	4	8
XP_020196286.1	lipoxygenase 2.1, chloroplastic [Aegilops tauschii subsp. tauschii]	0.848163	0.862168	0.907193	0.859552	0.869269	0.00335982	0.0381496	928	105.327	6.1001	44.83	2	7	35	117
XP_020196990.1	ATP-dependent 6-phosphofructokinase 5, chloroplastic-like [Aegilops tauschii subsp. tauschii]	1.06234	1.06981	1.03615	1.0423	1.05265	0.00336429	0.0381496	535	58.6706	8.33838	12.9	6	6	6	8
XP_020167717.1	probable beta-D-xylosidase 7 [Aegilops tauschii subsp. tauschii]	1.0571	1.0634	1.03566	1.04382	1.04999	0.00336655	0.0381496	670	71.6577	7.28369	6.57	7	5	5	6
XP_020186567.1	UTP--glucose-1-phosphate uridylyltransferase [Aegilops tauschii subsp. tauschii]	1.05107	1.07244	1.05687	1.04972	1.05753	0.00337064	0.0381496	473	51.6482	5.33838	59.83	6	20	22	112
XP_020169023.1	4-coumarate--CoA ligase-like 1 [Aegilops tauschii subsp. tauschii]	1.10469	1.06454	1.06956	1.06063	1.07485	0.00338975	0.0383051	507	54.3565	6.62451	3.16	1	2	2	5
XP_020159057.1	uncharacterized protein LOC109744361 [Aegilops tauschii subsp. tauschii]	0.893222	0.906316	0.889476	0.896046	0.896265	0.00339677	0.038332	290	32.6191	5.52881	18.28	2	3	4	7
BAJ89293.1	predicted protein [Hordeum vulgare subsp. vulgare]	0.905905	0.892827	0.866556	0.873602	0.884722	0.00342327	0.038332	484	52.6226	6.26514	6.2	2	2	2	2
XP_020146870.1	protein FAR1-RELATED SEQUENCE 7-like [Aegilops tauschii subsp. tauschii]	0.959395	0.922866	0.933762	0.915882	0.932976	0.00342339	0.038332	828	94.1723	6.91748	8.09	3	4	4	7
XP_020192460.1	cytochrome b-c1 complex subunit 9 [Aegilops tauschii subsp. tauschii]	1.03368	1.0959	1.06875	1.10503	1.07584	0.00342593	0.038332	100	11.495	10.4038	31	2	3	3	6
XP_020150057.1	ABC transporter F family member 1-like [Aegilops tauschii subsp. tauschii]	1.06097	1.09329	1.04491	1.07026	1.06736	0.00343263	0.038332	592	65.9627	6.53662	21.79	15	8	12	18
XP_020180035.1	glutamate dehydrogenase 2, mitochondrial [Aegilops tauschii subsp. tauschii]	1.06421	1.09593	1.04716	1.05639	1.06592	0.00343462	0.038332	411	44.4906	6.66846	49.15	4	14	16	35
CDM82027.1	unnamed protein product [Triticum aestivum]	0.715393	0.775231	0.674512	0.654813	0.704987	0.00344015	0.0383736	259	29.2969	5.65576	37.07	2	1	6	47
XP_020194728.1	lichenase-2 [Aegilops tauschii subsp. tauschii]	1.098	1.15685	1.26363	1.16572	1.17105	0.00345082	0.038415	334	34.8421	7.02002	16.47	6	3	3	3
CDM85809.1	unnamed protein product [Triticum aestivum]	1.19232	1.21077	1.10751	1.10085	1.15286	0.0034757	0.0386084	309	32.3428	6.63916	2.91	1	1	1	1
BAK02673.1	predicted protein [Hordeum vulgare subsp. vulgare]	0.918406	0.9361	0.957313	0.945137	0.939239	0.00348106	0.0386084	97	10.3643	5.37646	52.58	1	1	5	21
BAK03240.1	predicted protein [Hordeum vulgare subsp. vulgare]	0.892384	0.837563	0.928075	0.835818	0.87346	0.00349846	0.03876	385	43.0118	5.5542	25.45	1	1	9	15
CDM83452.1	unnamed protein product [Triticum aestivum]	1.16257	1.16853	1.0846	1.16865	1.14609	0.00351593	0.038911	485	51.6067	4.84326	10.72	5	5	5	5
XP_020156278.1	40S ribosomal protein S15-like [Aegilops tauschii subsp. tauschii]	1.17952	1.13667	1.08573	1.13188	1.13345	0.00352568	0.0389511	153	17.2512	10.1255	41.18	4	3	4	12
XP_020159994.1	UDP-glucuronic acid decarboxylase 6 [Aegilops tauschii subsp. tauschii]	1.0805	1.05583	1.11549	1.11827	1.09252	0.00354727	0.0390308	348	38.948	7.56201	30.46	3	7	8	13
XP_020192046.1	alpha-soluble NSF attachment protein [Aegilops tauschii subsp. tauschii]	0.905511	0.92138	0.961405	0.951948	0.935061	0.00354727	0.0390308	289	32.4531	5.0083	37.72	2	8	8	12
CDM86669.1	unnamed protein product [Triticum aestivum]	0.823884	0.8278	0.819631	0.839375	0.827673	0.00356828	0.0391803	540	59.1576	6.53662	21.67	1	9	9	13
XP_020153370.1	benzyl alcohol O-benzoyltransferase-like [Aegilops tauschii subsp. tauschii]	1.13907	1.09898	1.09174	1.18044	1.12756	0.00357523	0.0392196	348	37.1437	11.1216	3.74	1	1	1	1
XP_020184945.1	uncharacterized protein LOC109770628 [Aegilops tauschii subsp. tauschii]	0.868879	0.913563	0.833072	0.877712	0.873307	0.00359688	0.0393682	417	44.2535	7.94287	26.62	1	2	8	18
XP_020158124.1	protein RMD5 homolog A-like isoform X1 [Aegilops tauschii subsp. tauschii]	0.816394	0.894432	0.925049	0.87956	0.878859	0.00361039	0.039407	386	43.6128	6.07471	6.99	3	2	2	2
XP_020161325.1	alpha-L-fucosidase 2-like [Aegilops tauschii subsp. tauschii]	1.09449	1.06627	1.05765	1.04769	1.06652	0.00362246	0.0394457	860	94.2877	5.68115	7.44	4	5	5	15
AFQ60147.1	NPSN13 [Triticum aestivum]	1.23607	1.28462	1.1452	1.19301	1.21473	0.00363801	0.0395228	269	30.3145	7.32764	4.09	3	1	1	1
EMS61741.1	putative ADP-ribosylation factor GTPase-activating protein AGD11 [Triticum urartu]	1.04746	1.07691	1.05429	1.04223	1.05522	0.00363889	0.0395228	168	18.4577	7.04932	4.76	5	1	1	2
XP_020172366.1	mitogen-activated protein kinase 5 [Aegilops tauschii subsp. tauschii]	1.06032	1.06711	1.02605	1.06073	1.05355	0.00365383	0.0395611	369	42.8015	5.75732	10.84	4	3	3	6
ABB90550.1	putative steroid membrane binding protein [Triticum aestivum]	1.06488	1.10857	1.11389	1.10118	1.09713	0.00367819	0.0398156	293	31.7989	5.08447	15.02	2	3	5	10
XP_020192682.1	uncharacterized protein LOC109778529 [Aegilops tauschii subsp. tauschii]	1.27824	1.24015	1.14741	1.20466	1.21762	0.0036914	0.0398533	206	23.1789	5.33838	8.74	5	2	2	2
ACV41077.1	phosphomannomutase B1 [Triticum aestivum]	1.12614	1.13232	1.15791	1.20951	1.15647	0.00371599	0.0401065	260	29.8379	7.54736	14.62	7	2	4	5
XP_020152630.1	ubiquitin-conjugating enzyme E2 variant 1C [Aegilops tauschii subsp. tauschii]	0.973895	0.970679	0.973158	0.967858	0.971397	0.00374302	0.0402511	148	16.6552	7.03467	23.65	3	3	3	5
EMS55312.1	Eyes absent-like protein 4 [Triticum urartu]	0.812414	0.924644	0.764276	0.773767	0.818775	0.00375197	0.0402878	304	34.1528	5.36377	7.24	2	1	1	1
EMS59487.1	Peroxidase 56 [Triticum urartu]	1.10531	1.09526	1.06557	1.08409	1.08756	0.00375805	0.0403244	334	35.799	8.04541	23.95	4	7	7	11
XP_020169455.1	STOREKEEPER protein-like [Aegilops tauschii subsp. tauschii]	1.15753	1.19523	1.26311	1.10494	1.1802	0.00379635	0.0406466	252	28.0144	9.33447	11.11	2	3	3	3
YP_008239094.1	hypothetical chloroplast RF34 (chloroplast) [Triticum monococcum]	0.574327	0.512504	0.255406	0.431042	0.44332	0.00381298	0.0406466	172	19.8839	5.57959	14.53	1	1	1	1
EMT15203.1	GDSL esterase/lipase [Aegilops tauschii]	0.921813	0.94464	0.940809	0.915778	0.93076	0.0038137	0.0406466	165	18.9942	5.45264	12.12	2	2	2	2
XP_020172248.1	cysteine desulfurase 1, chloroplastic [Aegilops tauschii subsp. tauschii]	0.918878	0.920458	0.941241	0.966266	0.936711	0.00384666	0.0409305	469	50.8268	6.7417	27.29	5	10	10	14
XP_020169081.1	bifunctional aspartate aminotransferase and glutamate/aspartate-prephenate aminotransferase isoform X1 [Aegilops tauschii subsp. tauschii]	0.892747	0.943184	0.92808	0.884647	0.912165	0.00384927	0.0409305	461	49.0002	7.95752	23.21	3	6	6	17
XP_020185269.1	stress-response A/B barrel domain-containing protein HS1-like [Aegilops tauschii subsp. tauschii]	1.08914	1.12038	1.10179	1.09697	1.10207	0.00386188	0.0409656	115	12.4032	5.66846	35.65	3	3	3	4
XP_020170228.1	golgin candidate 5 [Aegilops tauschii subsp. tauschii]	0.919125	0.939351	0.90665	0.883987	0.912278	0.00386657	0.0409993	971	108.513	4.84326	1.65	2	1	1	1
XP_020198879.1	pre-mRNA-processing protein 40A isoform X2 [Aegilops tauschii subsp. tauschii]	0.771317	0.772322	0.876692	0.851567	0.817974	0.00389156	0.0409993	384	45.8735	6.39209	7.29	3	2	2	2
XP_020200286.1	WPP domain-interacting protein 2 [Aegilops tauschii subsp. tauschii]	0.849017	0.838268	0.861086	0.908338	0.864177	0.00389245	0.0409993	266	29.5755	4.60205	5.64	3	1	1	2
XP_020178777.1	cytosolic sulfotransferase 8-like [Aegilops tauschii subsp. tauschii]	0.928494	0.892307	0.911523	0.933682	0.916501	0.00389275	0.0409993	341	37.6828	6.65381	15.25	4	3	3	7
XP_020150723.1	sugar transport protein 14 [Aegilops tauschii subsp. tauschii]	0.850064	0.870135	0.859498	0.928682	0.877095	0.00390235	0.0410339	528	57.3973	8.63135	2.46	2	1	1	1
CAF18446.1	putative calcium-dependent protein kinase [Triticum aestivum]	0.907893	0.937128	0.941793	0.963287	0.937525	0.003914	0.0410684	518	58.3715	6.18896	28.19	15	11	11	18
XP_020166760.1	dihydrolipoyllysine-residue acetyltransferase component 2 of pyruvate dehydrogenase complex, mitochondrial-like [Aegilops tauschii subsp. tauschii]	1.06459	1.12706	1.12478	1.08059	1.09925	0.00391875	0.0411028	532	57.1413	7.98682	25.75	3	9	12	26
BAJ87343.1	predicted protein [Hordeum vulgare subsp. vulgare]	0.909263	0.943245	0.886263	0.877757	0.904132	0.00395262	0.0413465	258	28.5912	5.64307	33.72	3	5	5	8
XP_020168209.1	DEAD-box ATP-dependent RNA helicase 52C-like [Aegilops tauschii subsp. tauschii]	1.15521	1.10523	1.06346	1.11113	1.10876	0.00396665	0.0414848	601	64.4663	7.54736	21.96	3	8	12	14
XP_020179023.1	inorganic phosphate transporter 2-1, chloroplastic [Aegilops tauschii subsp. tauschii]	0.848068	0.952425	0.862439	0.869287	0.883055	0.00403638	0.0421442	564	58.1345	9.33447	8.69	1	3	3	5
XP_020198627.1	alanine--glyoxylate aminotransferase 2 homolog 3, mitochondrial-like [Aegilops tauschii subsp. tauschii]	1.18484	1.10569	1.26014	1.14424	1.17373	0.00405824	0.0422807	477	51.1133	8.07471	32.49	5	3	14	26
XP_020165821.1	protein TIC110, chloroplastic-like [Aegilops tauschii subsp. tauschii]	0.93545	0.905086	0.902772	0.87543	0.904684	0.00414611	0.0429982	222	24.7171	5.70654	60.81	1	4	12	73
XP_020195344.1	4-hydroxy-tetrahydrodipicolinate synthase 1, chloroplastic isoform X1 [Aegilops tauschii subsp. tauschii]	1.37557	1.22529	1.17533	1.1868	1.24075	0.00414715	0.0429982	327	35.8409	6.02393	13.46	2	1	4	4
XP_020153076.1	lon protease homolog, mitochondrial [Aegilops tauschii subsp. tauschii]	1.10266	1.05532	1.09444	1.12535	1.09444	0.00414919	0.0429982	981	107.301	5.66846	9.58	5	7	7	7
XP_020160933.1	uncharacterized protein LOC109746218 isoform X1 [Aegilops tauschii subsp. tauschii]	1.35068	1.17476	1.15995	1.26547	1.23771	0.00420459	0.0434426	986	110.284	5.73193	1.42	2	1	1	1
BAJ95341.1	predicted protein [Hordeum vulgare subsp. vulgare]	0.891629	0.919132	0.851502	0.902394	0.891164	0.00422965	0.043679	356	40.6455	5.18604	25	4	4	7	14
EMS55961.1	CBS domain-containing protein CBSX1, chloroplastic [Triticum urartu]	0.875318	0.840594	0.889632	0.89334	0.874721	0.00424221	0.0437085	132	14.3675	9.0415	34.85	1	1	4	9
EMS53161.1	Glucose-6-phosphate/phosphate translocator 1, chloroplastic [Triticum urartu]	1.08499	1.11847	1.13065	1.12184	1.11399	0.00430971	0.0442912	404	44.3911	9.48096	10.4	3	2	4	5
XP_020147828.1	50S ribosomal protein L3, chloroplastic-like [Aegilops tauschii subsp. tauschii]	1.02772	1.05046	1.04557	1.02686	1.03765	0.00431999	0.0442912	215	23.1535	10.2427	58.6	3	10	10	38
XP_020162971.1	L-ascorbate peroxidase 2, cytosolic [Aegilops tauschii subsp. tauschii]	0.835476	0.894274	0.941589	0.882351	0.888423	0.00432681	0.0442912	406	44.0272	6.91748	44.58	1	1	12	94
XP_020151210.1	oligouridylate-binding protein 1B-like [Aegilops tauschii subsp. tauschii]	1.03759	1.09681	1.04824	1.06099	1.06091	0.00432983	0.0442912	396	43.102	6.90283	2.02	6	1	1	1
XP_020158196.1	probable glutathione S-transferase GSTU6 [Aegilops tauschii subsp. tauschii]	0.922307	0.871179	0.937711	0.902246	0.908361	0.00433823	0.0442912	237	24.9447	5.03369	24.05	2	3	6	10
AIL88515.1	sucrose synthase type 3 [Triticum polonicum]	1.16338	1.15604	1.20311	1.14956	1.16802	0.00434355	0.0442912	810	92.3175	6.87354	20.99	7	10	16	29
XP_020160295.1	uncharacterized protein LOC109745583 [Aegilops tauschii subsp. tauschii]	2.05148	1.62776	1.44333	1.49234	1.65373	0.004349	0.0443192	71	7.3457	8.52881	23.94	3	2	2	2
XP_020187242.1	probable prefoldin subunit 5 [Aegilops tauschii subsp. tauschii]	0.795821	0.807953	0.902982	0.85045	0.839301	0.00436696	0.0444489	150	16.5767	7.18115	18.67	3	2	2	3
XP_020191135.1	glutathione S-transferase 1 [Aegilops tauschii subsp. tauschii]	0.718056	0.704404	0.728245	0.722926	0.718408	0.0043804	0.0444766	217	24.3874	5.41455	46.08	3	3	6	44
XP_020161979.1	cytochrome P450 76M5-like [Aegilops tauschii subsp. tauschii]	0.864632	0.876266	0.928994	0.842315	0.878052	0.00440425	0.0446056	399	43.9406	8.41162	7.77	1	2	2	5
EMS63282.1	putative cinnamyl alcohol dehydrogenase [Triticum urartu]	0.94545	0.910039	0.945216	0.95351	0.938554	0.00441262	0.044633	360	38.5293	5.97314	21.67	4	6	6	19
BAK02091.1	predicted protein, partial [Hordeum vulgare subsp. vulgare]	0.819236	0.902777	0.934604	0.90248	0.889774	0.00441589	0.0446603	59	6.82641	9.02686	18.64	2	1	1	6
XP_020201230.1	phosphoenolpyruvate phosphatase isoform X1 [Aegilops tauschii subsp. tauschii]	1.4001	1.25356	1.3087	1.26343	1.30644	0.00445798	0.0449901	477	55.173	8.42627	20.96	3	1	7	12
EMS57596.1	Nucleolin [Triticum urartu]	1.28185	1.13073	1.23391	1.12102	1.19188	0.00450509	0.0454195	304	32.2096	5.2749	8.22	3	2	2	2
XP_020178954.1	pectinesterase-like [Aegilops tauschii subsp. tauschii]	1.13481	1.19599	1.05414	1.15573	1.13517	0.0045486	0.045747	570	60.7433	7.62061	4.91	3	2	2	2
XP_020167783.1	NAD(P)H-quinone oxidoreductase subunit M, chloroplastic [Aegilops tauschii subsp. tauschii]	0.881712	0.858051	0.928795	0.94385	0.903102	0.00456857	0.0458726	213	23.9299	5.97314	27.23	4	5	5	10
XP_020158300.1	50S ribosomal protein L9, chloroplastic [Aegilops tauschii subsp. tauschii]	0.8085	0.91806	0.915305	0.842796	0.871165	0.00463532	0.0463196	199	22.038	9.81787	46.73	2	1	11	31
XP_020162768.1	glycine--tRNA ligase, chloroplastic/mitochondrial 2-like [Aegilops tauschii subsp. tauschii]	0.899562	0.923112	0.897034	0.907557	0.906816	0.00463918	0.0463196	976	109.481	5.33838	13.52	2	4	9	10
XP_020151272.1	ubiquitin-activating enzyme E1 2-like [Aegilops tauschii subsp. tauschii]	1.26166	1.32383	1.13156	1.17686	1.22348	0.00464994	0.0463196	1043	116.197	5.49072	22.05	4	1	17	21
XP_020152690.1	pentatricopeptide repeat-containing protein At2g02750-like [Aegilops tauschii subsp. tauschii]	0.747572	0.737755	0.79215	0.751078	0.757139	0.00465447	0.0463196	442	49.4031	6.41748	5.88	2	1	1	1
EMS45060.1	putative 3-beta-hydroxysteroid-Delta(8),Delta(7)-isomerase [Triticum urartu]	1.22805	1.16589	1.11668	1.10991	1.15513	0.00465523	0.0463196	44	4.75047	8.1626	34.09	3	1	1	1
CDM81448.1	unnamed protein product [Triticum aestivum]	0.668365	0.624207	0.81173	0.819123	0.730856	0.00466267	0.0463196	235	25.7291	7.73779	5.11	1	1	1	2
BAJ84936.1	predicted protein [Hordeum vulgare subsp. vulgare]	0.718404	0.670128	0.821649	0.883505	0.773422	0.00470511	0.0466649	221	23.8471	4.75439	10.41	2	1	1	1
XP_020158822.1	carbonic anhydrase, chloroplastic-like [Aegilops tauschii subsp. tauschii]	0.814041	0.901872	0.905186	0.921834	0.885733	0.00471331	0.0466649	164	17.7909	6.17627	37.2	4	3	5	69
XP_020172306.1	berberine bridge enzyme-like 27 [Aegilops tauschii subsp. tauschii]	1.25264	1.28089	1.1319	1.11814	1.19589	0.00475185	0.046985	172	18.0143	7.18115	9.3	1	1	1	1
XP_020164165.1	thylakoid lumenal 29 kDa protein, chloroplastic [Aegilops tauschii subsp. tauschii]	0.915286	0.905945	0.930275	0.950695	0.92555	0.00477274	0.0471066	384	41.165	8.29443	54.17	3	7	18	122
BAJ89870.1	predicted protein [Hordeum vulgare subsp. vulgare]	0.885348	0.904366	0.865671	0.884015	0.88485	0.00479998	0.0473265	42	4.62238	9.45166	59.52	3	2	2	6
XP_020153597.1	photosynthetic NDH subunit of lumenal location 2, chloroplastic-like [Aegilops tauschii subsp. tauschii]	0.924751	0.892982	0.853216	0.884372	0.88883	0.00482062	0.0473708	212	23.5341	9.72998	24.06	2	1	4	7
XP_020154683.1	peroxidase A2-like [Aegilops tauschii subsp. tauschii]	1.35875	1.34007	1.11289	1.23674	1.26211	0.00482115	0.0473708	359	38.0518	4.75439	14.21	3	3	4	7
XP_020171109.1	uncharacterized protein LOC109756672 [Aegilops tauschii subsp. tauschii]	1.11756	1.10941	1.12483	1.10742	1.1148	0.0048624	0.0476873	703	77.2495	7.50342	3.41	5	2	2	3
XP_020166374.1	outer envelope pore protein 16, chloroplastic-like [Aegilops tauschii subsp. tauschii]	1.066	1.10929	1.06281	1.05439	1.07312	0.00487178	0.0477088	106	11.3335	5.50342	49.06	2	3	5	11
XP_020157957.1	protein BOLA4, chloroplastic/mitochondrial [Aegilops tauschii subsp. tauschii]	0.895982	0.871744	0.847935	0.904662	0.880081	0.00488538	0.0478281	216	23.0696	10.0522	18.06	3	2	2	7
NP_114259.1	photosystem I P700 chlorophyll a apoprotein A1 (chloroplast) [Triticum aestivum]	0.94166	0.944914	0.961652	0.963471	0.952924	0.00493329	0.0481423	750	83.0936	7.10791	23.6	4	16	16	111
EMT04709.1	Adipocyte plasma membrane-associated protein [Aegilops tauschii]	1.11122	1.08087	1.08268	1.18956	1.11608	0.00494951	0.0482605	190	21.4853	9.14404	14.21	3	2	2	4
XP_020182548.1	protein IN2-1-like isoform X2 [Aegilops tauschii subsp. tauschii]	1.20083	1.33538	1.24276	1.23675	1.25393	0.0049706	0.0483784	243	27.0781	5.51611	6.17	3	1	1	1
AIA66863.1	thylakoid-bound ascorbate peroxidase [Triticum monococcum]	0.931949	0.912273	0.921338	0.947223	0.928196	0.00497815	0.0483986	431	46.8287	6.82959	51.04	1	4	21	92
CBH32633.1	glutamate decarboxylase, putative, expressed [Triticum aestivum]	1.03613	1.03565	1.03568	1.04817	1.03891	0.0050132	0.0486129	487	54.0726	5.78271	52.36	5	8	21	79
XP_020199390.1	putative aldehyde oxidase-like protein isoform X2 [Aegilops tauschii subsp. tauschii]	1.35309	1.16536	1.33184	1.38973	1.31001	0.00503455	0.0487296	1248	135.483	6.65381	1.6	6	1	2	2
XP_020183744.1	THO complex subunit 4D-like [Aegilops tauschii subsp. tauschii]	0.899168	0.891912	0.900064	0.869839	0.890246	0.00504312	0.0487492	301	32.7767	11.1069	4.65	2	1	1	1
XP_020172627.1	proline--tRNA ligase, chloroplastic/mitochondrial [Aegilops tauschii subsp. tauschii]	0.934248	0.948424	0.949204	0.953974	0.946462	0.00507384	0.048904	541	60.4998	6.91748	24.03	5	9	9	21
XP_020183795.1	60S ribosomal protein L11 [Aegilops tauschii subsp. tauschii] >gi|582044896|pdb|3J61|J Chain J, Localization Of The Large Subunit Ribosomal Proteins Into A 5.5 A Cryo-em Map Of Triticum Aestivum Translating 80s Ribosome >gi|57471704|gb|AAW50983.1| ribosomal protein L11 [Triticum aestivum] >gi|475592424|gb|EMT22063.1| 60S ribosomal protein L11 [Aegilops tauschii]	1.06488	1.08747	1.1576	1.13356	1.11088	0.00507592	0.048904	170	19.5203	9.94971	31.18	7	5	5	25
XP_020148442.1	cytochrome P450 71A1-like [Aegilops tauschii subsp. tauschii]	0.916764	0.933043	0.891928	0.866459	0.902048	0.00508076	0.048904	503	54.2279	8.68994	12.13	4	4	5	8
EMS60520.1	Elongation factor 1-gamma 2 [Triticum urartu]	1.02334	1.0573	1.049	1.05498	1.04616	0.00508778	0.0489232	413	46.7748	6.56592	54.96	1	8	18	78
CDM80240.1	unnamed protein product [Triticum aestivum]	1.04338	1.06736	1.06684	1.04381	1.05534	0.00510994	0.0490384	404	45.3576	7.38623	9.9	13	4	4	6
XP_020148039.1	uncharacterized protein LOC109733255 [Aegilops tauschii subsp. tauschii]	0.895645	0.901299	0.921336	0.876736	0.898754	0.00511573	0.0490573	386	41.1684	7.95752	5.96	1	2	2	3
EMT23317.1	hypothetical protein F775_06476 [Aegilops tauschii]	1.13322	1.14405	1.26796	1.11924	1.16612	0.00517405	0.0494589	267	29.7634	9.42236	3.37	2	1	1	1
XP_020196052.1	HD domain-containing protein 2-like [Aegilops tauschii subsp. tauschii]	0.799663	0.854944	0.819218	0.814752	0.822144	0.00519178	0.0495726	144	16.1101	5.05908	49.31	3	4	6	17
BAJ91376.1	predicted protein, partial [Hordeum vulgare subsp. vulgare]	0.918793	0.877151	0.893698	0.927305	0.904237	0.00522167	0.0497814	397	43.3071	8.104	23.68	3	6	6	9
ADY38381.1	nuclear transcription factor Y subunit B3 [Triticum monococcum]	1.39733	1.12549	1.37031	1.31941	1.30314	0.00524061	0.0498943	100	11.2596	6.55127	21	3	1	2	2
XP_020147187.1	tripeptidyl-peptidase 2 [Aegilops tauschii subsp. tauschii]	0.912149	0.909881	0.921295	0.977267	0.930148	0.00525086	0.0499117	1159	127.327	6.43018	35.63	1	7	36	74
XP_020149175.1	probable tocopherol cyclase, chloroplastic [Aegilops tauschii subsp. tauschii]	0.852144	0.945416	0.860047	0.891446	0.887263	0.00528142	0.050119	469	52.3887	7.1958	24.52	2	3	9	16
XP_020182030.1	spidroin-1-like [Aegilops tauschii subsp. tauschii]	0.957229	0.8788	0.905055	0.93362	0.918676	0.00530915	0.050298	347	34.6129	5.74463	27.09	1	2	7	13
CDM82006.1	unnamed protein product [Triticum aestivum]	1.14402	1.24655	1.12173	1.09332	1.1514	0.00532391	0.050298	190	21.9426	10.0229	17.37	5	3	4	5
XP_020154755.1	HD domain-containing protein 2-like [Aegilops tauschii subsp. tauschii]	0.853472	0.830786	0.808976	0.70426	0.799373	0.00533153	0.050298	149	16.5562	4.729	36.91	3	2	4	12
XP_020190569.1	uncharacterized protein DDB_G0283697-like isoform X1 [Aegilops tauschii subsp. tauschii]	1.06524	1.09426	1.13817	1.11035	1.10201	0.00533561	0.050298	265	29.0595	5.07178	3.4	2	1	1	1
EMS51098.1	hypothetical protein TRIUR3_06540 [Triticum urartu]	1.03373	1.02718	1.02952	1.02443	1.02872	0.00534054	0.050298	89	9.51347	8.19189	40.45	3	2	3	5
AAA75104.1	single-stranded nucleic acid binding protein [Triticum aestivum]	1.28024	1.21329	1.16131	1.14505	1.19997	0.00536478	0.0504087	87	9.79563	4.71631	37.93	1	2	3	29
EMS57344.1	Protein SRG1 [Triticum urartu]	0.747458	0.822604	0.920996	0.860117	0.837794	0.00538062	0.0505191	355	40.1524	4.90674	10.14	3	2	2	2
XP_020161737.1	endonuclease 4-like [Aegilops tauschii subsp. tauschii] >gi|475612726|gb|EMT28503.1| Nuclease S1 [Aegilops tauschii]	1.15168	1.20475	1.12547	1.06209	1.136	0.00540398	0.0506291	64	6.67948	5.87158	23.44	2	1	1	4
EMT04070.1	Putative gibberellin receptor GID1L3 [Aegilops tauschii]	0.955789	0.958646	0.959103	0.963396	0.959234	0.00541558	0.0506613	115	12.1391	5.021	27.83	1	2	2	6
BAJ95341.1	predicted protein [Hordeum vulgare subsp. vulgare]	0.909375	0.896996	0.79849	0.895047	0.874977	0.00541995	0.0506613	265	30.1461	4.93213	16.23	1	1	3	6
XP_020173318.1	dolichyl-diphosphooligosaccharide--protein glycosyltransferase 48 kDa subunit [Aegilops tauschii subsp. tauschii]	1.0578	1.08869	1.06854	1.10312	1.07954	0.00544765	0.0508639	438	48.0083	6.21436	25.34	1	4	9	14
EMT14934.1	hypothetical protein F775_30553 [Aegilops tauschii]	1.11282	1.17027	1.12254	1.07262	1.11956	0.00548547	0.0510036	47	5.23177	9.70068	25.53	1	1	1	2
CDM81275.1	unnamed protein product [Triticum aestivum]	0.793663	0.776595	0.910183	0.838444	0.829721	0.00549116	0.0510036	312	35.0208	6.18896	15.06	9	1	3	6
EMS50551.1	20 kDa chaperonin, chloroplastic [Triticum urartu]	1.08189	1.11853	1.19558	1.10312	1.12478	0.00549134	0.0510036	280	29.2616	8.6167	52.5	3	2	13	27
AAW48295.1	pore-forming toxin-like protein Hfr-2 [Triticum aestivum]	1.27226	1.40963	1.4868	1.14338	1.32802	0.00550193	0.051019	126	14.5865	9.45166	5.56	7	1	1	1
ABX89061.1	pathogenesis-related protein [Triticum aestivum]	0.820949	0.849685	0.841073	0.939379	0.862771	0.00550519	0.0510343	160	17.0226	5.31299	40	14	1	4	7
XP_020180777.1	adenine nucleotide transporter BT1, chloroplastic/mitochondrial-like [Aegilops tauschii subsp. tauschii]	0.883501	0.88421	0.909516	0.961461	0.909672	0.00552421	0.0510496	415	44.215	9.12939	5.54	3	1	2	3
XP_020167492.1	germin-like protein 4-1 [Aegilops tauschii subsp. tauschii]	0.899195	0.874876	0.824531	0.853919	0.86313	0.00554293	0.0511571	263	27.2411	9.1001	41.83	2	2	6	14
XP_020148589.1	26S proteasome regulatory subunit RPN13 [Aegilops tauschii subsp. tauschii]	0.93337	0.941488	0.975579	0.92813	0.944642	0.00554735	0.0511722	306	33.7466	4.56396	16.01	2	3	3	7
EMS47455.1	Fructose-bisphosphate aldolase, chloroplastic [Triticum urartu]	0.925862	0.888522	0.952263	0.915497	0.920536	0.00557348	0.0512792	388	41.9464	6.16357	55.93	6	1	16	252
XP_020148298.1	glucan endo-1,3-beta-glucosidase GIII-like [Aegilops tauschii subsp. tauschii]	0.930125	0.872719	0.909369	0.836338	0.887138	0.00558878	0.051386	59	6.74638	9.24658	49.15	1	2	2	6
EMT11133.1	hypothetical protein F775_27384 [Aegilops tauschii]	1.07323	1.07252	1.07073	1.05677	1.06832	0.00559923	0.0514006	67	7.48486	10.4917	44.78	3	3	3	4
XP_020157875.1	splicing factor SF3a60 homolog isoform X2 [Aegilops tauschii subsp. tauschii]	0.902455	0.847264	0.831851	0.884513	0.866521	0.00561053	0.0514152	462	53.5253	5.85889	11.47	8	4	4	5
EMS46570.1	Histone H2B.2 [Triticum urartu]	1.23418	1.32338	1.17878	1.10116	1.20937	0.00564438	0.0516128	136	14.8442	10.1108	55.88	26	1	9	338
XP_020156659.1	calmodulin-binding protein 60 B-like isoform X1 [Aegilops tauschii subsp. tauschii]	0.912806	0.844845	0.934433	0.900856	0.898235	0.00565319	0.051627	616	68.4718	6.50732	4.06	5	1	2	5
XP_020193691.1	uncharacterized protein LOC109779477 [Aegilops tauschii subsp. tauschii]	0.853272	0.90151	0.846126	0.926153	0.881765	0.00566569	0.0517324	558	61.1735	4.79248	2.51	3	1	1	1
EMS65249.1	40S ribosomal protein S17-4 [Triticum urartu]	1.06707	1.10672	1.04597	1.10533	1.08127	0.00568828	0.0518375	143	16.4817	10.2134	62.94	2	1	9	38
XP_020172491.1	uncharacterized protein LOC109758064 [Aegilops tauschii subsp. tauschii]	1.42412	1.23257	1.20825	1.15054	1.25387	0.00574003	0.0522152	274	29.4664	8.01611	8.76	2	2	2	2
XP_020162009.1	AAA-ATPase At3g50940-like [Aegilops tauschii subsp. tauschii]	1.32991	1.4816	1.58841	1.16941	1.39233	0.00576633	0.0524101	242	27.2049	9.05615	11.98	1	2	2	2
XP_020172004.1	T-complex protein 1 subunit gamma [Aegilops tauschii subsp. tauschii]	1.04813	1.06149	1.07154	1.04685	1.057	0.00578363	0.0524231	558	60.9728	6.17627	21.68	3	10	10	19
XP_020164622.1	glutamine synthetase leaf isozyme, chloroplastic [Aegilops tauschii subsp. tauschii]	0.865521	0.921424	0.940101	0.941055	0.917025	0.00578932	0.052436	121	13.5437	4.66553	66.94	1	1	6	34
XP_020199729.1	uncharacterized protein LOC109785555 [Aegilops tauschii subsp. tauschii]	1.07048	1.07877	1.05944	1.0603	1.06725	0.00580778	0.0524616	524	55.3651	4.89404	48.28	1	20	20	32
AAR84350.1	glutamine synthetase isoform GSe2 [Triticum aestivum]	1.11139	1.16328	1.10587	1.13146	1.128	0.0058135	0.0524616	362	39.4426	5.92236	14.64	3	3	5	6
XP_020170511.1	photosynthetic NDH subunit of lumenal location 3, chloroplastic-like [Aegilops tauschii subsp. tauschii]	0.819668	0.813503	0.811847	0.888199	0.833304	0.00586003	0.0528351	38	4.41928	8.66064	26.32	1	1	1	1
XP_020181260.1	ubiquitin receptor RAD23b-like [Aegilops tauschii subsp. tauschii]	1.33215	1.21487	1.11244	1.15752	1.20424	0.00586587	0.0528473	150	16.3475	8.96826	12.67	3	2	2	2
XP_020195672.1	DNA-binding protein DDB_G0278111 [Aegilops tauschii subsp. tauschii]	0.872564	0.817901	0.851988	0.939453	0.870477	0.0058962	0.0529614	114	12.7796	7.26904	12.28	2	1	1	1
XP_020156587.1	14-3-3-like protein A [Aegilops tauschii subsp. tauschii]	0.920874	0.943775	0.918386	0.926979	0.927504	0.00589776	0.0529614	261	29.2467	4.88135	68.97	5	10	18	125
XP_020180944.1	methionine aminopeptidase 1B, chloroplastic [Aegilops tauschii subsp. tauschii]	0.929016	0.935479	0.958603	0.957797	0.945224	0.00596041	0.0534215	266	28.985	9.14404	26.32	7	5	5	6
XP_020153940.1	stress-related protein-like [Aegilops tauschii subsp. tauschii]	1.05769	1.13601	1.06396	1.07405	1.08293	0.00596969	0.0534328	335	35.5832	7.06396	20	1	4	4	5
EMS45435.1	60S ribosomal protein L18-2 [Triticum urartu]	1.0528	1.0606	1.10755	1.07967	1.07515	0.00601597	0.0538015	187	21.2328	11.4731	42.78	3	2	7	16
CDM81981.1	unnamed protein product [Triticum aestivum]	1.28963	1.1261	1.1243	1.16509	1.17628	0.00604152	0.0539015	153	16.2273	5.0083	19.61	9	1	3	7
CDM81416.1	unnamed protein product [Triticum aestivum]	0.813926	0.784335	0.84921	0.887409	0.83372	0.0060453	0.053912	160	17.2468	7.00537	30.63	2	2	2	3
XP_020177614.1	E3 ubiquitin-protein ligase RGLG3-like [Aegilops tauschii subsp. tauschii]	0.89498	0.934252	0.874907	0.883273	0.896853	0.00608124	0.0540731	218	23.5785	6.0874	16.06	3	2	2	3
XP_013611283.1	PREDICTED: phosphoglycerate kinase 1, chloroplastic-like [Brassica oleracea var. oleracea]	0.850804	0.85256	0.902847	0.82761	0.858455	0.00611319	0.0540731	82	8.98313	9.81787	45.12	3	2	4	44
XP_020157533.1	gi|1149792357|ref|XP_020157533.1|glycine-rich RNA-binding protein RZ1A [Aegilops tauschii subsp. tauschii]	1.18257	1.1316	1.13771	1.04979	1.12542	0.00611551	0.0540731	195	21.1126	5.63037	10.77	3	3	3	4
EMS46983.1	putative NADP-dependent oxidoreductase P1 [Triticum urartu]	0.904382	0.939295	0.886215	0.879935	0.902457	0.00612704	0.0540731	195	21.3445	7.23975	11.79	3	1	1	2
XP_020201601.1	eukaryotic translation initiation factor 2 subunit alpha homolog [Aegilops tauschii subsp. tauschii]	1.13976	1.07229	1.12593	1.08078	1.10469	0.00612966	0.0540731	339	38.2827	5.38916	18.88	3	4	5	6
XP_020181414.1	GDSL esterase/lipase At3g48460 [Aegilops tauschii subsp. tauschii]	1.36396	1.39753	1.24278	1.13107	1.28383	0.00613259	0.0540731	389	41.8356	7.73779	2.57	2	1	1	1
ADP02211.1	FKBP_C domain-containing protein [Triticum aestivum]	0.919384	0.951118	0.891117	0.952078	0.928424	0.0061349	0.0540731	115	11.914	5.22412	17.39	2	1	1	3
XP_003564236.2	PREDICTED: sulfiredoxin, chloroplastic/mitochondrial [Brachypodium distachyon]	0.845545	0.830183	0.921482	0.856861	0.863518	0.00613643	0.0540833	85	9.94915	8.54346	17.65	3	1	1	1
XP_013629052.1	PREDICTED: serine--glyoxylate aminotransferase-like [Brassica oleracea var. oleracea]	0.91399	0.947197	0.924396	0.882928	0.917128	0.0062119	0.0546212	383	42.1941	8.06006	20.37	1	1	7	45
CDM84978.1	unnamed protein product [Triticum aestivum]	0.950858	0.874533	0.91285	0.897309	0.908887	0.00623654	0.0548062	599	65.7233	8.19189	8.01	2	4	4	6
EMT26840.1	ADP-ribosylation factor 1 [Aegilops tauschii]	0.850728	0.924824	0.868917	0.92194	0.891602	0.0062641	0.054903	159	17.9989	5.79541	50.31	1	2	9	29
XP_020161085.1	fruit protein pKIWI502-like [Aegilops tauschii subsp. tauschii]	0.90448	0.911795	0.861714	0.932934	0.902731	0.00627833	0.0549208	286	30.1367	7.29834	29.72	1	3	5	7
XP_020186448.1	anthranilate phosphoribosyltransferase, chloroplastic [Aegilops tauschii subsp. tauschii]	0.935919	0.915505	0.945331	0.920787	0.929386	0.0062799	0.0549208	187	20.1149	9.64209	17.11	3	2	2	2
EMS50381.1	hypothetical protein TRIUR3_16899 [Triticum urartu]	1.09128	1.13272	1.06802	1.1028	1.0987	0.00629282	0.0549297	148	16.5526	9.34912	16.22	4	2	2	2
BAJ91168.1	predicted protein [Hordeum vulgare subsp. vulgare]	0.938235	0.945483	0.925023	0.89489	0.925908	0.00629526	0.0549385	146	15.3307	8.1333	54.79	1	2	4	17
XP_020150703.1	pyrophosphate--fructose 6-phosphate 1-phosphotransferase subunit beta-like [Aegilops tauschii subsp. tauschii]	1.0821	1.10345	1.06602	1.03389	1.07136	0.00630796	0.0549473	438	48.3114	5.89697	29.22	4	9	9	21
XP_020177930.1	phenylalanine--tRNA ligase beta subunit, cytoplasmic-like [Aegilops tauschii subsp. tauschii]	1.21825	1.26878	1.08143	1.32813	1.22415	0.00633435	0.0550431	488	54.6889	6.53662	14.14	4	1	4	4
BAK00995.1	predicted protein, partial [Hordeum vulgare subsp. vulgare]	0.879865	0.91886	0.917742	0.929623	0.911523	0.00634885	0.0551386	69	7.55169	4.31006	13.04	3	1	1	2
XP_020167582.1	uncharacterized protein LOC109753062 isoform X1 [Aegilops tauschii subsp. tauschii]	1.095	1.07721	1.03331	1.0723	1.06945	0.00636174	0.0551471	591	65.6513	6.75635	6.26	6	2	2	3
CDM82252.1	unnamed protein product [Triticum aestivum]	1.08905	1.09576	1.06461	1.07193	1.08034	0.00637798	0.0552421	221	23.8028	5.23682	42.08	1	7	7	17
XP_020166090.1	60S ribosomal protein L28-1-like [Aegilops tauschii subsp. tauschii]	1.18292	1.11338	1.07542	1.08816	1.11497	0.00638615	0.0552505	143	16.2487	10.3159	54.55	2	2	9	22
AFE85901.1	proton gradient regulation 5 [Triticum aestivum]	0.818105	0.734893	0.87066	0.757432	0.795272	0.00639805	0.0552588	122	13.2361	11.3853	20.49	2	2	2	6
XP_020164010.1	dynamin-related protein 5A [Aegilops tauschii subsp. tauschii]	1.04965	1.04421	1.05907	1.03963	1.04814	0.00643526	0.0555257	609	68.5058	7.85498	44.99	7	22	25	31
EMS53026.1	Lysosomal beta glucosidase [Triticum urartu]	1.43723	1.42784	1.17441	1.1894	1.30722	0.00646261	0.0556197	571	61.1142	6.40479	12.78	12	1	6	17
XP_020173808.1	photosystem I reaction center subunit III, chloroplastic [Aegilops tauschii subsp. tauschii]	0.925221	0.927998	0.939437	0.948273	0.935232	0.00649711	0.0558854	231	24.49	9.40771	35.93	4	10	10	286
CDJ26623.1	unnamed protein product [Triticum aestivum]	0.952582	0.959821	0.935271	0.940713	0.947097	0.00653251	0.0560645	418	44.8795	5.30029	32.06	8	8	9	15
XP_020166245.1	IAA-amino acid hydrolase ILR1-like 5 [Aegilops tauschii subsp. tauschii]	1.11639	1.16034	1.20097	1.1048	1.14562	0.00654422	0.0560716	330	35.5772	6.34131	8.48	1	1	2	3
XP_020187799.1	subtilisin-like protease SBT1.4 [Aegilops tauschii subsp. tauschii]	1.41994	1.28363	1.17083	1.26509	1.28487	0.00659222	0.0564211	74	7.11943	4.43701	12.16	1	1	1	2
XP_020174383.1	protein LHCP TRANSLOCATION DEFECT [Aegilops tauschii subsp. tauschii]	0.884761	0.87792	0.915051	0.94237	0.905025	0.00670954	0.0573682	176	18.9027	7.1958	43.18	3	4	4	5
XP_020192444.1	adenine phosphoribosyltransferase 1 [Aegilops tauschii subsp. tauschii]	1.02338	1.04808	1.04849	1.02168	1.03541	0.00675125	0.0576295	237	25.2755	8.1626	45.57	3	9	9	20
CDM83114.1	unnamed protein product [Triticum aestivum]	0.900832	0.932001	0.884034	0.949498	0.916591	0.00675882	0.0576344	132	14.4505	4.66553	17.42	3	2	2	2
XP_020172334.1	oxalate--CoA ligase [Aegilops tauschii subsp. tauschii]	1.09586	1.08351	1.07989	1.03615	1.07385	0.00679841	0.0578947	417	43.4004	6.63916	23.02	4	7	8	9
XP_020147561.1	uncharacterized protein LOC109732782 [Aegilops tauschii subsp. tauschii]	1.12944	1.12831	1.09647	1.09937	1.1134	0.00685347	0.0582393	280	30.7403	8.11865	6.43	2	1	1	2
BAJ99326.1	predicted protein [Hordeum vulgare subsp. vulgare]	0.826515	0.84419	0.923961	0.902067	0.874183	0.00689174	0.058498	210	23.4391	4.88135	51.9	1	2	8	26
XP_020173058.1	probable UDP-arabinopyranose mutase 2 isoform X1 [Aegilops tauschii subsp. tauschii]	1.09931	1.25498	1.15832	1.18353	1.17404	0.00690883	0.0585864	348	38.8576	6.63916	16.09	1	1	4	13
CAI47635.1	peroxidase precursor [Triticum aestivum]	0.858463	0.866639	0.84713	0.882505	0.863684	0.00697815	0.059098	341	36.6375	6.29053	19.94	3	2	5	7
CDM83155.1	unnamed protein product [Triticum aestivum]	1.14561	1.18085	1.11642	1.14157	1.14611	0.00699676	0.0591853	1454	163.301	7.40088	4.33	31	2	6	6
XP_020198752.1	E3 ubiquitin-protein ligase RGLG5-like [Aegilops tauschii subsp. tauschii]	0.920953	0.865692	0.806311	0.896953	0.872477	0.00701229	0.059188	389	43.109	5.79541	17.48	6	4	4	5
XP_020176087.1	thylakoid lumenal 16.5 kDa protein, chloroplastic [Aegilops tauschii subsp. tauschii]	0.883786	0.895304	0.944742	0.943654	0.916871	0.00702123	0.0591907	143	15.2278	5.03369	87.41	1	8	8	27
BAJ85636.1	predicted protein [Hordeum vulgare subsp. vulgare]	0.915264	0.934126	0.966541	0.950987	0.941729	0.00703688	0.059196	176	18.1418	5.68115	43.75	3	8	8	48
EMS65575.1	Glycine-rich RNA-binding protein 2, mitochondrial [Triticum urartu]	1.15699	1.17517	1.09674	1.08111	1.1275	0.00704182	0.059196	83	8.73122	5.09717	46.99	1	1	3	6
XP_020158089.1	glutamate--cysteine ligase B, chloroplastic [Aegilops tauschii subsp. tauschii]	0.848547	0.922106	0.866608	0.943814	0.895269	0.00705845	0.0592827	523	58.7007	6.58057	24.47	3	1	9	17
XP_020148021.1	ferredoxin-dependent glutamate synthase, chloroplastic [Aegilops tauschii subsp. tauschii]	0.944694	0.897453	0.900456	0.895162	0.909441	0.00707331	0.0592852	1515	164.751	6.12549	48.98	2	4	58	223
CDM82175.1	unnamed protein product [Triticum aestivum]	0.923644	0.915066	0.923227	0.910712	0.918162	0.00709759	0.0594552	352	37.1407	6.52197	7.67	39	1	2	6
XP_020149012.1	agmatine deiminase [Aegilops tauschii subsp. tauschii]	0.870395	0.906887	0.866729	0.938327	0.895584	0.0071237	0.0595411	357	39.4639	5.24951	4.2	3	1	1	2
XP_020159954.1	uncharacterized protein LOC109745227 [Aegilops tauschii subsp. tauschii]	0.675053	0.842905	0.736556	0.856262	0.777694	0.00713258	0.0595433	222	23.9202	6.56592	26.13	1	1	3	4
BAJ91818.1	predicted protein [Hordeum vulgare subsp. vulgare]	1.27026	1.19599	1.15539	1.09194	1.1784	0.00722589	0.060296	205	22.7863	5.66846	41.95	8	2	6	7
XP_020146890.1	thioredoxin M2, chloroplastic-like [Aegilops tauschii subsp. tauschii]	0.874285	0.929768	0.878595	0.922874	0.901381	0.00724542	0.0603804	119	13.4159	5.5542	42.86	3	4	4	9
CDJ26692.1	unnamed protein product [Triticum aestivum]	0.946367	0.905192	0.91195	0.833883	0.899348	0.0072795	0.0603885	320	33.5666	7.38623	21.56	6	3	4	11
XP_020185058.1	serine hydroxymethyltransferase 4 [Aegilops tauschii subsp. tauschii]	1.07988	1.04941	1.04894	1.07724	1.06387	0.00730089	0.0603885	347	37.8784	8.6167	30.84	4	9	10	39
XP_020160324.1	uncharacterized protein LOC109745613 [Aegilops tauschii subsp. tauschii]	1.23778	1.25934	1.09683	1.18464	1.19465	0.00730618	0.0603885	624	67.7374	7.7085	8.33	11	1	4	9
Q43207.1	FKB70_WHEATRecName: Full=70 kDa peptidyl-prolyl isomerase; AltName: Full=Peptidyl-prolyl cis-trans isomerase; Short=PPIase; AltName: Full=Rotamase	1.13857	1.09211	1.18308	1.24949	1.16581	0.00731511	0.0603885	562	62.2389	5.40186	24.2	5	1	11	25
AGH18694.1	tetratricopeptide repeat containing protein [Triticum monococcum]	0.801191	0.878601	0.82383	0.863296	0.84173	0.00731724	0.0603885	179	19.4378	8.90967	5.59	1	1	1	2
EMS54612.1	Guanine deaminase [Triticum urartu]	1.03448	1.03539	1.04455	1.02916	1.03589	0.00732459	0.0603885	197	21.6579	8.104	18.27	3	2	2	5
XP_020184151.1	glutathione S-transferase T1-like [Aegilops tauschii subsp. tauschii]	0.888007	0.89013	0.878882	0.935796	0.898204	0.00732731	0.0603885	235	26.354	8.95361	34.89	4	6	6	7
CDM84026.1	unnamed protein product [Triticum aestivum]	0.953419	0.915681	0.878922	0.893746	0.910442	0.00732848	0.0603885	468	50.7662	5.63037	4.49	1	1	1	1
XP_020173986.1	cytosolic invertase 1-like [Aegilops tauschii subsp. tauschii]	0.802011	0.85305	0.724544	0.743425	0.780757	0.00736115	0.0604753	564	63.1857	6.48096	5.32	4	1	2	2
P09195.1	F16P1_WHEATRecName: Full=Fructose-1,6-bisphosphatase, chloroplastic; Short=FBPase; AltName: Full=D-fructose-1,6-bisphosphate 1-phosphohydrolase; Flags: Precursor	0.912423	0.926701	0.842871	0.863404	0.88635	0.00737181	0.0604753	353	38.462	4.85596	47.88	2	2	12	51
XP_020179050.1	uncharacterized protein LOC109764668 [Aegilops tauschii subsp. tauschii]	0.958635	0.92936	0.866212	0.872147	0.906588	0.00737933	0.0604753	96	9.82403	9.21729	14.58	3	2	2	10
XP_020199450.1	ATP synthase subunit b', chloroplastic [Aegilops tauschii subsp. tauschii]	0.901669	0.929575	0.956017	0.959626	0.936722	0.00738964	0.0604753	211	22.508	5.33838	38.39	3	11	11	64
XP_020150944.1	probable acyl-activating enzyme 16, chloroplastic [Aegilops tauschii subsp. tauschii]	0.879071	0.783244	0.862769	0.920791	0.861469	0.00739332	0.0604753	548	60.6376	8.646	14.96	4	1	6	9
CDM82380.1	unnamed protein product [Triticum aestivum]	0.941906	0.92758	0.94445	0.962121	0.944014	0.00740724	0.0605579	471	51.1598	5.94775	15.29	5	3	6	25
XP_020170591.1	proteasome-associated protein ECM29 homolog isoform X1 [Aegilops tauschii subsp. tauschii]	1.2181	1.16678	1.08815	1.09845	1.14287	0.00741956	0.0605587	1812	198.522	6.48096	2.04	3	3	3	3
AAK09371.1	AF321556_1sucrose-6F-phosphate phosphohydrolase SPP1 [Triticum aestivum]	1.07636	1.02345	1.08378	1.05487	1.05962	0.00745208	0.0607225	422	47.2211	6.3667	31.75	4	1	12	18
XP_020175890.1	sec-independent protein translocase protein TATB, chloroplastic-like [Aegilops tauschii subsp. tauschii]	0.7462	0.831773	0.841871	0.935421	0.838816	0.00762078	0.0620254	304	32.8779	8.60205	5.59	1	1	1	1
AMH86021.1	SNARE [Triticum aestivum]	1.69975	1.44901	1.26002	1.43417	1.46074	0.00765837	0.062262	129	14.6612	5.8335	6.98	3	1	1	1
XP_020164278.1	serine carboxypeptidase-like 42 [Aegilops tauschii subsp. tauschii]	0.888403	0.908685	0.810794	0.833305	0.860297	0.00767883	0.062262	471	52.3292	7.07861	12.95	3	3	3	3
XP_020155908.1	salicylic acid-binding protein 2-like [Aegilops tauschii subsp. tauschii]	0.898914	0.847076	0.801809	0.900943	0.862186	0.00768245	0.062262	262	28.4701	5.0083	53.44	2	6	8	17
XP_020197591.1	aldehyde dehydrogenase family 2 member C4-like [Aegilops tauschii subsp. tauschii]	1.077	1.08753	1.08648	1.14518	1.09905	0.00769662	0.062262	59	6.45623	5.31299	23.73	2	1	1	1
EMT27516.1	Citrate synthase 2, peroxisomal [Aegilops tauschii]	1.25458	1.09931	1.12486	1.11869	1.14936	0.00770033	0.062262	264	28.6517	6.52197	22.73	1	2	4	11
XP_020195943.1	germin-like protein 1-3 [Aegilops tauschii subsp. tauschii]	1.20372	1.14147	1.07573	1.12899	1.13748	0.00772007	0.0623413	225	23.5182	7.73779	19.56	8	4	4	4
OQU85764.1	hypothetical protein SORBI_3004G303433, partial [Sorghum bicolor]	0.821819	0.883106	0.868887	0.882194	0.864002	0.00778371	0.0627429	37	3.98517	8.85107	72.97	11	1	1	3
XP_020181554.1	pathogenesis-related protein 1-like [Aegilops tauschii subsp. tauschii]	0.949593	0.928299	0.899709	0.886787	0.916097	0.00785481	0.0631382	164	17.5545	8.23584	46.34	1	1	5	13
XP_020148178.1	7-hydroxymethyl chlorophyll a reductase, chloroplastic isoform X2 [Aegilops tauschii subsp. tauschii]	0.876702	0.937222	0.840536	0.886621	0.88527	0.00786235	0.0631382	377	41.8992	6.15088	31.3	1	2	8	14
XP_020173744.1	2-methyl-6-phytyl-1,4-hydroquinone methyltransferase 2, chloroplastic-like isoform X1 [Aegilops tauschii subsp. tauschii]	1.06703	1.06742	1.07717	1.06927	1.07023	0.00786388	0.0631382	281	32.0985	8.76318	12.46	3	2	3	5
XP_020187467.1	adenosine kinase 2 [Aegilops tauschii subsp. tauschii]	1.0146	1.02702	1.02521	1.01449	1.02033	0.00788604	0.063296	344	37.1908	5.09717	55.52	4	7	12	46
XP_020183397.1	vacuolar cation/proton exchanger 1a-like [Aegilops tauschii subsp. tauschii]	0.841433	0.821945	0.793632	0.776245	0.808314	0.00792585	0.0633674	185	19.9097	7.13721	11.35	1	1	1	1
CDM81769.1	unnamed protein product [Triticum aestivum]	1.08541	1.18959	1.14111	1.0662	1.12058	0.00792654	0.0633674	355	40.7284	5.22412	3.1	1	1	1	1
XP_020174599.1	cationic peroxidase SPC4-like [Aegilops tauschii subsp. tauschii]	1.11868	1.10746	1.08743	1.1263	1.10997	0.00793477	0.0633674	322	34.1642	5.89697	40.37	2	2	10	49
XP_020173256.1	60S ribosomal protein L29-1-like [Aegilops tauschii subsp. tauschii]	0.953863	0.94086	0.886728	0.904147	0.921399	0.00799807	0.0637567	88	9.87514	10.2427	20.45	1	2	2	10
XP_020161554.1	2-alkenal reductase (NADP(+)-dependent)-like [Aegilops tauschii subsp. tauschii]	1.19577	1.21768	1.13827	1.09404	1.16144	0.00800471	0.0637567	343	37.7891	5.57959	26.24	10	4	6	9
XP_020175323.1	DCN1-like protein 2 isoform X2 [Aegilops tauschii subsp. tauschii]	0.893985	0.849914	0.881275	0.843675	0.867212	0.00800954	0.0637567	250	29.2736	5.68115	11.2	1	2	2	2
XP_020166017.1	phosphoacetylglucosamine mutase [Aegilops tauschii subsp. tauschii]	0.878422	0.88918	0.942384	0.958103	0.917022	0.00807972	0.0642302	394	43.4756	6.04932	6.09	3	2	2	2
XP_020168426.1	glyceraldehyde-3-phosphate dehydrogenase 2, cytosolic [Aegilops tauschii subsp. tauschii]	1.14497	1.1998	1.25218	1.1675	1.19111	0.00812177	0.0644644	337	36.5707	7.48877	68.25	11	2	22	133
XP_020181800.1	peptidyl-prolyl cis-trans isomerase FKBP16-3, chloroplastic [Aegilops tauschii subsp. tauschii]	0.903291	0.950626	0.969622	0.937498	0.940259	0.00828141	0.0655586	219	22.8607	6.53662	19.63	3	3	3	11
XP_020171835.1	protein EXORDIUM-like [Aegilops tauschii subsp. tauschii]	1.26759	1.17009	1.06421	1.19378	1.17392	0.00828546	0.0655586	321	32.8065	8.27979	8.41	2	2	2	2
XP_020184554.1	ABC transporter F family member 1-like [Aegilops tauschii subsp. tauschii]	1.11674	1.11164	1.05592	1.09213	1.09411	0.00829166	0.0655586	533	60.4859	6.15088	13.7	2	3	5	8
CDM86904.1	unnamed protein product [Triticum aestivum]	0.882112	0.941807	0.925643	0.839304	0.897217	0.00831599	0.065699	59	6.65354	4.95752	67.8	1	1	3	11
JAT59868.1	Elongation factor 1-alpha 1 [Anthurium amnicola]	1.1029	1.05057	1.08331	1.12627	1.09076	0.00833426	0.065699	147	16.1824	8.68994	29.93	3	1	4	92
AAW68440.1	ferritin [Triticum aestivum]	1.03654	1.09248	1.15839	1.12024	1.10191	0.00834022	0.065699	257	28.0782	5.98584	48.25	4	7	13	67
XP_020166394.1	seed linoleate 9S-lipoxygenase-3-like isoform X1 [Aegilops tauschii subsp. tauschii]	0.880075	0.879438	0.771236	0.844757	0.843876	0.0083581	0.0657718	134	15.3356	4.85596	26.87	1	1	3	9
EMS54120.1	hypothetical protein TRIUR3_26766 [Triticum urartu]	0.918345	0.948291	0.905064	0.932728	0.926107	0.00839693	0.0660015	264	28.6797	9.46631	48.11	1	3	16	104
XP_020195089.1	thioredoxin H4-2 [Aegilops tauschii subsp. tauschii]	0.924081	0.949473	0.896731	0.925116	0.92385	0.00844567	0.0663092	145	16.2532	5.0083	13.79	4	2	2	3
XP_020154574.1	chloride channel protein CLC-c-like [Aegilops tauschii subsp. tauschii]	0.894266	0.939496	0.931861	0.91569	0.920328	0.00848774	0.0665377	802	87.1383	7.78174	7.11	6	4	5	6
EMS59646.1	hypothetical protein TRIUR3_22517 [Triticum urartu]	0.832635	0.847763	0.769235	0.895925	0.836389	0.00856288	0.0670004	240	26.8878	5.5415	6.67	3	1	1	2
CAC94001.1	glutathione transferase [Triticum aestivum]	0.890102	0.885434	0.918148	0.864763	0.889612	0.00862213	0.0673757	92	10.3283	7.1665	47.83	1	3	5	24
XP_020181577.1	uncharacterized oxidoreductase At1g06690, chloroplastic-like [Aegilops tauschii subsp. tauschii]	1.02861	1.12172	1.07078	1.08918	1.07757	0.00863149	0.0673757	371	39.9516	8.00146	13.21	3	3	5	5
XP_020169547.1	isopentenyl-diphosphate Delta-isomerase I-like [Aegilops tauschii subsp. tauschii]	0.873224	0.803191	0.929797	0.876849	0.870765	0.00865957	0.0675156	225	26.1441	5.63037	19.11	3	3	3	4
CDM83313.1	unnamed protein product [Triticum aestivum]	1.08345	1.09585	1.10745	1.12449	1.10281	0.00867186	0.0675156	913	100.942	6.34131	14.57	8	5	9	21
XP_020175108.1	serine carboxypeptidase 2 [Aegilops tauschii subsp. tauschii]	0.876927	0.942622	0.924414	0.933683	0.919411	0.00869493	0.0675852	476	52.6349	6.52197	10.08	1	1	4	4
XP_020173390.1	uncharacterized protein LOC109758942 [Aegilops tauschii subsp. tauschii]	0.942254	0.950404	0.945984	0.979208	0.954463	0.00871192	0.0676464	405	45.6035	8.57275	44.69	4	8	11	21
XP_020164237.1	expansin-B2-like [Aegilops tauschii subsp. tauschii]	0.894314	0.940951	0.923884	0.909356	0.917126	0.00871971	0.0676464	274	30.2027	9.30518	14.6	2	3	3	4
XP_020194222.1	gamma carbonic anhydrase-like 2, mitochondrial [Aegilops tauschii subsp. tauschii]	1.04517	1.13365	1.08202	1.06554	1.08159	0.00876259	0.067862	117	13.2949	6.99072	21.37	3	2	2	4
XP_020165753.1	REF/SRPP-like protein OsI_017815 [Aegilops tauschii subsp. tauschii]	1.0804	1.11163	1.08809	1.09169	1.09295	0.0087737	0.067862	256	27.3815	9.23193	35.55	3	8	8	9
EMS66462.1	hypothetical protein TRIUR3_03326 [Triticum urartu]	0.92052	0.941132	0.941127	0.962418	0.941299	0.00884322	0.0683172	548	61.0766	8.63135	11.68	7	4	4	5
XP_020155976.1	exocyst complex component 5 [Aegilops tauschii subsp. tauschii]	1.28331	1.1967	1.07523	1.14349	1.17468	0.0088995	0.0686941	716	78.4287	5.32568	4.47	5	3	3	4
XP_020181080.1	aminopeptidase M1-B [Aegilops tauschii subsp. tauschii]	1.1326	1.12799	1.08499	1.07663	1.10555	0.00894848	0.0689929	871	97.7957	5.16064	19.63	4	2	16	27
EMS49354.1	Obtusifoliol 14-alpha demethylase [Triticum urartu]	0.856547	0.866523	0.835221	0.9494	0.876923	0.00899414	0.0690103	491	55.8211	8.80713	6.11	2	3	3	3
EMS51347.1	Protein SRG1 [Triticum urartu]	0.893887	0.810848	0.931784	0.839585	0.869026	0.00899742	0.0690103	350	39.2839	6.02393	6.57	5	2	2	2
XP_020161911.1	apoptosis-inducing factor homolog B-like [Aegilops tauschii subsp. tauschii]	1.10888	1.0974	1.07845	1.08949	1.09355	0.00901661	0.0690103	357	38.8066	8.08936	6.44	2	2	2	4
XP_020170744.1	gamma-soluble NSF attachment protein [Aegilops tauschii subsp. tauschii]	0.867259	0.88877	0.946964	0.940084	0.910769	0.00901723	0.0690103	298	33.0631	5.13525	18.79	3	4	4	5
XP_020187604.1	plant intracellular Ras-group-related LRR protein 3-like [Aegilops tauschii subsp. tauschii]	0.922819	0.908285	0.884579	0.94673	0.915603	0.00902054	0.0690103	348	38.2337	4.86865	33.33	3	6	6	9
XP_020162752.1	uncharacterized protein LOC109748115 [Aegilops tauschii subsp. tauschii]	0.930284	0.919423	0.861547	0.931674	0.910732	0.00902137	0.0690103	149	16.8636	8.08936	32.21	3	3	3	4
EMS61784.1	Glyceraldehyde-3-phosphate dehydrogenase A, chloroplastic [Triticum urartu]	0.930253	0.862504	0.894141	0.919076	0.901493	0.0091633	0.0699717	141	14.7355	5.79541	68.09	1	1	7	120
XP_020158706.1	DNA damage-repair/toleration protein DRT102 [Aegilops tauschii subsp. tauschii]	0.876952	0.899739	0.859136	0.964454	0.90007	0.00917969	0.0699717	368	39.0647	6.23975	17.93	2	3	5	5
XP_020200818.1	14 kDa zinc-binding protein-like [Aegilops tauschii subsp. tauschii]	0.865786	0.879193	0.950942	0.927919	0.90596	0.00918469	0.0699717	142	15.272	6.78564	39.44	3	4	4	9
XP_020186596.1	11S globulin seed storage protein 2-like [Aegilops tauschii subsp. tauschii]	1.16419	1.13692	1.14187	1.17533	1.15458	0.00919829	0.0700369	219	22.6729	7.7085	17.81	3	3	3	5
CDM84594.1	unnamed protein product [Triticum aestivum]	1.08868	1.13629	1.07403	1.12993	1.10723	0.00925076	0.0703299	407	44.5366	7.43018	13.76	1	1	4	6
EMT04210.1	hypothetical protein F775_27336 [Aegilops tauschii]	1.1043	1.06437	1.06824	1.03994	1.06921	0.0092678	0.0703944	215	23.2594	9.5542	30.7	2	2	7	17
XP_020199445.1	chitinase 1-like [Aegilops tauschii subsp. tauschii]	1.1577	1.15695	1.09187	1.1257	1.13306	0.00929108	0.0704588	86	9.20157	6.50732	20.93	1	2	2	4
CDM86082.1	unnamed protein product [Triticum aestivum]	1.06425	1.05971	1.10166	1.08882	1.07861	0.00944046	0.0715077	815	90.7091	6.21436	7.36	3	5	5	7
XP_020150187.1	haloacid dehalogenase-like hydrolase domain-containing protein At3g48420 isoform X2 [Aegilops tauschii subsp. tauschii]	0.884493	0.893524	0.846671	0.840528	0.866304	0.00946911	0.0716462	190	20.5858	6.56592	34.21	2	2	8	33
XP_020160194.1	tyrosine--tRNA ligase, cytoplasmic-like [Aegilops tauschii subsp. tauschii]	0.780552	0.818913	0.917876	0.892932	0.852568	0.00954403	0.0720866	268	28.5156	6.22705	31.34	1	1	4	8
XP_020179852.1	endoplasmic reticulum oxidoreductin-1-like [Aegilops tauschii subsp. tauschii]	1.39325	1.24496	1.16044	1.12144	1.23002	0.00955796	0.0721349	455	51.4114	5.41455	2.86	2	1	1	1
XP_003579638.1	PREDICTED: 40S ribosomal protein S27 [Brachypodium distachyon]	1.04749	1.08119	1.06296	1.02948	1.05528	0.00957408	0.0721349	86	9.56283	8.71924	44.19	4	3	3	14
XP_020156558.1	thioredoxin H-type-like [Aegilops tauschii subsp. tauschii]	1.06564	1.07624	1.09413	1.06216	1.07454	0.00960538	0.0722582	98	10.7426	5.47803	57.14	1	4	4	11
CDJ26573.1	unnamed protein product [Triticum aestivum]	0.941179	0.974141	0.932781	0.917983	0.941521	0.00961325	0.0722582	413	43.837	7.88428	7.75	4	2	2	2
XP_020166657.1	ammonium transporter 2 member 1 isoform X2 [Aegilops tauschii subsp. tauschii]	1.14747	1.09015	1.14781	1.03462	1.10501	0.00966152	0.0725309	482	51.2395	7.97217	1.66	1	1	1	1
XP_020187774.1	CDPK-related kinase 3 [Aegilops tauschii subsp. tauschii]	0.938848	0.974784	0.950252	0.968591	0.958119	0.00966806	0.0725309	413	47.5197	6.27783	24.7	12	7	7	8
EMT30204.1	Caffeic acid 3-O-methyltransferase [Aegilops tauschii]	0.784587	0.722923	0.722196	0.847713	0.769355	0.0096925	0.0725778	90	9.93396	5.61768	12.22	1	1	1	1
XP_020178472.1	peroxisome biogenesis protein 19-1-like isoform X2 [Aegilops tauschii subsp. tauschii]	0.874568	0.856925	0.941573	0.93051	0.900894	0.00970003	0.0725778	138	16.1689	4.4751	9.42	3	1	1	2
EMT30334.1	Peroxiredoxin-2E, chloroplastic [Aegilops tauschii]	1.11003	1.09178	1.18116	1.16667	1.13741	0.00972965	0.0726245	37	3.8791	6.56592	48.65	1	1	1	4
EMS66756.1	Anthocyanidin 5,3-O-glucosyltransferase [Triticum urartu]	0.722232	0.791084	0.74951	0.784197	0.761756	0.00973287	0.0726245	41	4.34345	8.63135	51.22	1	1	1	2
XP_020184906.1	tRNA pseudouridine synthase A, mitochondrial-like [Aegilops tauschii subsp. tauschii]	0.875636	0.800153	0.738014	0.880726	0.823632	0.00974721	0.072671	468	51.2863	5.31299	3.85	1	1	1	1
P09672.1	G3PA_SINALRecName: Full=Glyceraldehyde-3-phosphate dehydrogenase A, chloroplastic; AltName: Full=NADP-dependent glyceraldehydephosphate dehydrogenase subunit A	0.931138	0.972211	0.94694	0.937662	0.946988	0.00976123	0.072671	162	17.6961	5.60498	64.81	1	3	9	155
XP_020148838.1	probable inactive purple acid phosphatase 27 [Aegilops tauschii subsp. tauschii]	1.47921	1.464	1.42755	1.2155	1.39657	0.00978288	0.0727313	626	67.7858	6.34131	3.83	2	1	2	2
XP_020172590.1	uncharacterized protein LOC109758153 isoform X5 [Aegilops tauschii subsp. tauschii]	0.900361	0.937595	0.916287	0.910329	0.916143	0.00982279	0.0729257	718	77.5056	8.48486	9.05	4	5	5	6
XP_020165641.1	aldo-keto reductase family 4 member C10-like [Aegilops tauschii subsp. tauschii]	1.08488	1.10518	1.10054	1.15458	1.1113	0.00982686	0.0729257	311	35.1171	8.90967	16.08	4	2	4	4
XP_020174235.1	CSC1-like protein ERD4 [Aegilops tauschii subsp. tauschii]	1.07836	1.02146	1.05954	1.05579	1.05379	0.00986921	0.0731192	725	81.2833	9.20264	13.79	5	9	9	11
BAK02966.1	predicted protein [Hordeum vulgare subsp. vulgare]	0.832745	0.755075	0.878896	0.889038	0.838938	0.00988072	0.0731192	114	12.9126	9.80322	21.05	1	1	2	2
XP_020166288.1	superoxide dismutase [Cu-Zn] 4A [Aegilops tauschii subsp. tauschii]	1.10602	1.0794	1.06091	1.08397	1.08257	0.00992168	0.0733264	152	15.0824	6.17627	65.13	2	2	6	59
BAK03410.1	predicted protein [Hordeum vulgare subsp. vulgare]	0.879038	0.935483	0.911232	0.951547	0.919325	0.00995393	0.0734594	295	32.1908	7.94287	26.44	2	1	5	7
XP_020165806.1	protein TIC110, chloroplastic [Aegilops tauschii subsp. tauschii]	0.900581	0.851331	0.947616	0.887296	0.896706	0.010038	0.0737394	789	88.057	5.80811	50.44	1	2	37	144
BAJ88323.1	predicted protein [Hordeum vulgare subsp. vulgare]	1.12799	1.07726	1.09907	1.05455	1.08972	0.0100648	0.0741192	162	18.2925	8.95361	38.27	1	1	4	15
XP_020157434.1	protein HEAT-STRESS-ASSOCIATED 32 [Aegilops tauschii subsp. tauschii]	1.05864	1.04354	1.14519	1.09155	1.08473	0.0100974	0.0741192	223	25.21	6.25244	4.04	2	1	1	1
XP_020168427.1	caffeoylshikimate esterase [Aegilops tauschii subsp. tauschii]	1.40023	1.31742	1.13654	1.18244	1.25916	0.0101121	0.0741192	325	35.465	6.68311	5.85	3	2	2	3
XP_020184469.1	flavin-containing monooxygenase FMO GS-OX-like 5 isoform X2 [Aegilops tauschii subsp. tauschii]	0.929577	0.811432	0.887584	0.891126	0.87993	0.0101393	0.0741192	285	32.52	6.17627	17.54	1	1	3	3
XP_020192187.1	methionine gamma-lyase [Aegilops tauschii subsp. tauschii]	1.17277	1.07902	1.06064	1.09444	1.10171	0.0101714	0.0744953	470	50.0958	6.58057	5.11	2	3	3	5
EMT21644.1	Aspartic proteinase nepenthesin-2 [Aegilops tauschii]	0.926639	0.926248	0.861135	0.894711	0.902183	0.0102072	0.0744953	162	16.7463	4.88135	20.37	1	3	3	4
XP_020163680.1	chaperone protein ClpD1, chloroplastic-like [Aegilops tauschii subsp. tauschii]	1.3367	1.25408	1.13604	1.09971	1.20663	0.0102136	0.0744953	602	66.7737	5.70654	36.54	1	1	16	31
AEH25629.1	pathogenesis-related protein 1-14 [Triticum aestivum]	0.720279	0.717317	0.858934	0.744272	0.7602	0.0102492	0.0744953	80	8.41713	8.23584	10	1	1	1	1
XP_020181941.1	18.6 kDa class III heat shock protein-like [Aegilops tauschii subsp. tauschii]	1.31868	1.27727	1.15647	1.19276	1.2363	0.0102679	0.0750464	83	9.10782	10.1548	15.66	1	1	1	2
XP_020176147.1	synaptotagmin-5 [Aegilops tauschii subsp. tauschii]	1.09174	1.05855	1.03227	1.04571	1.05706	0.0103221	0.0750464	344	38.0291	5.41455	20.64	3	5	5	7
XP_020148628.1	pyruvate dehydrogenase E1 component subunit alpha-3, chloroplastic [Aegilops tauschii subsp. tauschii]	0.95104	0.934903	0.922842	0.961445	0.942558	0.0104205	0.0755948	420	45.8979	6.7417	38.1	3	13	13	24
XP_020153455.1	glycine-rich RNA-binding protein blt801 [Aegilops tauschii subsp. tauschii]	0.906952	0.958066	0.915256	0.953175	0.933362	0.0104418	0.0755948	66	7.31148	4.65283	65.15	2	3	3	15
BAK01260.1	predicted protein [Hordeum vulgare subsp. vulgare]	0.899697	0.884154	0.970896	0.884926	0.909918	0.0104849	0.0760504	155	17.7622	9.59814	12.9	2	1	1	1
XP_020156038.1	geranylgeranyl transferase type-2 subunit beta 1 [Aegilops tauschii subsp. tauschii]	0.837423	0.863597	0.915142	0.960419	0.894145	0.0105319	0.0760504	299	33.3546	5.68115	4.01	2	1	1	1
ADX99259.1	hypersensitive induced reaction protein 2 [Triticum aestivum]	0.883378	0.910992	0.968712	0.939093	0.925544	0.0105367	0.0760504	284	31.2792	5.59229	14.44	2	1	5	8
BAJ98745.1	predicted protein [Hordeum vulgare subsp. vulgare]	0.883921	0.882872	0.880168	0.943279	0.89756	0.0105607	0.0765019	267	28.6326	6.80029	40.82	2	2	8	18
BAJ96421.1	predicted protein [Hordeum vulgare subsp. vulgare]	1.05258	1.20157	1.09838	1.10694	1.11487	0.0105857	0.0765019	933	104.071	5.38916	29.37	2	4	23	47
EMS47906.1	hypothetical protein TRIUR3_05963 [Triticum urartu]	0.879916	0.800578	0.816756	0.769813	0.816766	0.0106137	0.0765019	158	17.17	9.979	6.96	3	1	1	1
XP_020165517.1	peroxisomal fatty acid beta-oxidation multifunctional protein-like [Aegilops tauschii subsp. tauschii]	1.09451	1.16182	1.05371	1.1034	1.10336	0.0106673	0.0765019	644	70.2623	9.18799	25.93	2	3	15	36
XP_020160522.1	putative methyltransferase At1g22800 [Aegilops tauschii subsp. tauschii]	0.922936	0.962119	0.935203	0.913536	0.933448	0.010672	0.0765019	185	20.3154	8.63135	6.49	3	1	1	2
CDM84286.1	unnamed protein product [Triticum aestivum]	1.15758	1.15802	1.06483	1.17081	1.13781	0.0106922	0.0765019	356	40.5343	6.43018	16.85	5	1	7	19
XP_020156815.1	peroxisomal membrane protein 11-4 [Aegilops tauschii subsp. tauschii]	0.932665	0.956335	0.984453	0.955224	0.957169	0.0106962	0.0765019	228	25.174	9.78857	14.47	3	3	3	3
XP_020176384.1	phytepsin [Aegilops tauschii subsp. tauschii]	1.04403	1.05102	1.06906	1.05031	1.0536	0.0106995	0.0765019	509	54.3084	5.30029	32.61	12	14	14	75
XP_020181940.1	peptidyl-prolyl cis-trans isomerase FKBP20-2, chloroplastic [Aegilops tauschii subsp. tauschii]	1.17032	1.09178	1.14169	1.06665	1.11761	0.0107073	0.0765019	192	21.0121	9.94971	6.25	1	1	1	1
EMS45765.1	hypothetical protein TRIUR3_17925 [Triticum urartu]	1.19764	1.0958	1.24755	1.09279	1.15844	0.0107205	0.0765019	205	23.3293	9.29053	6.34	3	1	1	1
XP_020153456.1	glutathione S-transferase zeta class-like [Aegilops tauschii subsp. tauschii]	0.955945	0.903708	0.879584	0.877113	0.904088	0.0107281	0.0765019	222	24.7417	6.78564	12.16	1	1	3	4
XP_020156171.1	ATPase family AAA domain-containing protein 3C-like [Aegilops tauschii subsp. tauschii]	1.14104	1.07353	1.11877	1.0559	1.09731	0.0107578	0.0769469	534	60.0626	9.40771	11.61	4	5	5	8
XP_020194086.1	uncharacterized protein LOC109779886 [Aegilops tauschii subsp. tauschii]	0.823285	0.785783	0.66496	0.778087	0.763029	0.0107622	0.0769469	217	23.7061	8.36768	15.67	1	1	3	4
XP_020190673.1	30S ribosomal protein S13, chloroplastic [Aegilops tauschii subsp. tauschii]	0.945029	0.965042	0.93318	0.909393	0.938161	0.0108499	0.0769469	171	19.1024	10.4478	31.58	1	6	6	18
XP_020164201.1	thylakoid lumenal 17.9 kDa protein, chloroplastic isoform X3 [Aegilops tauschii subsp. tauschii]	0.883808	0.857807	0.946692	0.920201	0.902127	0.0108603	0.077299	220	22.9937	7.81104	17.73	2	3	3	3
XP_020154970.1	PLAT domain-containing protein 3-like [Aegilops tauschii subsp. tauschii]	1.06075	1.24867	1.2464	1.1612	1.17925	0.0108722	0.077299	255	27.3775	6.96143	23.53	3	1	4	15
XP_020158306.1	uncharacterized protein LOC109743624 [Aegilops tauschii subsp. tauschii]	1.05562	1.06975	1.12385	1.07057	1.07995	0.010879	0.077299	331	36.8051	5.18604	42.6	2	1	12	37
CDM80683.1	unnamed protein product [Triticum aestivum]	0.912708	0.853748	0.915273	0.959227	0.910239	0.0109124	0.077299	295	30.3999	5.07178	7.46	1	1	1	1
EMS53940.1	Calcium-transporting ATPase 1, plasma membrane-type [Triticum urartu]	0.893059	0.887532	0.942228	0.862946	0.896441	0.0109665	0.0776478	1020	110.183	6.87354	5.59	9	1	4	4
AAP44537.1	|cyclophilin-like protein [Triticum aestivum]	1.17088	1.12782	1.05358	1.12602	1.11958	0.0110206	0.0776478	245	25.8753	9.56885	34.69	7	2	8	43
XP_020158422.1	thylakoid lumenal 15.0 kDa protein 2, chloroplastic [Aegilops tauschii subsp. tauschii]	0.934336	0.930679	0.95143	0.977689	0.948533	0.0110272	0.0776478	246	26.4346	8.14795	21.54	3	5	5	12
XP_020164387.1	BTB/POZ domain-containing protein At5g67385 [Aegilops tauschii subsp. tauschii]	0.817603	0.819008	0.897691	0.855129	0.847358	0.0110382	0.0776478	458	50.2332	5.24951	6.77	3	2	2	2
XP_020182867.1	gamma-interferon-inducible lysosomal thiol reductase-like isoform X2 [Aegilops tauschii subsp. tauschii]	1.0437	1.04151	1.02338	1.07247	1.04526	0.0111015	0.0781732	222	24.5932	6.13818	12.61	6	2	2	3
ABL11233.1	UCW116, putative lipase [Hordeum vulgare subsp. vulgare]	0.964891	0.941225	0.919534	0.947369	0.943255	0.0111045	0.0781732	169	18.0558	8.06006	26.04	2	3	4	27
XP_020180557.1	RING-H2 finger protein ATL48-like [Aegilops tauschii subsp. tauschii]	0.912753	0.927029	0.900917	0.893831	0.908632	0.0111818	0.0786961	101	10.6096	10.1401	25.74	1	1	1	1
XP_020193433.1	protein DJ-1 homolog A [Aegilops tauschii subsp. tauschii]	1.08862	1.04592	1.06107	1.09129	1.07172	0.0111844	0.0786961	435	46.042	6.44287	30.34	1	3	9	27
XP_020695474.1	ras-related protein rab7-like [Dendrobium catenatum]	1.12281	1.18732	1.06309	1.12787	1.12527	0.0112534	0.0790354	63	7.34167	9.1001	52.38	1	1	4	6
EMS48035.1	hypothetical protein TRIUR3_30538 [Triticum urartu]	0.96442	0.918211	0.91274	0.959606	0.938744	0.011254	0.0790354	1785	200.608	4.67822	12.44	1	3	18	28
XP_020176313.1	uncharacterized protein At3g06530 [Aegilops tauschii subsp. tauschii]	0.84599	0.947899	0.820785	0.91925	0.883481	0.0112579	0.0790354	782	86.9589	7.21045	2.43	3	1	1	2
XP_020185336.1	thiamine thiazole synthase 2, chloroplastic [Aegilops tauschii subsp. tauschii]	1.11893	1.06739	1.08764	1.13524	1.1023	0.0113301	0.0790354	351	37.1058	5.87158	12.82	8	4	4	5
XP_020175690.1	40S ribosomal protein S24-1-like [Aegilops tauschii subsp. tauschii]	1.04961	1.09278	1.12926	1.0971	1.09219	0.0113535	0.079462	137	15.7058	10.7114	24.82	6	1	4	16
XP_020189622.1	aminopeptidase M1-A [Aegilops tauschii subsp. tauschii]	1.11419	1.03336	1.09948	1.1149	1.09048	0.0113748	0.079462	757	85.4546	5.80811	37.52	2	1	24	49
XP_020191144.1	uncharacterized protein LOC109776892 [Aegilops tauschii subsp. tauschii]	1.15991	1.13453	1.06217	1.17534	1.13299	0.0114323	0.079462	145	16.1203	6.56592	22.07	3	2	3	3
CDM84254.1	unnamed protein product [Triticum aestivum]	0.834165	0.84723	0.946002	0.884386	0.877946	0.0114721	0.0798858	617	70.3098	7.23975	7.29	4	4	4	6
XP_020199153.1	D-glycerate 3-kinase, chloroplastic [Aegilops tauschii subsp. tauschii]	0.938882	0.939033	0.965364	0.941567	0.946211	0.0114796	0.0798858	374	41.8432	5.35107	39.57	3	12	12	36
XP_020174481.1	octanoyltransferase [Aegilops tauschii subsp. tauschii]	0.90276	0.88187	0.902842	0.846491	0.883491	0.0115059	0.0798858	242	26.1566	7.86963	34.3	3	4	4	5
XP_020192897.1	60S ribosomal protein L35a-1-like [Aegilops tauschii subsp. tauschii]	1.03044	1.06257	1.0829	1.02889	1.0512	0.0115748	0.0803977	112	12.7117	10.6235	33.04	5	3	3	5
XP_020181703.1	uncharacterized protein LOC109767352 [Aegilops tauschii subsp. tauschii]	0.873013	0.925154	0.903155	0.927802	0.907281	0.0115912	0.0803977	541	59.1505	6.41748	20.89	1	4	8	15
XP_020187207.1	protein transport protein Sec24-like CEF [Aegilops tauschii subsp. tauschii]	0.880475	0.919884	0.857508	0.880426	0.884573	0.0116631	0.0808159	309	33.9739	7.12256	11.65	1	1	2	4
AGH18694.1	tetratricopeptide repeat containing protein [Triticum monococcum]	0.811297	0.802127	0.90733	0.872993	0.848437	0.0117136	0.0808159	326	36.102	6.60986	40.8	1	2	10	38
CDM81057.1	unnamed protein product [Triticum aestivum]	1.19641	1.37849	1.13682	1.27069	1.2456	0.0117182	0.0808159	454	50.1945	5.99854	4.85	1	1	1	1
XP_020195486.1	histone H1-like [Aegilops tauschii subsp. tauschii]	0.877915	0.822958	0.795783	0.767098	0.815939	0.0118158	0.0813229	143	14.9332	10.0669	29.37	1	2	4	31
BAJ94967.1	predicted protein [Hordeum vulgare subsp. vulgare]	1.06935	1.25057	1.13985	1.25247	1.17806	0.0118175	0.0813229	156	16.3779	7.18115	7.69	1	1	1	1
XP_020185864.1	pyrophosphate-energized membrane proton pump 3 [Aegilops tauschii subsp. tauschii]	1.055	1.19523	1.0794	1.14237	1.118	0.0118526	0.0818276	799	84.7713	5.85889	3.13	3	1	2	7
XP_020175760.1	uncharacterized protein LOC109761356 isoform X1 [Aegilops tauschii subsp. tauschii]	1.18546	1.12031	1.12615	1.06708	1.12475	0.0119419	0.0818276	269	29.549	5.43994	3.72	1	1	1	1
XP_020181432.1	NADH--cytochrome b5 reductase 1-like [Aegilops tauschii subsp. tauschii]	0.891555	0.960317	0.918561	0.960854	0.932822	0.0119791	0.08233	279	30.9517	8.11865	35.84	3	6	6	6
XP_020172843.1	ADP-ribosylation factor-like protein 8c [Aegilops tauschii subsp. tauschii]	1.07068	1.08043	1.11358	1.04746	1.07803	0.0119997	0.08233	165	18.2175	8.14795	26.67	3	4	4	7
EMS62980.1	hypothetical protein TRIUR3_25751 [Triticum urartu]	0.887949	0.894903	0.893216	0.922962	0.899758	0.0121175	0.082923	169	19.5077	5.08447	17.75	3	2	2	5
XP_020188423.1	aldehyde dehydrogenase family 7 member A1 [Aegilops tauschii subsp. tauschii]	1.09986	1.0951	1.05441	1.07339	1.08069	0.0121817	0.0834213	509	54.3417	6.44287	31.43	2	2	13	87
BAK01399.1	predicted protein [Hordeum vulgare subsp. vulgare]	0.952923	0.951911	0.953786	0.956279	0.953725	0.0122491	0.0834213	242	25.843	5.90967	35.12	3	7	7	18
XP_020148267.1	cysteine-rich receptor-like protein kinase 40 [Aegilops tauschii subsp. tauschii]	1.12382	1.09888	1.08732	1.19394	1.12599	0.0123214	0.0840111	325	36.6979	6.78564	4.92	70	1	2	2
EMT25360.1	hypothetical protein F775_06689 [Aegilops tauschii]	0.858753	0.881431	0.87129	0.891581	0.875764	0.0124276	0.0845052	83	9.47865	6.75635	51.81	4	2	2	3
EMS49632.1	ADP,ATP carrier protein, mitochondrial [Triticum urartu]	1.05173	1.11324	1.11025	1.15137	1.10665	0.0124328	0.0845052	378	41.3814	9.87646	15.08	3	1	6	38
XP_020193121.1	dirigent protein 22-like [Aegilops tauschii subsp. tauschii]	1.18816	1.09362	1.09584	1.05303	1.10766	0.0125253	0.0850919	176	18.5575	8.03076	17.61	5	3	3	3
EMS51967.1	hypothetical protein TRIUR3_17301 [Triticum urartu]	1.08611	1.20057	1.30694	1.32615	1.22994	0.0125775	0.0853922	164	17.3789	5.47803	4.88	2	1	1	1
XP_020150404.1	protein LURP-one-related 8-like [Aegilops tauschii subsp. tauschii]	1.16314	1.08117	1.11784	1.13118	1.12333	0.012614	0.0853922	228	24.3668	10.1108	7.02	1	1	1	1
EMS55985.1	Transmembrane 9 superfamily member 4 [Triticum urartu]	1.34962	1.15402	1.19096	1.12563	1.20506	0.0126344	0.0853922	603	69.1804	7.06396	3.81	3	2	2	2
XP_020162700.1	40S ribosomal protein S10-1-like [Aegilops tauschii subsp. tauschii]	1.034	1.09765	1.09797	1.10101	1.08266	0.0126403	0.0853922	121	13.9551	9.72998	56.2	1	3	4	17
XP_020173571.1	uncharacterized protein LOC109759148 [Aegilops tauschii subsp. tauschii]	0.916872	0.913852	0.947334	0.904184	0.92056	0.012727	0.0857846	272	28.5897	9.92041	29.78	1	5	7	11
XP_020175500.1	GPI mannosyltransferase 1 [Aegilops tauschii subsp. tauschii]	0.805658	0.952791	0.825533	0.765331	0.837328	0.0127443	0.0857846	415	47.451	9.40771	6.02	1	1	1	2
XP_020188302.1	dehydrin DHN3-like [Aegilops tauschii subsp. tauschii]	1.20234	1.20333	1.50736	1.40104	1.32852	0.0127445	0.0857846	167	16.7018	7.79639	27.54	1	1	2	3
XP_020193334.1	sucrose transport protein SUT2 [Aegilops tauschii subsp. tauschii]	1.22709	1.17599	1.35581	1.47653	1.30885	0.0127631	0.0862695	227	23.8416	9.78857	10.13	1	1	1	1
XP_020186854.1	UDP-glucose 6-dehydrogenase 4-like [Aegilops tauschii subsp. tauschii]	1.09253	1.07223	1.17347	1.15991	1.12454	0.0127865	0.0862695	480	52.883	5.99854	16.25	6	3	7	12
EMS65890.1	Signal recognition particle 54 kDa protein 2 [Triticum urartu]	0.913004	0.929246	0.936416	0.972327	0.937748	0.012913	0.0866568	412	45.0771	9.31982	20.87	8	5	5	5
XP_020198721.1	casein kinase 1-like protein HD16 [Aegilops tauschii subsp. tauschii]	0.914545	0.924464	0.855304	0.947664	0.910494	0.0129283	0.0866568	593	66.6245	8.88037	3.04	3	1	1	1
XP_020196290.1	uncharacterized protein LOC109782109 [Aegilops tauschii subsp. tauschii]	1.06819	1.09741	1.07727	1.02553	1.0671	0.0129376	0.0866568	659	70.582	7.60596	12.9	3	5	7	11
XP_020159002.1	tubulin alpha chain [Aegilops tauschii subsp. tauschii]	1.14285	1.18773	1.32275	1.28659	1.23498	0.0130142	0.0871371	451	49.6833	5.021	35.25	10	2	13	40
XP_020160620.1	dolichyl-diphosphooligosaccharide--protein glycosyltransferase subunit 1B [Aegilops tauschii subsp. tauschii]	1.12634	1.16971	1.07227	1.0925	1.11521	0.0130435	0.0871371	81	8.7018	9.70068	11.11	2	1	1	1
XP_020176711.1	mitochondrial outer membrane protein porin 5 [Aegilops tauschii subsp. tauschii]	1.04776	1.08046	1.11424	1.06355	1.0765	0.0130677	0.0876152	277	29.4255	9.24658	68.95	2	15	15	41
CDM84850.1	unnamed protein product [Triticum aestivum]	1.22089	1.08234	1.42119	1.27345	1.24947	0.0130964	0.0876152	259	28.7657	5.84619	3.47	1	1	1	1
BAJ91248.1	predicted protein [Hordeum vulgare subsp. vulgare]	1.03058	1.03164	1.05187	1.06872	1.0457	0.013193	0.0879952	809	86.7767	8.03076	33.5	5	18	18	25
EMS68426.1	Heat shock cognate 70 kDa protein 4 [Triticum urartu]	1.04433	1.03462	1.08166	1.07821	1.05971	0.0132143	0.0879952	591	64.9241	5.35107	55.16	7	8	30	192
XP_020191582.1	MAR-binding filament-like protein 1 isoform X1 [Aegilops tauschii subsp. tauschii]	0.867804	0.946838	0.922639	0.926284	0.915891	0.0132492	0.0879952	751	83.3427	5.17334	16.11	1	1	10	17
XP_020168956.1	NADH dehydrogenase [ubiquinone] iron-sulfur protein 4, mitochondrial [Aegilops tauschii subsp. tauschii]	1.12998	1.10402	1.06425	1.09271	1.09774	0.0132721	0.0883727	158	17.4101	9.72998	20.25	2	4	4	4
XP_020192802.1	uncharacterized protein LOC109778655 isoform X1 [Aegilops tauschii subsp. tauschii]	0.917846	0.94548	0.91589	0.923358	0.925644	0.013306	0.0883727	247	27.3347	6.12549	24.7	5	1	5	9
XP_020166077.1	glutamate decarboxylase 1-like [Aegilops tauschii subsp. tauschii]	0.939644	0.913402	0.952472	0.970557	0.944019	0.0133459	0.0883727	495	55.709	5.59229	42.02	5	12	16	52
XP_020149492.1	ferredoxin--NADP reductase, leaf isozyme, chloroplastic-like [Aegilops tauschii subsp. tauschii]	0.875699	0.888032	0.918572	0.920596	0.900725	0.0133549	0.0885559	409	45.6398	7.75244	50.86	3	3	21	120
ADP02192.1	putative non-cyanogenic beta-glucosidase [Triticum aestivum]	1.21568	1.19001	1.16415	1.16409	1.18348	0.0133778	0.0885559	416	47.3336	8.646	5.29	33	1	2	2
BAJ87775.1	predicted protein [Hordeum vulgare subsp. vulgare]	1.22009	1.12256	1.10025	1.11259	1.13887	0.0134379	0.0885559	165	18.1448	6.58057	10.91	2	2	2	2
EMT11869.1	Acetyl-CoA carboxylase [Aegilops tauschii]	0.63618	0.870591	0.762103	0.767173	0.759012	0.0134404	0.0885559	350	39.5402	6.21436	5.43	1	1	1	1
XP_020191973.1	dipeptidyl peptidase family member 6-like isoform X2 [Aegilops tauschii subsp. tauschii]	0.863402	0.927651	0.918537	0.917511	0.906775	0.0134441	0.0885559	230	25.919	5.24951	13.48	3	1	2	2
XP_020186570.1	11S globulin seed storage protein 2-like [Aegilops tauschii subsp. tauschii]	1.09241	1.06145	1.089	1.09176	1.08365	0.0134539	0.0890243	383	39.3996	9.78857	21.93	1	7	7	17
XP_020153818.1	protein RCC2 [Aegilops tauschii subsp. tauschii]	1.17915	1.08054	1.06305	1.13446	1.1143	0.0135311	0.0890243	250	25.8979	7.6499	14.4	3	3	3	4
EMS61245.1	Peptidyl-prolyl cis-trans isomerase CYP20-3, chloroplastic [Triticum urartu]	1.23891	1.1125	1.10419	1.1048	1.1401	0.013553	0.089107	66	7.37567	7.86963	18.18	1	1	1	1
EMS56908.1	Beta-galactosidase 15 [Triticum urartu]	1.07006	1.03483	1.12448	1.06567	1.07376	0.0135673	0.089107	133	15.4028	5.12256	15.79	1	2	2	3
EMS57921.1	Proteasome subunit beta type-5 [Triticum urartu]	1.08153	1.04632	1.10816	1.06047	1.07412	0.0135739	0.089107	179	19.3024	6.68311	31.84	1	5	5	8
XP_020176836.1	probable voltage-gated potassium channel subunit beta [Aegilops tauschii subsp. tauschii]	1.05193	1.08679	1.18278	1.14898	1.11762	0.0135945	0.089107	266	29.6213	7.37158	17.29	3	5	5	6
XP_020194108.1	nicotianamine aminotransferase A-like [Aegilops tauschii subsp. tauschii]	1.12188	1.27725	1.11128	1.27328	1.19592	0.0136306	0.089107	411	43.7254	7.06396	9.49	3	2	2	2
XP_020162223.1	probable signal peptidase complex subunit 2 [Aegilops tauschii subsp. tauschii]	0.9277	0.957894	0.975885	0.949235	0.952678	0.0136395	0.089107	192	21.3324	9.17334	15.63	4	3	3	5
CDM85343.1	unnamed protein product [Triticum aestivum]	0.874138	0.895318	0.951477	0.881067	0.9005	0.0136774	0.0896661	334	34.554	4.51318	8.08	2	2	3	15
XP_020189215.1	probable cinnamyl alcohol dehydrogenase 5 [Aegilops tauschii subsp. tauschii]	1.09668	1.08856	1.12443	1.07532	1.09625	0.0137701	0.0900314	315	33.4179	7.6792	25.71	8	3	6	10
Q1XH05.1	HGL1B_WHEATRecName: Full=4-hydroxy-7-methoxy-3-oxo-3,4-dihydro-2H-1,4-benzoxazin-2-yl glucoside beta-D-glucosidase 1b, chloroplastic; AltName: Full=Beta-glucosidase 1b; Short=Taglu1b; Flags: Precursor	1.1908	1.03268	1.26405	1.21481	1.17559	0.0137931	0.0900314	256	29.3559	5.36377	5.47	33	1	2	2
AEW90959.1	glutathione peroxidase 1 [Secale cereale x Triticum turgidum subsp. durum]	1.01294	1.06719	1.08638	1.07067	1.0593	0.0138238	0.0900314	168	18.3993	7.23975	58.33	4	5	9	21
XP_020192679.1	fatty acid amide hydrolase-like [Aegilops tauschii subsp. tauschii]	0.978807	0.94186	0.964483	0.959849	0.96125	0.0139386	0.0905871	547	59.6721	6.0874	9.51	6	3	3	4
XP_020188513.1	40S ribosomal protein S4 [Aegilops tauschii subsp. tauschii]	1.02349	1.03031	1.04945	1.02105	1.03108	0.0139516	0.090755	247	27.867	9.99365	52.23	5	13	13	53
XP_020160881.1	syntaxin-132-like isoform X2 [Aegilops tauschii subsp. tauschii]	1.09162	1.03469	1.14239	1.07521	1.08598	0.013962	0.090755	306	35.0949	6.84424	3.59	3	1	1	1
XP_020168965.1	glyceraldehyde-3-phosphate dehydrogenase A, chloroplastic [Aegilops tauschii subsp. tauschii]	0.950462	0.951584	0.912275	0.90242	0.929185	0.0139686	0.090755	408	43.3443	7.37158	65.69	3	1	22	566
XP_020153447.1	histone H2B.2-like [Aegilops tauschii subsp. tauschii]	1.09084	1.03786	1.05896	1.14074	1.0821	0.0139894	0.090755	159	17.1355	10.0815	55.35	6	1	10	329
XP_020165835.1	heat shock cognate 70 kDa protein 2-like [Aegilops tauschii subsp. tauschii]	1.02159	1.03964	1.07372	1.04668	1.04541	0.013991	0.090755	647	71.0791	5.18604	61.05	12	7	32	214
XP_020179510.1	tetratricopeptide repeat protein 38 [Aegilops tauschii subsp. tauschii]	1.14115	1.1017	1.06651	1.07497	1.09608	0.0140694	0.0909212	218	24.4586	5.13525	4.59	3	1	1	1
EMS48053.1	Dolichyl-diphosphooligosaccharide--protein glycosyltransferase 48 kDa subunit [Triticum urartu]	0.94272	0.950942	0.917128	0.907198	0.929497	0.014095	0.0909212	79	8.03738	10.1694	30.38	1	1	2	3
EMS57535.1	Mitogen-activated protein kinase 3 [Triticum urartu]	0.826259	0.749911	0.937525	0.823478	0.834293	0.0141058	0.0909212	272	31.1336	6.1001	6.62	3	1	1	1
XP_020196065.1	universal stress protein A-like protein [Aegilops tauschii subsp. tauschii]	1.08524	1.06077	1.07866	1.10853	1.0833	0.014112	0.0909212	177	19.9759	6.52197	27.68	2	5	5	8
XP_020184520.1	chitinase 8-like [Aegilops tauschii subsp. tauschii]	0.941114	0.887604	0.825142	0.838893	0.873188	0.0141468	0.0909212	275	28.9935	9.24658	38.18	3	4	7	10
XP_020188924.1	actin-related protein 4-like isoform X1 [Aegilops tauschii subsp. tauschii]	0.806182	0.918352	0.947271	0.887498	0.889826	0.0141781	0.0910856	443	49.0586	5.36377	22.12	3	1	5	5
XP_020198748.1	malate dehydrogenase, glyoxysomal-like [Aegilops tauschii subsp. tauschii]	0.905751	0.968835	0.924219	0.934792	0.933399	0.0141799	0.0910856	293	30.836	6.354	87.03	1	1	16	58
EMS65027.1	31 kDa ribonucleoprotein, chloroplastic [Triticum urartu]	0.930908	0.934239	0.896379	0.891649	0.913294	0.0141942	0.0910856	131	14.6874	6.16357	67.94	1	7	7	40
EMS50281.1	UDP-glycosyltransferase 85A2 [Triticum urartu]	0.931027	0.896706	0.866255	0.86693	0.890229	0.0142151	0.0910856	238	26.3891	5.89697	7.14	3	1	1	1
EMS51047.1	hypothetical protein TRIUR3_12906 [Triticum urartu]	1.16507	1.19556	1.06333	1.17029	1.14856	0.0142343	0.0910856	75	8.28242	9.56885	12	1	1	1	1
XP_020198060.1	uncharacterized protein At4g15545 [Aegilops tauschii subsp. tauschii]	0.811481	0.840211	0.943142	0.913586	0.877105	0.0142781	0.0914392	206	22.8912	6.65381	9.71	6	2	2	2
XP_020155598.1	KH domain-containing protein At4g18375-like isoform X1 [Aegilops tauschii subsp. tauschii]	1.09186	1.03303	1.06056	1.05858	1.061	0.0142826	0.0914392	795	86.7467	6.91748	4.53	6	2	2	3
XP_020156254.1	vacuolar protein sorting-associated protein 32 homolog 2 [Aegilops tauschii subsp. tauschii]	0.860853	0.829511	0.88911	0.838758	0.854558	0.0142905	0.0914392	220	24.4075	4.86865	15	3	1	2	3
BAJ85704.1	predicted protein [Hordeum vulgare subsp. vulgare]	0.936011	0.915488	0.946082	0.935826	0.933352	0.0143789	0.091695	191	20.8314	5.10986	57.07	3	1	10	74
EMS55466.1	|S-adenosylmethionine synthase 1 [Triticum urartu]	0.908225	0.921701	0.96935	0.966452	0.941432	0.0144235	0.091695	394	42.7607	5.96045	69.54	6	6	18	75
CDM81632.1	unnamed protein product [Triticum aestivum]	1.14762	1.18744	1.27398	1.38444	1.24837	0.014434	0.091695	129	14.1498	5.19873	24.03	9	2	2	2
XP_020146546.1	aldose 1-epimerase-like [Aegilops tauschii subsp. tauschii]	1.11374	1.07159	1.26822	1.13155	1.14628	0.0144405	0.091695	369	39.9301	9.17334	6.23	3	2	2	2
XP_020167220.1	peroxiredoxin Q, chloroplastic isoform X2 [Aegilops tauschii subsp. tauschii]	0.89091	0.915579	0.932028	0.909119	0.911909	0.0145107	0.0919487	217	23.3271	9.67139	47.93	5	10	10	68
XP_020148549.1	uncharacterized protein LOC109733742 [Aegilops tauschii subsp. tauschii]	0.879585	0.946104	0.904089	0.924686	0.913616	0.0145125	0.0919487	181	19.8752	7.7085	27.62	1	1	3	4
XP_020174545.1	delta(24)-sterol reductase [Aegilops tauschii subsp. tauschii]	1.14122	1.13552	1.07815	1.11828	1.11829	0.014526	0.0919487	561	64.787	7.97217	8.73	3	5	5	5
XP_020159005.1	uncharacterized protein LOC109744310 isoform X1 [Aegilops tauschii subsp. tauschii]	1.0929	1.1636	1.27325	1.11644	1.16155	0.0145421	0.0919487	349	39.1412	8.00146	5.16	1	1	1	1
XP_020156613.1	xylanase inhibitor protein 1 [Aegilops tauschii subsp. tauschii]	1.11356	1.13259	1.16889	1.10962	1.13116	0.0146247	0.0922956	304	33.2536	8.47021	33.55	3	9	9	23
EMS47123.1	Phosphoribosylformylglycinamidine cyclo-ligase, chloroplastic [Triticum urartu]	1.12947	1.23927	1.09667	1.07872	1.13603	0.0146458	0.0922956	253	26.994	5.03369	21.34	3	1	4	5
EMT33281.1	hypothetical protein F775_43950 [Aegilops tauschii]	1.15404	1.0379	1.20812	1.20387	1.15098	0.0146483	0.0922956	51	5.42075	5.18604	37.25	1	1	1	3
XP_020156457.1	sister chromatid cohesion protein PDS5 homolog A isoform X1 [Aegilops tauschii subsp. tauschii]	0.983635	0.938718	0.959533	0.947983	0.957467	0.0146584	0.0926403	1284	143.793	6.78564	8.33	7	10	10	11
XP_020159796.1	alpha-glucan water dikinase, chloroplastic [Aegilops tauschii subsp. tauschii]	1.01141	1.03142	1.02062	1.02327	1.02168	0.014664	0.0926403	1394	156.046	5.38916	6.46	6	7	7	7
XP_020155565.1	uncharacterized protein LOC109740915 [Aegilops tauschii subsp. tauschii]	1.25874	1.24023	1.13603	1.18183	1.20421	0.0147357	0.0926403	191	20.5356	7.44482	6.28	1	1	1	1
XP_020157839.1	vesicle-associated protein 1-2-like [Aegilops tauschii subsp. tauschii]	1.03079	1.07617	1.08955	1.1104	1.07673	0.0147679	0.0926971	210	23.22	8.36768	19.52	3	3	3	5
XP_020193616.1	protein-ribulosamine 3-kinase, chloroplastic isoform X1 [Aegilops tauschii subsp. tauschii]	0.917379	0.974497	0.897687	0.870739	0.915075	0.0147739	0.0926971	352	39.1687	9.24658	13.07	2	1	4	4
XP_020167582.1	uncharacterized protein LOC109753062 isoform X1 [Aegilops tauschii subsp. tauschii]	1.08315	1.11146	1.07942	1.04936	1.08085	0.0147801	0.0926971	300	32.8604	8.11865	17.33	1	3	3	4
EMS59288.1	hypothetical protein TRIUR3_15226 [Triticum urartu]	1.12001	1.12737	1.12489	1.09634	1.11715	0.014817	0.0926971	255	28.2424	7.2251	33.33	2	1	6	16
EMT32365.1	Cytokinin-N-glucosyltransferase 2 [Aegilops tauschii]	0.939517	0.875998	0.863583	0.93802	0.90428	0.01482	0.0926971	123	13.7249	5.70654	13.01	2	1	1	1
BAK00474.1	predicted protein [Hordeum vulgare subsp. vulgare]	0.950826	0.946982	0.92491	0.949679	0.943099	0.0148335	0.0926971	147	16.1069	5.42725	20.41	7	3	3	3
XP_020194114.1	alpha-galactosidase 3-like [Aegilops tauschii subsp. tauschii]	1.06872	1.01837	1.06278	1.06569	1.05389	0.0148621	0.0929426	329	36.3257	5.71924	21.58	4	6	7	11
XP_020165073.1	glyoxylate/succinic semialdehyde reductase 2, chloroplastic [Aegilops tauschii subsp. tauschii]	1.03054	1.09153	1.05837	1.04991	1.05759	0.0149082	0.0929426	178	18.5217	8.30908	53.93	2	1	6	14
EMT28788.1	Putative phospholipid-transporting ATPase 9 [Aegilops tauschii]	0.874201	0.939119	0.853616	0.927528	0.898616	0.0149239	0.0929426	1091	121.897	6.07471	1.65	3	1	1	1
XP_020187907.1	UMP-CMP kinase 3 isoform X2 [Aegilops tauschii subsp. tauschii]	1.05621	1.04344	1.04776	1.04284	1.04756	0.0149269	0.0929426	213	23.6172	5.38916	22.07	6	4	4	5
ABD16283.1	actin, partial [Brassica napus]	0.889235	0.863435	0.946226	0.878525	0.894355	0.014966	0.0930914	98	10.7033	6.02393	40.82	1	1	3	17
XP_020154569.1	sugar transporter ERD6-like 4 [Aegilops tauschii subsp. tauschii]	1.1574	1.11297	1.1137	1.11964	1.12593	0.0149719	0.0930914	67	7.26361	6.34131	14.93	3	1	1	1
XP_020201465.1	probable cytosolic oligopeptidase A [Aegilops tauschii subsp. tauschii]	0.805598	0.80866	0.945214	0.928408	0.87197	0.014996	0.0930914	415	46.727	5.17334	56.39	1	1	19	50
CDM82148.1	unnamed protein product [Triticum aestivum]	1.27099	1.35515	1.47173	1.08317	1.29526	0.0150003	0.0930914	200	21.2545	5.5542	4.5	1	1	1	2
XP_020197117.1	nucleotide pyrophosphatase/phosphodiesterase [Aegilops tauschii subsp. tauschii]	1.06046	1.04875	1.02811	1.04034	1.04441	0.0150267	0.0930914	617	69.0835	6.45557	21.39	16	12	12	22
XP_020181073.1	dirigent protein 2-like [Aegilops tauschii subsp. tauschii]	1.2325	1.17045	1.1787	1.18848	1.19253	0.0151311	0.0936169	165	17.0866	7.44482	23.03	3	3	3	7
EMT17103.1	hypothetical protein F775_08843 [Aegilops tauschii]	0.975713	0.887112	0.881945	0.874605	0.904844	0.0151684	0.0940935	693	76.3641	4.91943	8.66	3	3	3	4
XP_020155728.1	vesicle-fusing ATPase [Aegilops tauschii subsp. tauschii]	1.07367	1.08033	1.1098	1.07144	1.08381	0.0152575	0.0940935	727	79.4394	5.66846	15.96	3	9	9	15
AHN16239.1	photosystem II CP43 chlorophyll apoprotein (chloroplast) [Triticum urartu]	0.959762	0.971295	0.985775	0.974322	0.972789	0.0152578	0.0940935	473	52.1018	7.21045	35.94	24	14	14	169
XP_020167125.1	chaperone protein ClpC1, chloroplastic [Aegilops tauschii subsp. tauschii]	0.975591	0.967771	0.984197	0.96887	0.974107	0.0152598	0.0940935	917	101.473	6.30322	60.85	17	10	48	195
EMS51039.1	Chlorophyll a-b binding protein 3C, chloroplastic [Triticum urartu]	0.896056	0.860081	0.944638	0.936858	0.909408	0.0152801	0.0940935	265	28.1181	5.42725	44.15	20	1	6	129
XP_020149406.1	remorin-like [Aegilops tauschii subsp. tauschii]	0.913917	0.912683	0.97288	0.952481	0.93799	0.0152833	0.0940935	177	19.2261	5.80811	48.02	3	7	7	15
XP_020150202.1	cyclase-associated protein 1 [Aegilops tauschii subsp. tauschii]	1.03169	1.09196	1.14151	1.09949	1.09116	0.0153116	0.0940935	475	50.5184	7.10791	23.16	1	4	9	13
EMS53958.1	Chlorophyll a-b binding protein 3C, chloroplastic [Triticum urartu]	0.817523	0.882007	0.888721	0.890066	0.869579	0.0153208	0.0940935	265	28.1192	5.42725	42.64	25	1	6	147
XP_020174308.1	uncharacterized protein LOC109759880 [Aegilops tauschii subsp. tauschii]	1.09071	1.12543	1.07088	1.10845	1.09887	0.0153508	0.0945183	773	86.5303	6.62451	20.96	1	6	13	26
XP_020160242.1	probable polyol transporter 6 [Aegilops tauschii subsp. tauschii]	0.895542	0.962618	0.840807	0.790729	0.872424	0.0154134	0.0945183	521	54.0833	8.74854	4.22	1	1	1	1
AGP51321.1	ribosomal protein S3 (chloroplast) [Triticum aestivum]	1.04333	1.05103	1.01726	1.04493	1.03914	0.0155957	0.0955539	239	27.5469	9.71533	38.49	28	11	11	21
XP_020157088.1	ribose-phosphate pyrophosphokinase 3, chloroplastic-like [Aegilops tauschii subsp. tauschii]	0.914191	0.82387	0.95234	0.885751	0.894038	0.0156091	0.0955539	229	25.6493	6.68311	7.42	3	1	1	1
XP_020197007.1	NADH dehydrogenase [ubiquinone] 1 alpha subcomplex assembly factor 3-like [Aegilops tauschii subsp. tauschii]	1.32552	1.10265	1.1258	1.30071	1.21367	0.0156823	0.0957825	88	9.58705	7.18115	27.27	3	2	2	2
XP_020187291.1	thioredoxin-like protein AAED1, chloroplastic [Aegilops tauschii subsp. tauschii]	0.941749	0.905957	0.933737	0.948378	0.932455	0.0156997	0.0957825	252	27.1081	8.30908	8.73	3	2	2	2
XP_020191308.1	glutamyl-tRNA(Gln) amidotransferase subunit B, chloroplastic/mitochondrial-like [Aegilops tauschii subsp. tauschii]	1.07529	1.23843	1.10409	1.1494	1.1418	0.0157	0.0957825	547	60.6371	6.34131	12.25	2	1	5	9
EMS57053.1	70 kDa peptidyl-prolyl isomerase [Triticum urartu]	0.901939	0.814838	0.825162	0.887513	0.857363	0.0157146	0.0957825	582	64.8522	5.31299	4.3	3	1	2	3
XP_020146920.1	uncharacterized protein LOC109732134 isoform X1 [Aegilops tauschii subsp. tauschii]	1.04049	1.07784	1.08075	1.0917	1.0727	0.0157867	0.0961049	2721	301.763	5.45264	4.96	3	8	10	14
XP_020156901.1	glucose-6-phosphate 1-dehydrogenase, chloroplastic-like [Aegilops tauschii subsp. tauschii]	0.951452	0.896709	0.907127	0.938712	0.9235	0.0157985	0.0961049	574	64.842	7.79639	28.57	3	2	15	24
XP_020155255.1	pre-mRNA cleavage factor Im 25 kDa subunit 1-like [Aegilops tauschii subsp. tauschii]	1.59581	1.29754	1.15354	1.24722	1.32352	0.0158217	0.0961049	161	18.0956	9.83252	7.45	2	1	1	1
XP_020188407.1	glutathione reductase, cytosolic [Aegilops tauschii subsp. tauschii]	1.07668	1.13786	1.08823	1.06366	1.09161	0.0159802	0.0968396	496	53.0115	6.46826	54.84	4	4	21	72
XP_020177245.1	probable sucrose-phosphate synthase 5 [Aegilops tauschii subsp. tauschii]	1.39932	1.55844	1.1958	1.20927	1.34071	0.0159846	0.0968396	476	52.3413	5.31299	20.8	5	1	9	16
XP_020172365.1	probable sugar phosphate/phosphate translocator At3g11320 [Aegilops tauschii subsp. tauschii]	1.10972	1.08034	1.22764	1.23444	1.16303	0.0160338	0.0968396	264	28.5244	9.46631	5.3	2	1	1	1
XP_020167222.1	3-oxoacyl-[acyl-carrier-protein] synthase I, chloroplastic [Aegilops tauschii subsp. tauschii]	1.02843	1.13309	1.18205	1.14943	1.12325	0.0160387	0.0968396	305	32.1529	5.77002	11.48	3	1	2	17
EMS50952.1	Reticuline oxidase-like protein [Triticum urartu]	1.06328	1.12734	1.0777	1.05508	1.08085	0.0160391	0.0968396	542	59.1955	6.84424	4.43	5	2	2	2
XP_020166942.1	putative amidase C869.01 [Aegilops tauschii subsp. tauschii]	1.15903	1.24964	1.41893	1.57657	1.35105	0.016078	0.0972523	76	8.24328	8.17725	17.11	5	1	1	1
XP_020178064.1	UDP-glycosyltransferase 86A1 isoform X1 [Aegilops tauschii subsp. tauschii]	0.838427	0.894343	0.953969	0.847077	0.883454	0.016099	0.0972523	193	21.136	7.32764	19.69	2	1	2	3
XP_020185085.1	T-complex protein 1 subunit alpha-like [Aegilops tauschii subsp. tauschii]	1.16289	1.05448	1.11614	1.19741	1.13273	0.0162201	0.0977597	545	59.2791	6.21436	32.11	3	1	16	34
XP_020187799.1	subtilisin-like protease SBT1.4 [Aegilops tauschii subsp. tauschii]	1.3712	1.26024	1.09205	1.1712	1.22367	0.0162759	0.0981694	75	8.2081	5.2876	12	1	1	1	1
XP_020179970.1	peroxidase 2-like [Aegilops tauschii subsp. tauschii]	1.18093	1.1208	1.09459	1.137	1.13333	0.0162867	0.0981694	339	36.7139	7.13721	31.27	5	1	7	26
XP_020195684.1	phosphomethylethanolamine N-methyltransferase-like [Aegilops tauschii subsp. tauschii]	0.917104	0.871146	0.867934	0.920909	0.894273	0.0163615	0.0984806	509	57.971	5.35107	38.11	7	3	18	40
EMS64688.1	Deubiquitination-protection protein dph1 [Triticum urartu]	1.36656	1.21319	1.15753	1.25247	1.24744	0.0163747	0.0984806	946	97.3169	5.03369	4.55	1	2	3	5
XP_020186051.1	coatomer subunit alpha-3-like [Aegilops tauschii subsp. tauschii]	1.06534	1.13745	1.09852	1.23161	1.13323	0.0163919	0.0984806	1179	131.241	6.7124	23.66	2	1	22	28
EMS46492.1	Fumarylacetoacetase [Triticum urartu]	1.14365	1.1135	1.24449	1.22501	1.18166	0.0165897	0.0993886	427	46.7685	5.78271	31.15	2	1	10	26
XP_020174774.1	glutamate synthase 1 [NADH], chloroplastic [Aegilops tauschii subsp. tauschii]	1.04033	1.01701	1.01757	1.04043	1.02884	0.0166204	0.0993886	2026	222.058	6.63916	15.1	3	11	23	27
EMS59935.1	Putative prolyl-tRNA synthetase C19C7.06 [Triticum urartu]	1.04818	1.15644	1.18593	1.29822	1.17219	0.0166496	0.0993886	505	57.4843	6.7124	31.68	5	1	12	25
XP_020176260.1	isoamylase 2, chloroplastic [Aegilops tauschii subsp. tauschii]	0.753631	0.786576	0.899	0.946667	0.846468	0.0166912	0.0996944	286	31.8871	6.15088	3.5	3	1	1	1
CDM83070.1	unnamed protein product [Triticum aestivum]	1.03686	1.10104	1.08311	1.03882	1.06496	0.0166959	0.0996944	351	40.7229	4.99561	27.35	5	7	7	11
XP_020159255.1	protein EARLY RESPONSIVE TO DEHYDRATION 15-like [Aegilops tauschii subsp. tauschii]	0.883025	0.945906	0.910339	0.973835	0.928276	0.016705	0.0996944	155	17.3682	4.64014	8.39	1	1	1	1
XP_020175054.1	magnesium-chelatase subunit ChlD, chloroplastic isoform X2 [Aegilops tauschii subsp. tauschii]	1.39677	1.71579	1.1809	1.26566	1.38978	0.016752	0.0998041	269	29.3092	4.7417	4.46	3	1	1	1
BAF02600.1	RNA ligase isoform 3, partial [Triticum aestivum]	1.53928	1.34721	1.15823	1.22772	1.31811	0.0167683	0.0998041	363	40.7192	7.23975	4.96	1	1	1	2
XP_020182306.1	uncharacterized protein LOC109767978 isoform X2 [Aegilops tauschii subsp. tauschii]	0.837958	0.961182	0.892576	0.787928	0.869911	0.0168276	0.0998041	194	21.537	5.21143	6.7	3	1	1	1
EMS45491.1	Adenine phosphoribosyltransferase 2 [Triticum urartu]	0.954919	0.896602	0.821619	0.845193	0.879583	0.0168342	0.0998041	203	21.2953	7.23975	4.43	1	1	1	1
AQK53230.1	ypt homolog3 [Zea mays]	1.10762	1.0723	1.02882	1.05077	1.06488	0.0168435	0.0998041	211	23.8472	7.57666	58.29	5	3	11	29
XP_020184602.1	uncharacterized protein LOC109770311 isoform X1 [Aegilops tauschii subsp. tauschii]	0.906976	0.8906	0.94079	0.952579	0.922736	0.0168594	0.100203	623	69.042	6.354	21.51	3	11	11	17
EMS50034.1	hypothetical protein TRIUR3_34017 [Triticum urartu]	1.12234	1.09743	1.1458	1.14384	1.12735	0.0168634	0.100203	424	45.6859	5.51611	4.25	3	2	2	2
XP_020199641.1	40S ribosomal protein S7 [Aegilops tauschii subsp. tauschii]	1.00886	1.04088	1.0423	1.06463	1.03917	0.0169596	0.100699	192	22.2421	9.78857	55.73	1	6	10	37
XP_020199866.1	fatty-acid-binding protein 3, chloroplastic-like [Aegilops tauschii subsp. tauschii]	0.927323	0.975008	0.970071	0.972571	0.961243	0.0172314	0.101785	266	28.6	9.31982	18.8	4	4	4	5
XP_020147244.1	ruBisCO large subunit-binding protein subunit beta, chloroplastic [Aegilops tauschii subsp. tauschii]	1.04377	1.08209	1.1731	1.08874	1.09692	0.0172705	0.102179	598	63.9048	5.65576	69.23	10	4	39	221
XP_020194828.1	synaptotagmin-2-like [Aegilops tauschii subsp. tauschii]	1.06417	1.03055	1.07203	1.1029	1.06741	0.0172774	0.102179	539	61.2129	6.12549	22.63	4	3	9	21
AHE81280.1	pathogenesis-related protein 1-16 [Triticum aestivum]	0.783206	0.780245	0.816449	0.861791	0.810423	0.0173545	0.102571	102	10.9429	5.32568	18.63	2	1	1	2
EMS49555.1	Calcineurin B-like protein 3 [Triticum urartu]	0.767415	0.871295	0.893913	0.911031	0.860913	0.0173931	0.102571	116	13.1157	5.49072	18.97	6	1	1	1
XP_020166117.1	uncharacterized protein LOC109751649 [Aegilops tauschii subsp. tauschii]	0.897985	0.899007	0.950961	0.943054	0.922752	0.0174685	0.102863	227	24.686	4.76709	8.81	2	2	2	5
XP_020170090.1	histone-lysine N-methyltransferase setd3 [Aegilops tauschii subsp. tauschii]	0.971945	0.976381	0.918498	0.936418	0.95081	0.017494	0.102863	439	47.4824	6.46826	5.24	3	2	2	2
XP_020182542.1	uncharacterized protein At2g39795, mitochondrial-like [Aegilops tauschii subsp. tauschii]	1.06191	1.08978	1.03783	1.08127	1.0677	0.0175067	0.102863	178	20.604	4.4624	15.73	4	3	3	3
XP_020177144.1	succinate dehydrogenase [ubiquinone] iron-sulfur subunit 1, mitochondrial isoform X2 [Aegilops tauschii subsp. tauschii]	0.960381	0.94458	0.952907	0.983855	0.960431	0.017551	0.103054	234	25.4887	8.44092	27.35	3	5	5	11
AAP80662.1	AF479043_140S ribosomal protein, partial [Triticum aestivum]	0.910805	0.962995	0.964125	0.961061	0.949746	0.0175662	0.103054	96	10.5636	4.94482	76.04	2	6	6	21
XP_020201168.1	protein STRICTOSIDINE SYNTHASE-LIKE 4-like [Aegilops tauschii subsp. tauschii]	0.961518	0.965804	0.978752	0.950296	0.964092	0.0176352	0.103054	424	45.2992	6.78564	23.35	1	4	6	15
XP_020173837.1	ABC transporter C family member 14-like [Aegilops tauschii subsp. tauschii]	1.04459	1.0868	1.08494	1.15696	1.09332	0.0176415	0.103054	815	90.6776	5.66846	3.44	26	1	3	3
EMS63024.1	Transketolase, chloroplastic [Triticum urartu]	0.853591	0.820796	0.936489	0.87366	0.871134	0.0176506	0.103343	390	41.941	5.74463	62.05	3	2	19	108
XP_020200277.1	peptidyl-prolyl cis-trans isomerase CYP37, chloroplastic isoform X2 [Aegilops tauschii subsp. tauschii]	0.914176	0.93703	0.976113	0.959579	0.946725	0.0177068	0.103343	459	48.6693	6.30322	38.34	4	15	15	29
CDM87233.1	unnamed protein product [Triticum aestivum]	1.09555	1.07214	1.25215	1.21191	1.15794	0.0177212	0.103343	356	38.5593	6.0874	27.81	6	1	6	16
NP_114312.1	NADH dehydrogenase subunit I (chloroplast) [Triticum aestivum]	0.977418	0.913226	0.949671	0.947387	0.946925	0.0177626	0.103531	159	18.6552	7.23975	28.3	27	4	4	10
EMS50569.1	ABC transporter B family member 25 [Triticum urartu]	1.3148	1.1132	1.17787	1.08436	1.17256	0.0177662	0.103531	64	6.85754	4.77979	12.5	5	1	1	1
XP_020179488.1	ferredoxin--NADP reductase, leaf isozyme, chloroplastic-like [Aegilops tauschii subsp. tauschii]	0.906294	0.91526	0.913354	0.926887	0.915449	0.0178058	0.103531	255	28.7374	5.60498	59.61	3	4	15	79
CDM82164.1	unnamed protein product [Triticum aestivum]	0.961331	0.975862	0.946431	0.963123	0.961687	0.0178306	0.103531	731	76.8336	7.32764	12.72	6	3	7	22
BAJ88379.1	predicted protein [Hordeum vulgare subsp. vulgare]	0.923109	0.941943	0.888819	0.975006	0.932219	0.0178674	0.103915	563	62.7162	8.52881	35.52	3	5	16	37
XP_020175196.1	lysine--tRNA ligase, chloroplastic/mitochondrial [Aegilops tauschii subsp. tauschii]	1.07478	1.13064	1.02621	1.08426	1.07897	0.0179083	0.103915	445	50.3024	5.12256	7.19	4	3	3	4
CDM83562.1	unnamed protein product [Triticum aestivum]	1.08111	1.06907	1.05473	1.00948	1.0536	0.0179763	0.104298	1360	145.216	7.28369	10.51	5	10	10	11
XP_020148529.1	acyl carrier protein 1, mitochondrial [Aegilops tauschii subsp. tauschii]	1.23275	1.3728	1.18529	1.10904	1.22497	0.0179905	0.104298	50	5.49378	4.13232	36	1	1	1	1
EMS53930.1	Serine/threonine-protein kinase ATM [Triticum urartu]	0.884014	0.914004	0.951288	0.968911	0.929554	0.0180506	0.104679	923	99.2649	5.021	8.02	3	5	5	8
EMS53683.1	Actin-depolymerizing factor 3 [Triticum urartu]	1.09066	1.16737	1.22789	1.12939	1.15383	0.0180909	0.104679	47	5.14457	4.52588	23.4	3	1	1	1
XP_020157527.1	phosphoribosylglycinamide formyltransferase, chloroplastic-like [Aegilops tauschii subsp. tauschii]	0.895799	0.851058	0.858379	0.925337	0.882643	0.0181711	0.105058	164	18.0095	7.04932	9.76	3	1	1	1
EMT32600.1	Cytochrome P450 71C4 [Aegilops tauschii]	0.926586	0.817612	0.893093	0.817447	0.863685	0.0182225	0.105058	45	4.78634	5.8335	60	1	1	1	2
XP_020182516.1	serine/threonine-protein phosphatase 4 regulatory subunit 3B [Aegilops tauschii subsp. tauschii]	1.34063	1.26555	1.15138	1.18125	1.2347	0.0182762	0.105337	229	25.923	4.53857	5.68	3	1	1	1
XP_020181695.1	uncharacterized protein LOC109767342 [Aegilops tauschii subsp. tauschii]	1.08948	1.15611	1.1069	1.20222	1.13868	0.0183138	0.105337	87	9.3618	9.24658	12.64	1	1	1	1
XP_020158932.1	ruBisCO large subunit-binding protein subunit alpha [Aegilops tauschii subsp. tauschii]	0.791439	0.84545	0.832466	0.889684	0.83976	0.0183311	0.105337	588	61.7219	5.38916	51.02	1	2	21	73
EMS67425.1	D-amino acid dehydrogenase small subunit [Triticum urartu]	0.870954	0.919727	0.900121	0.907113	0.899479	0.018379	0.105614	288	31.5979	6.52197	7.64	3	1	1	1
XP_020181232.1	T-complex protein 1 subunit beta-like [Aegilops tauschii subsp. tauschii]	1.03163	1.04873	1.01335	1.02146	1.02879	0.0183911	0.105614	525	57.2457	6.02393	37.52	7	15	15	30
XP_020164823.1	serine/arginine-rich-splicing factor SR34-like isoform X1 [Aegilops tauschii subsp. tauschii]	1.42872	1.34934	1.14375	1.10776	1.25739	0.0184383	0.105614	293	32.1322	10.4331	17.75	9	2	5	8
CAH10209.1	Cell Division Protein AAA ATPase family [Triticum aestivum]	0.861123	0.91074	0.856961	0.897371	0.881549	0.0185318	0.106089	522	59.4152	6.82959	7.09	31	1	3	5
XP_020174834.1	Cell Division Protein AAA ATPase family [Triticum aestivum]	0.953325	0.953397	0.97588	0.984679	0.966821	0.0185665	0.106562	510	56.0868	8.20654	75.88	3	30	31	228
BAJ89737.1	predicted protein [Hordeum vulgare subsp. vulgare]	0.903072	0.789822	0.747246	0.684297	0.781109	0.0187205	0.106935	530	58.6034	6.46826	10	3	1	3	4
EMS49051.1	putative aldehyde oxidase 4 [Triticum urartu]	1.14623	1.16718	1.03001	1.11295	1.11409	0.0187298	0.106935	67	7.38581	9.59814	28.36	3	1	1	1
XP_020166692.1	uncharacterized protein LOC109752199 [Aegilops tauschii subsp. tauschii]	1.23079	1.11275	1.13238	1.10896	1.14622	0.0188049	0.107306	200	21.7424	8.22119	26.5	1	1	5	17
XP_006647360.1	PREDICTED: exosome complex component RRP45A-like isoform X2 [Oryza brachyantha]	1.06224	1.03194	1.0891	1.10923	1.07313	0.01881	0.107306	174	18.9304	5.12256	20.69	4	1	1	1
XP_020188420.1	PP2A regulatory subunit TAP46 [Aegilops tauschii subsp. tauschii]	0.886303	0.853462	0.930298	0.905297	0.89384	0.0189105	0.107675	251	28.4625	4.93213	7.57	2	2	2	3
XP_020197564.1	beta-D-glucosyl crocetin beta-1,6-glucosyltransferase-like [Aegilops tauschii subsp. tauschii]	1.31046	1.82615	1.37167	1.2341	1.43559	0.0189394	0.107675	285	31.053	6.17627	3.86	3	1	1	1
XP_020162602.1	outer envelope pore protein 16-2, chloroplastic-like [Aegilops tauschii subsp. tauschii]	1.462	1.37061	1.48805	1.55913	1.46995	0.0190463	0.108144	173	17.839	7.72314	7.51	2	1	1	1
XP_020184876.1	DNA-binding protein SMUBP-2-like [Aegilops tauschii subsp. tauschii]	0.832017	0.943715	0.855571	0.945595	0.894224	0.0190788	0.108511	976	106.931	8.30908	6.86	3	3	3	3
XP_020176513.1	uncharacterized protein LOC109762106 [Aegilops tauschii subsp. tauschii]	1.36936	1.4675	1.15355	1.30755	1.32449	0.019128	0.108511	148	16.0705	10.9604	8.78	1	1	1	1
XP_020169861.1	peptidyl-prolyl cis-trans isomerase, chloroplastic [Aegilops tauschii subsp. tauschii]	0.894801	0.899364	0.920741	0.891254	0.90154	0.0191609	0.108776	440	48.0255	5.10986	49.77	1	2	15	85
XP_020184067.1	dnaJ protein homolog 2-like [Aegilops tauschii subsp. tauschii]	1.06999	1.08053	1.02776	1.14035	1.07966	0.0191973	0.108776	421	46.2997	6.55127	23.28	3	2	8	19
XP_020186677.1	acyltransferase-like protein At1g54570, chloroplastic [Aegilops tauschii subsp. tauschii]	0.979555	0.957806	0.920088	0.912154	0.942401	0.0192161	0.108776	689	76.853	7.26904	8.71	5	4	5	9
XP_020185873.1	histidine--tRNA ligase, chloroplastic/mitochondrial-like [Aegilops tauschii subsp. tauschii]	0.876138	0.893431	0.965745	0.915193	0.912627	0.0193192	0.109141	212	23.9645	9.89111	9.91	1	2	2	3
XP_020187355.1	pathogen-related protein [Aegilops tauschii subsp. tauschii]	0.832838	0.829255	0.810395	0.839791	0.82807	0.0193374	0.109141	237	26.5162	7.02002	21.94	5	3	5	8
XP_020179010.1	ribosome-binding factor PSRP1, chloroplastic-like [Aegilops tauschii subsp. tauschii]	0.916298	0.903474	0.961617	0.950497	0.932972	0.0193703	0.109605	301	33.1931	6.21436	28.24	3	7	7	30
XP_020157697.1	tropinone reductase homolog At5g06060-like isoform X3 [Aegilops tauschii subsp. tauschii]	0.881015	0.915487	0.917853	0.922283	0.90916	0.0194742	0.110068	286	30.4383	6.1001	27.27	15	3	6	13
EMS56847.1	DNA-binding protein SMUBP-2 [Triticum urartu]	1.18668	1.1137	1.1003	1.04919	1.11247	0.0195798	0.110124	579	63.8755	8.14795	2.25	3	1	1	2
XP_020157795.1	epimerase family protein SDR39U1 homolog, chloroplastic [Aegilops tauschii subsp. tauschii]	0.888837	0.951197	0.951798	0.928837	0.930167	0.019582	0.110124	382	41.4763	9.27588	14.92	4	4	4	9
XP_020179862.1	glutathione S-transferase DHAR3, chloroplastic [Aegilops tauschii subsp. tauschii]	0.916867	0.922167	0.938528	0.870979	0.912135	0.0196024	0.110124	204	22.6387	5.2749	75.98	2	3	14	52
XP_020146156.1	carbamoyl-phosphate synthase small chain, chloroplastic [Aegilops tauschii subsp. tauschii]	0.971052	0.908396	0.899968	0.889561	0.917244	0.0196202	0.110124	507	55.6583	8.54346	22.68	2	2	6	7
XP_020165641.1	aldo-keto reductase family 4 member C10-like [Aegilops tauschii subsp. tauschii]	1.1428	1.17274	1.22179	1.08308	1.1551	0.0196256	0.110124	82	9.41882	5.79541	34.15	1	2	3	3
CDM82042.1	unnamed protein product [Triticum aestivum]	1.10795	1.1383	1.0671	1.09492	1.10207	0.0196687	0.11028	251	27.1022	10.3599	3.98	1	1	1	1
XP_020197957.1	probable methionine--tRNA ligase [Aegilops tauschii subsp. tauschii]	1.26579	1.09569	1.1214	1.07425	1.13928	0.0197324	0.11028	795	88.8949	6.75635	12.33	5	2	7	9
XP_020189929.1	aspartate carbamoyltransferase, chloroplastic [Aegilops tauschii subsp. tauschii]	1.2185	1.20702	1.10208	1.07837	1.15149	0.0197363	0.11028	149	16.6476	7.44482	8.05	2	1	1	1
XP_020180235.1	elongation factor G-2, chloroplastic [Aegilops tauschii subsp. tauschii]	1.01342	1.04496	1.04555	1.03572	1.03491	0.0197493	0.11028	700	77.3186	5.03369	37.86	3	18	18	46
XP_020179912.1	NAD(P)H-quinone oxidoreductase subunit S, chloroplastic [Aegilops tauschii subsp. tauschii]	0.944192	0.888067	0.952763	0.941181	0.931551	0.01978	0.110739	245	25.9732	5.35107	33.88	1	4	6	15
EMT28681.1	33 kDa ribonucleoprotein, chloroplastic [Aegilops tauschii]	0.848208	0.86775	0.922108	0.929246	0.891828	0.0198615	0.110993	173	19.1166	5.13525	42.2	2	2	6	15
BAJ85249.1	predicted protein [Hordeum vulgare subsp. vulgare]	0.962752	0.847946	0.941632	0.849495	0.900456	0.0199174	0.110993	245	25.8254	7.85498	10.61	1	1	4	4
XP_020148608.1	60S ribosomal protein L28-1-like [Aegilops tauschii subsp. tauschii]	1.02915	1.06753	1.05932	1.04748	1.05087	0.0199351	0.110993	147	16.5799	10.3159	50.34	6	1	7	17
EMS48250.1	ATP-dependent Clp protease ATP-binding subunit clpA-like protein CD4B, chloroplastic [Triticum urartu]	0.929059	0.905749	0.867681	0.90713	0.902405	0.0199654	0.111247	186	20.4249	11.5024	36.56	3	3	7	21
EMS56093.1	hypothetical protein TRIUR3_23412 [Triticum urartu]	0.796717	0.598422	0.572092	0.689539	0.664192	0.0199836	0.111247	481	51.2883	7.06396	21.41	1	1	8	14
AAF80450.1	AF161719_1vacuolar targeting receptor bp-80 [Triticum aestivum]	1.1304	1.09447	1.0945	1.02009	1.08487	0.0199887	0.111247	379	42.6009	5.97314	18.21	18	7	7	12
ACJ68105.1	chitinase [Hordeum vulgare subsp. vulgare]	0.873522	0.868502	0.803716	0.820436	0.841544	0.0200765	0.111701	114	12.8376	9.12939	49.12	3	1	4	9
XP_020157423.1	50S ribosomal protein L24, chloroplastic [Aegilops tauschii subsp. tauschii]	1.10416	1.09443	1.06354	1.03867	1.0752	0.0201818	0.111952	149	16.9309	9.67139	21.48	3	3	3	7
XP_020156816.1	remorin-like [Aegilops tauschii subsp. tauschii]	0.852201	0.929554	0.913176	0.880545	0.893869	0.0202099	0.111952	109	11.2429	4.64014	49.54	1	2	3	8
XP_020173671.1	chemocyanin-like [Aegilops tauschii subsp. tauschii]	1.41431	1.22501	1.19929	1.07489	1.22837	0.0202242	0.111952	224	23.3731	10.8872	6.25	1	1	1	2
XP_020192943.1	RNA-binding protein 39-like [Aegilops tauschii subsp. tauschii]	1.17843	1.0628	1.27104	1.09436	1.15166	0.0204903	0.113306	440	48.2354	5.85889	9.55	5	3	3	3
BAJ91568.1	predicted protein [Hordeum vulgare subsp. vulgare]	0.978202	0.978032	0.943955	0.962814	0.965751	0.0205083	0.113306	307	32.516	6.27783	45.28	3	10	10	22
XP_020196518.1	ferredoxin-thioredoxin reductase, variable chain-like [Aegilops tauschii subsp. tauschii]	0.87267	0.881217	0.934809	0.891467	0.89504	0.0205233	0.113306	78	9.08087	8.45557	76.92	7	6	6	15
XP_020194597.1	cationic amino acid transporter 2, vacuolar-like [Aegilops tauschii subsp. tauschii]	1.16029	1.03776	1.11503	1.22464	1.13443	0.0205628	0.113653	392	40.9231	6.18896	5.87	3	2	2	2
CDM86406.1	unnamed protein product [Triticum aestivum]	1.22159	1.11599	1.1222	1.05794	1.12943	0.0206087	0.113653	2905	321.103	6.84424	4.44	7	8	9	15
XP_020165952.1	histone-lysine N-methyltransferase, H3 lysine-9 specific SUVH1-like [Aegilops tauschii subsp. tauschii]	1.12382	1.12378	1.02303	1.18137	1.113	0.0206976	0.113999	819	89.8829	8.42627	1.71	2	1	1	1
XP_020180335.1	uncharacterized protein LOC109765977 [Aegilops tauschii subsp. tauschii]	1.12357	1.07991	1.0531	1.06844	1.08125	0.0207165	0.113999	1107	124.998	5.8208	8.76	4	4	6	7
BAJ88635.1	predicted protein, partial [Hordeum vulgare subsp. vulgare]	1.16902	1.14723	1.10241	1.07778	1.12411	0.0208244	0.114344	266	29.6711	5.99854	33.83	3	1	8	21
XP_020200623.1	actin-depolymerizing factor 4-like [Aegilops tauschii subsp. tauschii]	1.23657	1.03768	1.12376	1.19661	1.14865	0.0208326	0.114344	113	13.3775	5.17334	76.99	1	1	7	35
EMS66221.1	Pre-mRNA-splicing factor SYF1 [Triticum urartu]	1.09514	1.07733	1.02784	1.05333	1.06341	0.020903	0.114687	630	72.4466	5.41455	5.24	4	3	3	3
ADQ85915.1	abscisic stress-ripening protein [Triticum aestivum]	1.06524	1.10598	1.11194	1.14236	1.10638	0.0209397	0.114687	138	15.4514	6.63916	43.48	3	2	2	4
XP_020175846.1	uncharacterized protein LOC109761442 [Aegilops tauschii subsp. tauschii]	0.907187	0.932845	0.902043	0.882439	0.906128	0.0210251	0.115133	252	26.744	8.11865	8.33	1	1	1	1
AMD40025.1	MBD6-5BS [Triticum aestivum]	0.962655	0.922254	0.961512	0.949748	0.949042	0.0210708	0.115371	446	46.3116	4.48779	32.74	1	3	9	24
XP_020155230.1	UDP-arabinopyranose mutase 1 [Aegilops tauschii subsp. tauschii]	0.874208	0.955832	0.918803	0.948913	0.924439	0.0211106	0.115371	368	41.4748	5.96045	44.02	7	1	13	38
EMS57783.1	Naringenin,2-oxoglutarate 3-dioxygenase [Triticum urartu]	0.730788	0.860306	0.815715	0.825342	0.808038	0.0211254	0.115371	339	38.4514	5.45264	5.6	1	1	1	1
XP_020162292.1	60S ribosomal protein L18-2-like [Aegilops tauschii subsp. tauschii]	1.11374	1.06259	1.06674	1.05622	1.07482	0.0212315	0.11571	188	21.2908	11.4878	46.28	2	5	8	32
XP_020148674.1	acid phosphatase 1-like isoform X2 [Aegilops tauschii subsp. tauschii]	1.08918	1.12366	1.04053	1.10002	1.08835	0.0212365	0.11571	179	19.8138	7.38623	13.97	2	2	2	5
AAK38177.1	AF265294_1violaxanthin de-epoxidase [Triticum aestivum]	0.918315	0.878134	0.914871	0.940729	0.913012	0.0213242	0.116152	454	51.2276	5.38916	31.94	1	3	13	22
XP_020182896.1	40S ribosomal protein S14 [Aegilops tauschii subsp. tauschii]	1.14422	1.14394	1.08958	1.03972	1.10437	0.0213655	0.116594	151	16.3087	10.5649	64.24	4	3	8	35
EMS45121.1	hypothetical protein TRIUR3_25880 [Triticum urartu]	0.974303	0.903371	0.933272	0.96018	0.942782	0.0214516	0.117034	109	12.4727	9.5249	22.94	3	4	4	4
CDM81748.1	unnamed protein product [Triticum aestivum]	0.368078	0.295753	0.343059	0.27288	0.319942	0.000215171	0.11737	442	49.9698	8.49951	2.94	1	1	1	1
XP_020183048.1	40S ribosomal protein S18 [Aegilops tauschii subsp. tauschii]	1.21447	1.12367	1.04694	1.26155	1.16166	0.0216087	0.11737	152	17.6674	10.7407	47.37	3	1	8	32
AQK87866.1	Chaperone protein ClpB1 [Zea mays]	1.12506	1.04974	1.05523	1.03699	1.06675	0.0216504	0.117704	183	20.7364	9.29053	54.1	7	2	6	9
EMT25476.1	hypothetical protein F775_29436 [Aegilops tauschii]	1.07055	1.06661	1.0969	1.04002	1.06852	0.021722	0.117704	135	15.0829	9.56885	25.19	4	3	3	5
XP_020200697.1	chlorophyll a-b binding protein CP24 10B, chloroplastic [Aegilops tauschii subsp. tauschii]	0.93076	0.935715	0.964213	0.947547	0.944559	0.0217735	0.118141	255	27.2821	8.29443	50.59	6	10	10	134
EMT16710.1	50S ribosomal protein L7/L12 [Aegilops tauschii]	1.04727	1.03229	1.01156	1.02707	1.02955	0.0219472	0.118578	265	28.118	9.72998	2.26	3	1	1	1
XP_020149653.1	ankyrin repeat domain-containing protein 2A-like [Aegilops tauschii subsp. tauschii]	0.778684	0.848889	0.880037	0.802526	0.827534	0.0219558	0.118804	293	32.1163	4.58936	39.59	2	1	8	13
XP_020188466.1	succinate dehydrogenase subunit 5, mitochondrial-like [Aegilops tauschii subsp. tauschii]	0.948501	0.88522	0.921065	0.971669	0.931614	0.0220277	0.118804	170	18.5682	5.021	65.29	1	3	9	15
XP_020149032.1	ATP-dependent 6-phosphofructokinase 2 [Aegilops tauschii subsp. tauschii]	1.07932	1.16922	1.04325	1.09848	1.09757	0.022039	0.118804	469	50.703	6.53662	18.34	11	6	7	10
EMT19367.1	Guanine deaminase [Aegilops tauschii]	0.641987	0.742488	0.732375	0.892458	0.752327	0.0220926	0.119133	210	22.8391	5.85889	8.57	1	1	1	2
XP_020187821.1	NADH-ubiquinone oxidoreductase 20.9 kDa subunit [Aegilops tauschii subsp. tauschii]	1.16395	1.12559	1.04294	1.07444	1.10173	0.0220945	0.119133	102	11.0016	9.5249	46.08	1	3	3	7
EMT02361.1	Putative sodium-dependent transporter yocS [Aegilops tauschii]	1.01464	1.06188	1.03014	1.07732	1.04599	0.0221517	0.119462	282	30.0241	9.39307	3.9	2	1	1	2
XP_020198005.1	glyceraldehyde-3-phosphate dehydrogenase B, chloroplastic [Aegilops tauschii subsp. tauschii]	0.884021	0.916362	0.967336	0.936394	0.926028	0.0222097	0.119462	85	9.22929	4.36084	65.88	1	2	4	60
EMT11502.1	Anthocyanin 5-aromatic acyltransferase [Aegilops tauschii]	0.785325	0.769713	0.880724	0.844501	0.820066	0.0223867	0.120221	95	10.3201	7.98682	23.16	1	1	1	1
XP_020197424.1	probable aquaporin TIP3-1 [Aegilops tauschii subsp. tauschii]	1.79372	1.34901	1.45248	1.22087	1.45402	0.0223889	0.120221	186	19.1492	9.59814	5.91	1	1	1	1
XP_020173467.1	probable ribose-5-phosphate isomerase 3, chloroplastic [Aegilops tauschii subsp. tauschii]	0.89431	0.871072	0.97751	0.905086	0.911994	0.0224241	0.120221	171	18.2384	4.81787	47.37	3	1	6	23
XP_020190858.1	T-complex protein 1 subunit zeta 1 [Aegilops tauschii subsp. tauschii]	1.43782	1.24632	1.10517	1.19468	1.246	0.0225442	0.120651	515	56.8026	6.3667	38.25	3	1	14	31
XP_020183119.1	pentatricopeptide repeat-containing protein At1g26460, mitochondrial [Aegilops tauschii subsp. tauschii]	0.867701	0.841124	0.938248	0.924303	0.892844	0.0225922	0.120658	419	46.9449	6.55127	6.92	3	2	2	3
XP_020177775.1	heat shock cognate 70 kDa protein 2-like [Aegilops tauschii subsp. tauschii]	1.06247	1.08304	1.12257	1.06295	1.08276	0.022604	0.120658	651	71.2341	5.21143	66.67	15	3	38	228
EMS57067.1	Adenosylhomocysteinase [Triticum urartu]	1.06197	1.18085	1.08005	1.07678	1.09991	0.0226257	0.120658	380	43.0079	10.5796	39.74	5	1	12	73
EMT02521.1	30S ribosomal protein S10, chloroplastic [Aegilops tauschii]	0.905776	0.89779	0.938347	0.982299	0.931053	0.0226264	0.120658	302	34.5175	7.2251	19.87	2	1	6	11
CDM80959.1	unnamed protein product [Triticum aestivum]	0.915094	0.947878	0.940524	0.942302	0.936449	0.0226315	0.120658	141	16.3102	5.18604	19.86	1	1	1	1
XP_020173687.1	uncharacterized protein LOC109759277 [Aegilops tauschii subsp. tauschii]	1.06275	1.09666	1.16165	1.14932	1.11759	0.0226812	0.120981	147	15.8296	8.88037	13.61	1	2	2	2
XP_020197524.1	uncharacterized protein LOC109783325 [Aegilops tauschii subsp. tauschii]	1.142	1.09151	1.10443	1.14815	1.12152	0.0227238	0.120981	588	64.4977	7.63525	6.29	2	3	3	3
CAA59049.1	LHCI-680, photosystem I antenna protein [Hordeum vulgare subsp. vulgare]	0.867789	0.866099	0.871552	0.864684	0.867531	0.0228438	0.121408	257	27.3779	5.93506	28.79	5	4	4	37
XP_020160657.1	far upstream element-binding protein 2-like [Aegilops tauschii subsp. tauschii]	1.08253	1.13627	1.13717	1.05985	1.10396	0.0229549	0.122048	687	71.107	4.79248	10.33	1	2	6	10
CDM82523.1	unnamed protein product [Triticum aestivum]	0.983964	0.94005	0.947145	0.952905	0.956016	0.023005	0.122048	684	73.8925	5.33838	6.29	4	3	3	4
XP_020184469.1	flavin-containing monooxygenase FMO GS-OX-like 5 isoform X2 [Aegilops tauschii subsp. tauschii]	0.955673	0.944487	0.927364	0.954711	0.945559	0.0230216	0.122048	257	29.2783	5.05908	19.46	1	2	3	4
XP_020170327.1	peroxidase 1-like [Aegilops tauschii subsp. tauschii]	1.02905	1.10139	1.13954	1.14899	1.10474	0.0230471	0.122048	83	8.92844	6.52197	27.71	1	2	2	2
XP_020167547.1	uncharacterized protein LOC109753027 [Aegilops tauschii subsp. tauschii]	1.1439	1.0896	1.10804	1.10357	1.11128	0.0230911	0.122472	314	34.4412	8.03076	7.96	3	1	1	1
XP_020172874.1	uncharacterized protein LOC109758425 [Aegilops tauschii subsp. tauschii]	1.27998	1.20518	1.20826	1.08713	1.19514	0.0232198	0.122896	836	92.5239	7.6499	2.75	1	1	1	1
XP_020159954.1	uncharacterized protein LOC109745227 [Aegilops tauschii subsp. tauschii]	0.703463	0.557251	0.849171	0.906729	0.754153	0.0232902	0.123212	115	13.1195	4.32275	50.43	2	1	3	4
XP_020184580.1	probable protein phosphatase 2C 44 [Aegilops tauschii subsp. tauschii]	1.03585	1.06928	1.12015	1.0444	1.06742	0.0233103	0.123212	329	35.7368	7.31299	35.87	3	8	8	10
EMS64136.1	Chlorophyll a-b binding protein 1B-20, chloroplastic [Triticum urartu]	0.868813	0.856929	0.836403	0.809724	0.842967	0.0233981	0.123527	245	26.6916	6.11279	54.29	2	1	8	108
XP_020187631.1	glycine cleavage system H protein, mitochondrial [Aegilops tauschii subsp. tauschii]	0.811748	0.845839	0.90128	0.982107	0.885243	0.0234274	0.123527	164	17.3166	5.14795	52.44	1	2	5	43
XP_020179488.1	ferredoxin--NADP reductase, leaf isozyme, chloroplastic-like [Aegilops tauschii subsp. tauschii]	0.916629	0.960288	0.939026	0.894817	0.92769	0.0235161	0.123948	252	28.3603	5.16064	50.79	4	2	13	66
CDM80787.1	unnamed protein product [Triticum aestivum]	0.909085	0.889216	0.959099	0.859316	0.904179	0.0236314	0.124368	261	26.2305	6.53662	3.83	1	1	1	2
XP_020165778.1	heterogeneous nuclear ribonucleoprotein A2 homolog 1 isoform X1 [Aegilops tauschii subsp. tauschii]	0.938722	0.929929	0.913119	0.904985	0.921689	0.0236769	0.124787	462	48.3172	5.38916	9.31	2	3	3	6
EEE55721.1	hypothetical protein OsJ_04198 [Oryza sativa Japonica Group]	1.05959	1.0686	1.07978	1.06398	1.06799	0.0237946	0.125206	465	50.8835	5.78271	40.65	5	2	16	66
XP_020161191.1	60S ribosomal protein L18a-like [Aegilops tauschii subsp. tauschii]	1.06012	1.06758	1.03818	1.04477	1.05266	0.0240642	0.126458	197	23.4915	10.3599	42.13	5	2	9	20
XP_020153388.1	protein TPR2 [Aegilops tauschii subsp. tauschii]	1.06145	1.04146	1.03234	1.01426	1.03738	0.0241219	0.126458	1138	125.294	7.21045	7.03	11	2	8	8
XP_020187918.1	40S ribosomal protein S16-like [Aegilops tauschii subsp. tauschii]	1.06554	1.01131	1.06465	1.08213	1.05591	0.0241355	0.126458	149	16.8263	10.5649	37.58	6	3	6	15
XP_020179912.1	NAD(P)H-quinone oxidoreductase subunit S, chloroplastic [Aegilops tauschii subsp. tauschii]	0.897157	0.907665	0.913335	0.892286	0.902611	0.0242057	0.126874	93	10.2721	4.70361	58.06	1	2	4	15
XP_020192603.1	glucose-6-phosphate isomerase 1, chloroplastic [Aegilops tauschii subsp. tauschii]	0.971952	0.980575	0.968183	0.963202	0.970978	0.0242652	0.126962	612	67.0203	5.94775	40.85	3	17	17	31
XP_020176921.1	light-harvesting complex-like protein 3 isotype 1, chloroplastic [Aegilops tauschii subsp. tauschii]	0.894931	0.912887	0.938499	0.978388	0.931176	0.0242789	0.126962	252	27.3319	7.04932	14.68	2	3	3	6
XP_020189611.1	probable proteasome inhibitor [Aegilops tauschii subsp. tauschii]	0.968827	0.884553	0.854949	0.891577	0.899976	0.0242905	0.126962	122	13.6786	4.67822	23.77	3	1	2	4
XP_020188225.1	WEB family protein At4g27595, chloroplastic [Aegilops tauschii subsp. tauschii]	0.85953	0.9364	0.865816	0.970906	0.908163	0.0242992	0.126962	1530	172.468	5.021	1.31	3	2	2	2
XP_020187589.1	cysteine synthase-like [Aegilops tauschii subsp. tauschii]	0.953722	0.958744	0.937533	0.963361	0.95334	0.0243688	0.127267	305	32.2498	5.60498	70.49	4	6	16	89
EMT13900.1	Cellulose synthase-like protein E6 [Aegilops tauschii]	0.930119	0.876893	0.983632	0.85867	0.912328	0.0243755	0.127267	446	50.3134	6.84424	6.95	4	3	3	3
XP_003562954.1	PREDICTED: 60S ribosomal protein L38 [Brachypodium distachyon]	1.02301	1.07438	1.05273	1.08508	1.0588	0.0245905	0.127874	69	8.04444	10.1401	36.23	3	4	4	11
XP_020157218.1	probable acetyltransferase NATA1-like [Aegilops tauschii subsp. tauschii]	1.14385	1.29975	1.53925	1.1451	1.28199	0.0246113	0.127874	196	20.9985	5.19873	15.82	2	2	2	2
XP_020171892.1	myosin-17-like [Aegilops tauschii subsp. tauschii]	1.0487	1.03114	1.00433	1.05479	1.03474	0.0246285	0.127874	776	88.4818	9.64209	5.41	2	4	4	8
XP_020175791.1	glycine-rich RNA-binding protein 10-like [Aegilops tauschii subsp. tauschii]	0.853096	0.873234	0.951058	0.934586	0.902994	0.0246378	0.127874	306	30.0317	4.75439	16.67	2	2	2	2
XP_020176570.1	uncharacterized protein LOC109762156 [Aegilops tauschii subsp. tauschii]	1.23016	1.1904	1.11993	1.08246	1.15574	0.0247396	0.128176	93	10.6935	9.81787	10.75	2	1	1	2
XP_020186557.1	protein PLASTID MOVEMENT IMPAIRED 1 [Aegilops tauschii subsp. tauschii]	0.943244	0.925761	0.931578	0.945337	0.93648	0.0247475	0.128176	876	93.0558	5.19873	19.06	2	13	13	20
XP_009111256.1	PREDICTED: photosystem I reaction center subunit II-1, chloroplastic [Brassica rapa]	0.843247	0.912972	0.953801	0.895739	0.90144	0.0249732	0.129623	92	10.5705	9.45166	39.13	1	2	4	13
XP_020199323.1	putative acyl-activating enzyme 19 isoform X1 [Aegilops tauschii subsp. tauschii]	0.56663	0.936689	0.385233	0.330461	0.554754	0.025064	0.129811	948	104.1	6.20166	2.32	1	1	1	1
XP_020182584.1	ribonuclease 1-like [Aegilops tauschii subsp. tauschii]	1.07111	1.03892	1.11571	1.18057	1.10158	0.0251176	0.129811	228	24.9867	5.18604	10.09	1	1	1	2
XP_020178769.1	uncharacterized protein LOC109764342 [Aegilops tauschii subsp. tauschii]	0.95845	0.976073	0.965519	0.963213	0.965814	0.0251484	0.129811	286	30.5238	8.32373	15.38	4	3	4	8
XP_020148057.1	allene oxide synthase 2-like [Aegilops tauschii subsp. tauschii]	1.08168	1.14838	1.07319	1.0348	1.08451	0.0252065	0.130108	480	52.5763	8.07471	19.79	4	2	10	18
XP_020192884.1	phosphoinositide phosphatase SAC8 isoform X7 [Aegilops tauschii subsp. tauschii]	0.859247	0.885111	0.76119	0.944026	0.862394	0.0252455	0.130108	615	68.8529	6.66846	3.25	1	1	1	1
XP_020173271.1	uncharacterized protein LOC109758817 [Aegilops tauschii subsp. tauschii]	1.06863	1.03353	1.12454	1.18032	1.10175	0.0252653	0.130479	399	43.2623	5.70654	25.06	2	1	8	15
CDM86919.1	unnamed protein product [Triticum aestivum]	1.0589	1.05185	1.11152	1.07316	1.07386	0.0254008	0.130479	397	43.9367	5.37646	22.92	4	5	6	9
XP_020166550.1	uncharacterized protein LOC109752095 isoform X1 [Aegilops tauschii subsp. tauschii]	1.09901	1.06541	1.02622	1.05538	1.0615	0.0254083	0.130479	443	46.8153	8.99756	12.19	3	4	4	5
XP_020148804.1	ubiquitin-conjugating enzyme E2 36 [Aegilops tauschii subsp. tauschii]	1.27725	1.05353	1.15336	1.09817	1.14557	0.025419	0.130479	120	13.5921	7.32764	49.17	3	1	4	5
XP_020162587.1	18.9 kDa heat shock protein-like [Aegilops tauschii subsp. tauschii]	0.855622	0.906656	0.943657	0.828982	0.883729	0.0254208	0.130479	185	19.9512	7.13721	12.97	1	2	2	2
XP_020197575.1	histone H2A.4 [Aegilops tauschii subsp. tauschii]	1.11096	1.14753	1.03488	1.06667	1.09001	0.0254441	0.130479	135	14.0656	10.0522	34.81	20	2	4	25
XP_020149368.1	peroxisomal membrane protein PEX14-like isoform X1 [Aegilops tauschii subsp. tauschii]	1.22713	1.0437	1.10852	1.15521	1.13364	0.0255204	0.130738	414	44.9508	8.22119	10.14	2	1	4	7
CDM80681.1	unnamed protein product [Triticum aestivum]	1.05639	1.09359	1.16165	1.16458	1.11905	0.0255857	0.130738	945	103.824	6.82959	5.19	2	4	5	7
CAE05901.1	OSJNBa0061C08.8 [Oryza sativa Japonica Group]	0.868332	0.936043	0.983199	0.908921	0.924124	0.0255933	0.130738	446	50.3383	8.48486	13.9	23	3	5	9
XP_020190858.1	T-complex protein 1 subunit zeta 1 [Aegilops tauschii subsp. tauschii]	1.15187	1.0531	1.05306	1.09701	1.08876	0.0255958	0.130738	535	59.0007	6.62451	39.07	2	2	15	33
XP_020163757.1	stomatal closure-related actin-binding protein 1-like isoform X2 [Aegilops tauschii subsp. tauschii]	0.856444	0.911352	0.882539	0.979673	0.907502	0.0256006	0.130738	501	55.9493	8.74854	2.59	2	1	1	1
XP_020195789.1	uncharacterized aarF domain-containing protein kinase At1g79600, chloroplastic [Aegilops tauschii subsp. tauschii]	0.949043	0.947395	0.907109	0.897208	0.925188	0.0256259	0.130738	703	78.1962	6.18896	35.28	1	6	18	35
XP_020191310.1	bark storage protein A-like [Aegilops tauschii subsp. tauschii]	0.927651	0.88437	0.943109	0.918813	0.918486	0.0256482	0.130738	358	38.8355	5.5542	13.97	2	4	4	6
XP_020195131.1	protein TRIGALACTOSYLDIACYLGLYCEROL 5, chloroplastic [Aegilops tauschii subsp. tauschii]	0.742729	0.706091	0.783579	0.790691	0.755773	0.0257146	0.131139	106	10.5794	9.65674	6.6	1	1	1	1
XP_020174236.1	photosystem I reaction center subunit psaK, chloroplastic [Aegilops tauschii subsp. tauschii]	1.06502	1.0508	1.11226	1.09618	1.08106	0.0257706	0.13143	106	11.0169	9.84717	48.11	4	3	3	8
XP_020175670.1	uncharacterized protein LOC109761285 isoform X2 [Aegilops tauschii subsp. tauschii]	1.0236	1.11143	1.07256	1.12249	1.08252	0.025825	0.13143	211	22.831	8.36768	9.48	3	2	2	2
XP_020179839.1	methionine aminopeptidase 1A [Aegilops tauschii subsp. tauschii]	0.871284	0.852656	0.853559	0.870488	0.861997	0.0258944	0.13161	315	35.2619	6.45557	19.37	2	1	4	6
XP_020161739.1	endonuclease 4-like [Aegilops tauschii subsp. tauschii]	1.2456	1.27469	1.16638	1.02143	1.17702	0.0259348	0.13161	288	32.0256	6.07471	14.24	6	1	4	4
XP_020177313.1	chloroplast stem-loop binding protein of 41 kDa a, chloroplastic [Aegilops tauschii subsp. tauschii]	0.886544	0.919263	0.940398	0.8812	0.906851	0.0259382	0.13161	287	30.3211	5.40186	64.11	2	1	15	71
XP_020188500.1	ATP synthase subunit delta', mitochondrial [Aegilops tauschii subsp. tauschii]	0.886691	0.907553	0.910166	0.957184	0.915399	0.0260358	0.131789	247	26.0404	8.646	19.03	1	2	4	10
EMT29046.1	Aspartate aminotransferase, chloroplastic [Aegilops tauschii]	0.977282	0.967869	0.987274	0.966612	0.974759	0.0260365	0.131789	420	46.4596	6.21436	44.52	3	14	14	37
XP_020168096.1	malonate--CoA ligase [Aegilops tauschii subsp. tauschii]	1.07699	1.10444	1.10529	1.16738	1.11352	0.0260372	0.131789	440	48.689	6.41748	7.73	3	2	2	3
XP_020181079.1	serine hydroxymethyltransferase 4-like [Aegilops tauschii subsp. tauschii]	0.921427	0.958179	0.96663	0.912934	0.939792	0.0260636	0.132077	261	28.7208	8.85107	13.41	2	1	3	5
XP_020162699.1	mitochondrial outer membrane protein porin 6-like [Aegilops tauschii subsp. tauschii]	1.14118	1.06319	1.06637	1.0618	1.08314	0.0261472	0.132077	268	29.0788	6.80029	6.34	3	2	2	3
BAE98277.1	anthocyanidin synthase [Triticum aestivum]	1.24117	1.31448	1.30223	1.21361	1.26787	0.0262498	0.132474	288	31.7797	5.21143	6.25	2	1	1	1
XP_020156323.1	dnaJ protein homolog [Aegilops tauschii subsp. tauschii]	1.0101	1.05379	1.07865	1.04826	1.0477	0.0263188	0.132869	421	46.8068	5.92236	39.43	2	6	12	31
XP_020173804.1	cysteine--tRNA ligase 2, cytoplasmic-like [Aegilops tauschii subsp. tauschii]	0.841172	0.872461	0.896202	0.865176	0.868753	0.0264946	0.133549	230	26.3071	6.29053	12.17	2	1	2	2
XP_010673597.1	PREDICTED: oxygen-evolving enhancer protein 1, chloroplastic [Beta vulgaris subsp. vulgaris]	0.645775	0.646014	0.890546	0.90078	0.770779	0.0265024	0.133549	98	10.4102	4.62744	76.53	7	1	6	97
NP_114252.1	ribosomal protein S2 (chloroplast) [Triticum aestivum]	0.947507	0.967222	0.953082	0.949322	0.954283	0.0265181	0.133549	220	25.0874	9.99365	41.82	20	10	10	28
CDM83217.1	unnamed protein product [Triticum aestivum]	1.19402	1.19147	1.26222	1.03154	1.16981	0.0265724	0.133832	704	75.8801	7.88428	7.95	5	2	5	17
XP_020170657.1	ABC transporter I family member 6, chloroplastic [Aegilops tauschii subsp. tauschii]	0.984839	0.949332	0.932624	0.935557	0.950588	0.0266247	0.133832	307	32.9602	6.37939	29.32	3	7	7	12
EMT02889.1	Ethanolamine-phosphate cytidylyltransferase [Aegilops tauschii]	1.05709	1.11159	1.02658	1.14672	1.08549	0.0266982	0.134004	312	35.0286	6.80029	20.83	6	5	5	6
XP_020180507.1	dihydrolipoyllysine-residue acetyltransferase component 2 of pyruvate dehydrogenase complex, mitochondrial-like isoform X1 [Aegilops tauschii subsp. tauschii]	0.913605	0.947837	0.782001	0.840711	0.871038	0.0267056	0.134004	456	48.8649	5.60498	47.37	1	1	14	36
XP_020168931.1	40S ribosomal protein S2-3-like [Aegilops tauschii subsp. tauschii]	0.909024	0.869876	0.934395	0.955379	0.917168	0.0267061	0.134004	278	30.3361	10.1694	51.08	4	3	15	39
XP_020156554.1	low-temperature-induced cysteine proteinase [Aegilops tauschii subsp. tauschii]	1.03954	1.03461	1.04879	1.04438	1.04183	0.0268252	0.134286	291	31.5349	7.13721	24.4	3	6	6	15
XP_020149549.1	40S ribosomal protein S24-1 [Aegilops tauschii subsp. tauschii]	1.11248	1.08424	1.03062	1.05478	1.07053	0.026827	0.134286	138	15.7609	10.7114	36.96	3	3	6	20
BAJ86638.1	predicted protein [Hordeum vulgare subsp. vulgare]	1.29221	1.08774	1.10058	1.1016	1.14553	0.0268592	0.134456	189	20.8855	7.41553	14.81	6	2	3	3
BAK03795.1	predicted protein, partial [Hordeum vulgare subsp. vulgare]	0.876949	0.718314	0.904149	0.909063	0.852119	0.0268694	0.134456	73	8.5242	4.83057	23.29	5	1	1	1
EMT25695.1	Aldose 1-epimerase [Aegilops tauschii]	1.0372	1.07708	1.14345	1.05543	1.07829	0.0268938	0.134456	195	21.3619	9.0415	7.69	6	2	2	3
BAJ86585.1	predicted protein, partial [Hordeum vulgare subsp. vulgare]	0.806677	0.848212	0.81787	0.809059	0.820454	0.0270133	0.134736	125	13.7782	8.90967	15.2	1	1	1	1
XP_020170371.1	ubiquinol oxidase 2, mitochondrial-like [Aegilops tauschii subsp. tauschii]	0.932343	0.928903	0.76604	0.865344	0.873158	0.0270444	0.134736	78	8.15895	5.36377	23.08	2	1	1	2
XP_003562529.1	PREDICTED: 30S ribosomal protein S6 alpha, chloroplastic [Brachypodium distachyon]	1.03395	1.07704	1.09268	1.0815	1.07129	0.027056	0.134904	74	8.86262	9.84717	12.16	1	1	1	1
XP_020164929.1	thiol-disulfide oxidoreductase LTO1 isoform X2 [Aegilops tauschii subsp. tauschii]	0.863225	0.903461	0.918609	0.752383	0.859419	0.0270659	0.134904	242	26.5036	7.04932	3.31	3	1	1	3
EMS65713.1	Sorting and assembly machinery component 50-like protein B [Triticum urartu]	0.903621	0.886747	0.895932	0.979028	0.916332	0.0270703	0.134904	388	42.4358	8.93896	4.64	3	2	2	3
XP_020198641.1	probable membrane-associated 30 kDa protein, chloroplastic [Aegilops tauschii subsp. tauschii]	0.849049	0.822945	0.938637	0.920759	0.882847	0.0272282	0.135292	283	31.9154	9.11475	52.65	2	1	12	27
XP_020146971.1	aspartate aminotransferase, mitochondrial-like [Aegilops tauschii subsp. tauschii]	0.913161	0.964347	0.904073	0.928251	0.927458	0.0272963	0.135569	426	47.1845	6.97607	27.7	2	2	10	25
XP_020158345.1	glycolipid transfer protein 1 [Aegilops tauschii subsp. tauschii]	0.951534	0.936496	0.930588	0.922541	0.93529	0.0273446	0.135569	202	22.6282	6.68311	18.32	2	3	3	8
ALV82267.1	heat shock protein, partial [Triticum turgidum subsp. durum]	0.734658	0.779823	0.811349	0.725295	0.762781	0.0274263	0.135844	148	16.4156	6.52197	6.76	1	1	1	1
EMT00079.1	Cytochrome P450 71D7 [Aegilops tauschii]	0.873245	0.938211	0.882859	0.868673	0.890747	0.0274283	0.135844	193	22.036	7.37158	8.81	1	2	2	3
XP_020180595.1	glucan endo-1,3-beta-glucosidase 13-like isoform X1 [Aegilops tauschii subsp. tauschii]	0.930775	0.974709	0.898345	0.918207	0.930509	0.0275113	0.13623	80	8.5787	6.56592	20	3	1	1	1
XP_020197207.1	glutamyl-tRNA reductase-binding protein, chloroplastic [Aegilops tauschii subsp. tauschii]	1.14321	1.08898	1.04135	1.09931	1.09321	0.0275686	0.136283	324	34.8041	8.07471	28.4	1	1	7	17
XP_020183725.1	protein YIPF5 homolog [Aegilops tauschii subsp. tauschii]	0.861348	0.843362	0.772089	0.801962	0.81969	0.0276066	0.136283	255	27.6263	7.86963	7.45	1	1	1	1
EMS62171.1	40S ribosomal protein S3-3 [Triticum urartu]	0.901199	0.913677	0.94761	0.835003	0.899372	0.0276074	0.136283	230	25.4727	9.68604	24.78	5	2	6	10
XP_020168965.1	glyceraldehyde-3-phosphate dehydrogenase A, chloroplastic [Aegilops tauschii subsp. tauschii]	0.928566	0.88077	0.958262	0.91513	0.920682	0.0276419	0.136283	408	43.3713	7.6792	65.69	3	1	22	564
XP_020199854.1	diphosphomevalonate decarboxylase MVD1, peroxisomal-like [Aegilops tauschii subsp. tauschii]	0.821055	0.840637	0.973439	0.900409	0.883885	0.0278189	0.136939	275	30.0589	5.26221	21.45	10	2	4	4
XP_020188409.1	acyl-coenzyme A thioesterase 9, mitochondrial [Aegilops tauschii subsp. tauschii]	0.965068	0.935148	0.933132	0.967711	0.950265	0.0278295	0.136939	488	53.7517	6.96143	3.07	2	1	1	5
XP_020150894.1	probable serine protease EDA2 [Aegilops tauschii subsp. tauschii]	0.914244	0.979856	0.82771	0.852951	0.89369	0.027846	0.136939	449	50.0483	6.32861	19.15	1	1	8	16
AAB68036.1	manganese superoxide dismutase [Triticum aestivum]	1.09301	1.14304	1.1326	1.05711	1.10644	0.0278561	0.137211	231	25.2832	8.25049	62.34	2	3	11	42
EMS57256.1	Threonine synthase 1, chloroplastic [Triticum urartu]	0.939137	0.935206	0.876188	0.80131	0.88796	0.0278851	0.137211	175	18.9367	6.771	13.71	2	2	2	2
YP_008758167.1	apocytochrome b (mitochondrion) [Triticum timopheevii]	1.18927	1.11222	1.03431	1.08725	1.10576	0.0279839	0.137481	354	40.0014	7.53271	4.8	24	2	2	4
EMS55356.1	30S ribosomal protein S9, chloroplastic [Triticum urartu]	0.937936	0.950404	0.952554	0.965894	0.951697	0.0280494	0.137481	88	9.84946	10.7407	27.27	2	2	2	8
XP_020164652.1	non-specific lipid-transfer protein-like 1 [Aegilops tauschii subsp. tauschii]	1.05312	1.09274	1.15488	1.08281	1.09589	0.0281211	0.137751	122	13.186	9.30518	30.33	1	3	3	3
XP_020194774.1	36.4 kDa proline-rich protein-like [Aegilops tauschii subsp. tauschii]	0.899091	0.991065	0.895625	0.841366	0.906787	0.02813	0.137751	93	9.37595	7.89893	20.43	1	1	1	2
XP_020178942.1	tRNA 2'-phosphotransferase 1-like [Aegilops tauschii subsp. tauschii]	1.14449	1.19236	1.02274	1.13975	1.12484	0.0281504	0.13802	178	19.5362	11.1948	7.3	4	1	1	1
CAO77315.1	putative acyl transferase 4 [Triticum aestivum]	1.0728	1.04036	1.10829	1.07212	1.07339	0.028217	0.13802	265	29.5418	6.23975	20.75	1	2	6	14
XP_020165107.1	uncharacterized protein LOC109750554 [Aegilops tauschii subsp. tauschii]	1.13016	1.03736	1.12415	1.08502	1.09417	0.0282664	0.138398	255	28.2725	7.94287	33.33	1	1	6	15
BAJ87888.1	predicted protein [Hordeum vulgare subsp. vulgare]	0.966839	0.89287	0.946605	0.914935	0.930312	0.0283965	0.138555	665	71.8731	7.03467	17.74	3	3	8	17
EMS47802.1	E3 ubiquitin-protein ligase KEG [Triticum urartu]	0.829903	0.956744	0.918902	0.853105	0.889663	0.0284047	0.138555	548	61.2948	6.63916	2.92	3	1	1	3
XP_020151233.1	UDP-glycosyltransferase 88B1-like [Aegilops tauschii subsp. tauschii]	0.835434	0.977258	0.897884	0.852217	0.890698	0.0284338	0.138555	312	34.1725	6.52197	7.05	1	1	1	1
BAJ84978.1	predicted protein [Hordeum vulgare subsp. vulgare]	1.03552	1.03303	1.07867	1.07249	1.05493	0.0284516	0.138711	188	20.4213	9.78857	53.72	3	6	7	23
XP_020178152.1	1,2-dihydroxy-3-keto-5-methylthiopentene dioxygenase 2 [Aegilops tauschii subsp. tauschii]	0.950174	0.962484	0.974185	0.933035	0.95497	0.0284646	0.138711	198	23.4495	5.2876	31.82	2	5	5	8
EMT06514.1	hypothetical protein F775_26971 [Aegilops tauschii]	0.819199	0.910811	0.869412	0.920128	0.879887	0.0285432	0.138711	272	28.584	6.50732	10.66	4	1	3	4
AGV38567.1	ECR [Triticum aestivum]	1.08009	1.14847	1.1454	1.07735	1.11283	0.0286471	0.139087	226	26.0262	9.26123	12.83	3	3	3	4
EMS62676.1	Acyl-[acyl-carrier-protein] desaturase 5, chloroplastic [Triticum urartu]	0.892056	0.885657	0.897283	0.88172	0.889179	0.0286573	0.139241	392	44.5813	6.46826	7.65	12	1	3	4
XP_020198467.1	26S proteasome non-ATPase regulatory subunit 1 homolog A-like isoform X3 [Aegilops tauschii subsp. tauschii]	1.22448	1.17672	1.06788	1.11962	1.14717	0.02871	0.139241	897	97.4625	5.57959	22.41	4	1	15	29
XP_020195370.1	cysteine proteinase inhibitor 8-like [Aegilops tauschii subsp. tauschii] >	1.17781	1.13144	1.09745	1.11021	1.12923	0.0287483	0.139241	119	13.1418	9.18799	10.08	2	1	1	2
CDM85928.1	unnamed protein product [Triticum aestivum]	0.948438	0.957832	0.920677	0.886574	0.92838	0.0287554	0.139504	462	50.678	7.00537	16.45	3	5	5	8
EMS51852.1	hypothetical protein TRIUR3_03698 [Triticum urartu]	0.741648	0.830396	0.847245	0.892251	0.827885	0.0287811	0.139504	192	20.4335	5.43994	8.33	2	1	1	1
XP_020187519.1	E3 UFM1-protein ligase 1 homolog [Aegilops tauschii subsp. tauschii]	0.879079	0.967335	0.961949	0.952273	0.940159	0.0289022	0.139767	819	90.0256	5.60498	6.96	6	4	5	7
XP_020190248.1	uncharacterized protein LOC109775955 [Aegilops tauschii subsp. tauschii]	1.16499	1.1552	1.07161	1.12877	1.13015	0.0289362	0.139767	747	79.5189	5.71924	7.63	3	4	4	4
BAJ99365.1	predicted protein [Hordeum vulgare subsp. vulgare]	0.963319	0.931275	0.95555	0.976956	0.956775	0.0290485	0.14014	207	23.4328	8.66064	26.57	3	4	4	7
XP_020175412.1	serine/threonine-protein kinase STY46-like [Aegilops tauschii subsp. tauschii]	1.13675	1.34184	1.16652	1.19978	1.21122	0.0290519	0.14029	443	49.3261	5.77002	4.97	4	2	2	2
AAZ32779.1	chloroplast Mg-chelatase subunit XANTHA-G precursor [Hordeum vulgare]	1.08132	1.05219	1.03718	1.04578	1.05412	0.0290953	0.14029	390	42.8163	6.0874	2.31	2	1	1	2
BAJ98651.1	predicted protein [Hordeum vulgare subsp. vulgare]	0.910853	0.806671	0.954942	0.939377	0.902961	0.0291346	0.14029	74	7.97485	5.23682	35.14	1	1	1	1
NP_001274965.1	ribosomal protein L17-like protein [Solanum tuberosum]	1.01063	1.11887	1.07493	1.07651	1.07024	0.0291611	0.140551	140	15.005	10.4771	61.43	6	2	7	22
XP_020178064.1	UDP-glycosyltransferase 86A1 isoform X1 [Aegilops tauschii subsp. tauschii]	0.927612	0.845444	0.891749	0.84365	0.877114	0.0292117	0.140551	479	52.7876	5.8208	16.7	2	3	4	4
XP_020182257.1	glycerate dehydrogenase [Aegilops tauschii subsp. tauschii]	0.965098	0.986488	0.994392	0.976679	0.980664	0.0292874	0.140921	386	42.0078	7.82568	65.03	7	21	21	101
XP_020151613.1	protein CutA 1, chloroplastic isoform X1 [Aegilops tauschii subsp. tauschii]	0.86974	0.962215	0.922615	0.957479	0.928012	0.0294218	0.141069	177	19.1823	8.80713	25.42	3	3	3	5
XP_020194635.1	glyoxylate/hydroxypyruvate reductase HPR3-like [Aegilops tauschii subsp. tauschii]	1.03948	1.05808	1.06289	1.08818	1.06216	0.0294321	0.141069	201	21.7914	6.80029	10.95	5	2	2	2
XP_020157031.1	uncharacterized protein ycf45 [Aegilops tauschii subsp. tauschii]	0.870569	0.926564	0.956335	0.975462	0.932232	0.0294335	0.141069	510	55.6291	5.97314	2.94	3	1	1	1
AGW81790.1	autophagy-related protein 8b [Triticum aestivum]	1.21199	1.20342	1.07806	1.11027	1.15094	0.0294692	0.141438	119	13.5952	9.08545	11.76	3	2	2	2
XP_020182412.1	GDSL esterase/lipase At5g45910-like [Aegilops tauschii subsp. tauschii]	0.922008	0.939797	0.82512	0.926627	0.903388	0.029591	0.141806	66	7.5968	9.5249	22.73	1	1	1	3
XP_020165231.1	fructan 6-exohydrolase-like isoform X2 [Aegilops tauschii subsp. tauschii]	1.04545	1.07902	1.12798	1.08413	1.08414	0.0297753	0.142096	594	65.0052	5.36377	12.79	9	6	6	9
EMT13589.1	hypothetical protein F775_30749 [Aegilops tauschii]	1.27173	1.07632	1.0766	1.18484	1.15238	0.02981	0.142096	171	18.7943	6.59521	6.43	3	1	1	1
EMT01073.1	DEAD-box ATP-dependent RNA helicase 42 [Aegilops tauschii]	0.898408	0.844616	0.810223	0.901002	0.863562	0.0298125	0.142096	1017	114.53	6.04932	2.75	1	1	2	2
XP_020168864.1	molybdopterin synthase catalytic subunit [Aegilops tauschii subsp. tauschii]	0.962166	0.888836	0.907445	0.953908	0.928089	0.0298281	0.142096	96	10.3532	7.26904	20.83	1	1	1	1
AAP84374.1	FCA-A1, partial [Triticum aestivum]	1.05459	1.07579	1.00847	1.05564	1.04862	0.0298332	0.142096	547	60.1297	8.89502	2.01	3	1	1	1
EMT28421.1	Nudix hydrolase 14, chloroplastic [Aegilops tauschii]	1.05737	1.05918	1.19799	1.11916	1.10842	0.0298485	0.142096	150	16.2384	4.65283	16.67	3	2	2	2
CDM86551.1	unnamed protein product [Triticum aestivum]	1.0444	1.12077	1.10233	1.05633	1.08096	0.0299026	0.142416	983	108.213	5.5542	27.47	1	4	20	37
XP_020181178.1	protein argonaute 4B-like [Aegilops tauschii subsp. tauschii]	1.07201	1.14956	1.06253	1.10508	1.09729	0.0299705	0.142416	922	102.297	8.88037	2.28	6	1	3	5
XP_020159835.1	probable methionine--tRNA ligase [Aegilops tauschii subsp. tauschii]	1.04735	1.09186	1.14305	1.0878	1.09251	0.0299808	0.142416	798	89.3632	6.68311	12.16	5	2	7	9
CDM80037.1	unnamed protein product [Triticum aestivum]	1.02277	1.05409	1.09164	1.06467	1.05829	0.029999	0.142416	418	43.0653	8.33838	35.89	5	10	10	15
EMS58613.1	hypothetical protein TRIUR3_04173 [Triticum urartu]	1.11291	1.07426	1.04194	1.05407	1.0708	0.0300108	0.142416	204	21.8431	5.8208	19.61	2	1	2	4
XP_020188832.1	2,3-bisphosphoglycerate-independent phosphoglycerate mutase [Aegilops tauschii subsp. tauschii]	1.1492	1.13524	1.20913	1.19816	1.17293	0.0300651	0.142416	515	56.2047	5.68115	66.8	1	2	25	73
EMS47301.1	hypothetical protein TRIUR3_02605 [Triticum urartu]	0.916398	0.986025	0.896751	0.91917	0.929586	0.0300778	0.142416	266	29.2356	5.92236	10.9	1	2	2	7
XP_020179942.1	glutaredoxin-C8-like, partial [Aegilops tauschii subsp. tauschii]	0.98235	0.962997	0.97456	0.960258	0.970041	0.0300905	0.142416	88	9.91009	5.26221	72.73	3	6	6	8
EMS48010.1	Patatin group A-3 [Triticum urartu]	0.89225	0.991275	0.943226	0.909458	0.934052	0.0300915	0.142416	121	12.9716	5.09717	11.57	2	1	1	1
XP_020180700.1	TBCC domain-containing protein 1-like [Aegilops tauschii subsp. tauschii]	0.859635	0.791236	0.726052	0.73587	0.778198	0.0301055	0.142416	267	29.2446	6.96143	8.61	3	1	1	1
XP_020191521.1	uncharacterized protein LOC109777284 [Aegilops tauschii subsp. tauschii]	1.4597	1.26759	1.14268	1.09488	1.24121	0.030154	0.142668	63	6.63208	5.23682	12.7	2	1	1	1
XP_020158144.1	methionine aminopeptidase 2B-like isoform X1 [Aegilops tauschii subsp. tauschii]	1.22144	1.19899	1.01437	1.15988	1.14867	0.0301741	0.142668	448	49.4807	6.15088	4.69	4	2	2	2
XP_020148021.1	ferredoxin-dependent glutamate synthase, chloroplastic [Aegilops tauschii subsp. tauschii]	0.936007	0.973551	0.944668	0.956394	0.952655	0.0303139	0.14303	1515	164.848	6.17627	49.64	2	5	59	225
XP_020161925.1	non-symbiotic hemoglobin-like isoform X1 [Aegilops tauschii subsp. tauschii]	1.00674	1.09644	1.10973	1.14086	1.08844	0.0303528	0.14317	137	15.1128	8.03076	9.49	2	1	1	1
EMT01431.1	Autophagy-related protein 7 [Aegilops tauschii]	1.21681	1.26093	1.02811	1.14039	1.16156	0.0304001	0.14317	492	54.2903	6.60986	1.42	3	1	1	1
XP_020196604.1	uncharacterized protein At1g26090, chloroplastic [Aegilops tauschii subsp. tauschii]	0.99828	0.866405	0.801299	0.865997	0.882995	0.0304465	0.14317	426	46.0288	8.32373	13.62	2	1	5	6
ABB18390.1	ubiquitin-associated protein [Triticum aestivum]	1.26593	1.11115	1.06051	1.11871	1.13907	0.0304527	0.1432	870	95.1209	5.61768	7.59	2	1	5	5
EMS62835.1	hypothetical protein TRIUR3_00815 [Triticum urartu]	1.08154	1.14894	1.1059	1.17987	1.12906	0.0304682	0.1432	673	74.4596	4.75439	2.67	3	1	1	2
XP_020173165.1	UDP-glucose 6-dehydrogenase 4-like [Aegilops tauschii subsp. tauschii]	1.10046	1.09453	1.13016	1.1169	1.11051	0.0304741	0.1432	480	52.568	6.17627	32.29	10	1	11	16
XP_020175869.1	uroporphyrinogen decarboxylase [Aegilops tauschii subsp. tauschii]	0.962936	0.929667	0.967919	0.928875	0.947349	0.0305054	0.1432	393	42.9234	7.02002	35.88	4	8	8	19
XP_020191269.1	tropinone reductase homolog At5g06060-like isoform X2 [Aegilops tauschii subsp. tauschii]	0.930734	0.94694	0.905996	0.938443	0.930528	0.0305622	0.143449	270	29.0277	6.40479	22.59	3	1	4	6
XP_020178671.1	uncharacterized protein LOC109764235 isoform X1 [Aegilops tauschii subsp. tauschii]	1.08863	1.20575	1.23275	1.05349	1.14515	0.0306318	0.143449	687	71.7822	4.84326	3.49	2	1	1	1
NP_114265.1	ATP synthase CF1 epsilon subunit (chloroplast) [Triticum aestivum]	0.950954	0.938701	0.898268	0.907317	0.92381	0.0308182	0.144276	137	15.1251	5.05908	29.93	3	1	2	14
XP_020146809.1	asparagine--tRNA ligase, cytoplasmic 1-like [Aegilops tauschii subsp. tauschii]	0.948151	0.923144	0.902237	0.837462	0.902748	0.0309693	0.145102	566	63.1887	6.11279	37.46	4	1	18	36
XP_020193917.1	external alternative NAD(P)H-ubiquinone oxidoreductase B1, mitochondrial [Aegilops tauschii subsp. tauschii]	1.07289	1.02715	1.03085	1.06051	1.04785	0.0310842	0.145236	588	65.6068	7.10791	14.46	3	7	7	10
XP_020178028.1	ferredoxin-like [Aegilops tauschii subsp. tauschii]	0.935776	0.809567	0.846497	0.839817	0.857914	0.0310973	0.145236	141	15.0363	4.48779	31.21	4	2	2	11
XP_020158217.1	ESCRT-related protein CHMP1 [Aegilops tauschii subsp. tauschii]	0.884645	0.861118	0.825841	0.798749	0.842589	0.0311242	0.145236	204	22.6145	8.06006	10.78	2	2	2	3
XP_020166373.1	outer envelope pore protein 16, chloroplastic-like [Aegilops tauschii subsp. tauschii]	1.06896	1.01692	1.05815	1.0498	1.04846	0.0311673	0.14537	186	19.9372	8.55811	40.32	3	4	6	17
NP_001147066.1	60S ribosomal protein L37a isoform 2 [Zea mays]	1.08131	1.10165	1.02501	1.11109	1.07976	0.0311805	0.14537	92	10.2364	10.2866	44.57	6	5	5	21
XP_020184323.1	developmentally-regulated G-protein 2 [Aegilops tauschii subsp. tauschii]	1.01921	1.05272	1.02911	1.043	1.03601	0.0312329	0.14537	399	44.4933	8.55811	29.32	4	9	9	15
XP_020154130.1	monosaccharide-sensing protein 2-like [Aegilops tauschii subsp. tauschii]	0.964049	0.991225	0.970352	0.97216	0.974446	0.0313135	0.145393	693	73.925	5.0083	23.38	3	12	12	45
BAK03433.1	predicted protein [Hordeum vulgare subsp. vulgare]	0.808341	0.946399	0.961781	0.853489	0.892502	0.0313244	0.145393	322	34.8407	8.17725	14.6	31	2	5	12
XP_020197386.1	ATP synthase subunit beta, mitochondrial-like [Aegilops tauschii subsp. tauschii]	0.94582	0.945872	0.981291	0.971391	0.961094	0.0313294	0.145393	409	44.2179	5.70654	64.55	4	4	20	222
XP_020146549.1	aldose 1-epimerase-like [Aegilops tauschii subsp. tauschii]	0.93471	0.979531	0.909874	0.901728	0.931461	0.0313313	0.145393	368	39.2208	7.25439	15.49	4	3	4	6
EMS52255.1	Leucyl-tRNA synthetase, cytoplasmic [Triticum urartu]	0.941591	0.942573	0.955508	0.978055	0.954432	0.0315772	0.146564	1094	122.918	6.45557	14.99	7	4	11	14
XP_020177905.1	acylamino-acid-releasing enzyme 1 isoform X1 [Aegilops tauschii subsp. tauschii]	0.917639	0.958278	0.977918	0.947578	0.950353	0.0316374	0.146564	832	90.4189	6.55127	14.66	2	2	10	15
XP_020187301.1	ATP-dependent Clp protease proteolytic subunit-related protein 1, chloroplastic [Aegilops tauschii subsp. tauschii]	0.927443	0.960702	0.945464	0.991798	0.956352	0.0316844	0.146916	265	29.0908	9.18799	15.09	3	3	3	3
BAJ87895.1	predicted protein [Hordeum vulgare subsp. vulgare]	0.752822	0.765822	0.86019	0.863355	0.810547	0.0317841	0.147045	122	12.4845	11.1069	14.75	2	1	1	1
XP_020184622.1	1-aminocyclopropane-1-carboxylate oxidase 1-like [Aegilops tauschii subsp. tauschii]	0.954223	0.841539	0.887476	0.900888	0.896032	0.0318099	0.147045	143	15.692	6.31592	16.78	8	1	1	1
XP_020170378.1	pentatricopeptide repeat-containing protein At1g71210 [Aegilops tauschii subsp. tauschii]	0.948829	0.854469	0.867583	0.959635	0.907629	0.0318494	0.147045	908	102.025	8.47021	2.2	1	1	1	2
BAB82472.1	chitinase 2 [Triticum aestivum]	1.11243	1.06406	1.09093	1.06538	1.0832	0.0319086	0.147396	315	33.3647	6.80029	20.63	3	3	3	6
XP_020163137.1	UDP-glucose 4-epimerase 3-like [Aegilops tauschii subsp. tauschii]	1.01733	1.0376	1.0556	1.01231	1.03071	0.0319537	0.147412	368	40.3994	7.07861	23.64	2	7	7	14
XP_020185375.1	lactoylglutathione lyase [Aegilops tauschii subsp. tauschii]	1.04858	1.10056	1.16433	1.14626	1.11493	0.0319592	0.147412	292	32.6535	5.47803	41.44	3	2	10	40
XP_020161766.1	probable LRR receptor-like serine/threonine-protein kinase At3g47570 [Aegilops tauschii subsp. tauschii]	0.870601	0.910229	0.870863	0.995207	0.911725	0.0320041	0.147412	493	52.7845	5.21143	3.04	2	1	1	1
XP_020158859.1	uncharacterized protein LOC109744174 [Aegilops tauschii subsp. tauschii]	0.79963	0.754201	0.954	0.908884	0.854179	0.0320379	0.147412	153	16.8599	9.96436	16.34	2	3	3	3
CDM82038.1	unnamed protein product [Triticum aestivum]	0.936321	0.976624	0.987555	0.930979	0.95787	0.0321662	0.14811	306	32.5499	9.61279	44.77	3	6	12	63
XP_020179475.1	V-type proton ATPase catalytic subunit A [Aegilops tauschii subsp. tauschii]	1.03701	1.05533	1.01499	1.02	1.03183	0.0322292	0.14811	676	74.1733	5.46533	63.31	3	7	37	173
CDM82881.1	unnamed protein product [Triticum aestivum]	1.0503	1.06582	1.03902	1.10973	1.06622	0.0322532	0.148347	246	26.3289	7.56201	6.5	1	1	1	1
EMS52772.1	hypothetical protein TRIUR3_21239 [Triticum urartu]	1.06807	1.0545	1.11732	1.06419	1.07602	0.032331	0.148347	182	18.7965	8.93896	12.09	4	2	2	3
XP_020199987.1	U1 small nuclear ribonucleoprotein A [Aegilops tauschii subsp. tauschii]	0.890974	0.866238	0.914432	0.9782	0.912461	0.0326542	0.150071	192	21.3722	9.34912	14.06	3	3	3	7
XP_020172212.1	probable pyridoxal 5'-phosphate synthase subunit PDX1.1 [Aegilops tauschii subsp. tauschii]	1.30468	1.06755	1.23202	1.07714	1.17035	0.0327702	0.150305	314	33.1681	6.80029	25.48	4	1	8	20
XP_020199789.1	uncharacterized protein LOC109785613 isoform X1 [Aegilops tauschii subsp. tauschii]	0.847113	0.878861	0.944461	0.970798	0.910308	0.0328022	0.150305	104	12.0463	8.44092	46.15	3	5	5	11
XP_020200660.1	protein SPIRRIG [Aegilops tauschii subsp. tauschii]	0.79801	0.98921	0.885472	0.821461	0.873538	0.0328575	0.15065	3506	389.987	5.98584	0.37	3	1	1	1
XP_020151621.1	peroxisome biogenesis protein 22 [Aegilops tauschii subsp. tauschii]	1.22377	1.14354	1.04674	1.16686	1.14523	0.0329556	0.150656	239	26.779	6.63916	8.79	3	1	1	2
XP_020185519.1	uncharacterized protein LOC109771238 [Aegilops tauschii subsp. tauschii]	0.9722	0.870755	0.794832	0.794955	0.858186	0.0329564	0.150656	61	6.92471	9.24658	47.54	2	1	2	4
XP_020185016.1	uncharacterized protein LOC109770716 [Aegilops tauschii subsp. tauschii]	1.01459	1.03934	1.01049	1.02171	1.02153	0.0329991	0.150656	504	55.4441	6.63916	29.76	7	11	11	17
XP_020181195.1	protein BOBBER 1-like [Aegilops tauschii subsp. tauschii]	0.955085	0.951584	0.917477	0.945438	0.942396	0.0330214	0.150656	321	35.7547	6.81494	17.45	7	5	5	5
CDM82952.1	unnamed protein product [Triticum aestivum]	1.14894	1.23851	1.08948	1.09427	1.1428	0.0331206	0.151	513	55.4425	7.50342	22.42	4	1	11	21
XP_020199551.1	uncharacterized protein LOC109785365 [Aegilops tauschii subsp. tauschii]	1.57335	1.45628	1.4504	1.69746	1.54437	0.0331513	0.151006	122	13.4555	5.35107	8.2	2	1	1	1
XP_020169313.1	proline iminopeptidase [Aegilops tauschii subsp. tauschii]	0.969903	0.95563	0.920832	0.956004	0.950592	0.0331916	0.151006	192	22.068	6.43018	20.31	3	2	2	4
XP_020161023.1	serine carboxypeptidase-like 34 [Aegilops tauschii subsp. tauschii]	0.793213	0.837251	0.903408	0.852301	0.846543	0.0332273	0.151006	479	52.9243	7.53271	16.91	3	4	7	15
AAX13276.1	USP family protein [Triticum aestivum]	0.877622	0.938976	0.801428	0.81587	0.858474	0.0332415	0.151006	167	17.9504	6.17627	52.69	1	1	6	21
CDM85012.1	unnamed protein product [Triticum aestivum]	1.1158	1.19469	1.22872	1.03836	1.14439	0.0332629	0.151348	653	71.6105	7.15186	2.14	1	1	1	1
XP_020158932.1	ruBisCO large subunit-binding protein subunit alpha [Aegilops tauschii subsp. tauschii]	0.815178	0.808034	0.82745	0.968627	0.854822	0.0333505	0.15169	588	61.7318	5.46533	51.02	1	2	21	76
Q9SCB9.1	VATC_HORVURecName: Full=V-type proton ATPase subunit C; Short=V-ATPase subunit C; AltName: Full=Vacuolar proton pump subunit C	0.90817	0.873196	0.943621	0.956128	0.920279	0.0334787	0.152031	227	25.4062	5.37646	53.3	2	1	10	22
XP_020161023.1	serine carboxypeptidase-like 34 [Aegilops tauschii subsp. tauschii]	1.17104	1.27071	1.07437	1.08804	1.15104	0.0335678	0.152372	349	39.0193	7.15186	14.33	1	1	4	8
XP_020179263.1	formin-like protein 14 [Aegilops tauschii subsp. tauschii]	1.07229	1.09949	1.26013	1.26703	1.17474	0.033708	0.152599	308	34.4043	7.94287	3.9	1	1	1	1
XP_020161012.1	elongation factor 1-alpha [Aegilops tauschii subsp. tauschii]	1.0263	1.02977	1.03247	1.03136	1.02997	0.033738	0.152599	455	50.042	8.73389	52.31	20	5	20	186
YP_009157567.1	photosystem II CP47 chlorophyll apoprotein (plastid) [Poa palustris]	0.745457	0.985628	0.826251	0.866232	0.855892	0.0337782	0.152825	320	35.1594	5.68115	37.5	9	1	10	131
XP_020197727.1	anamorsin homolog [Aegilops tauschii subsp. tauschii]	1.14281	1.14693	1.19555	1.0518	1.13427	0.0338265	0.152825	360	37.9366	7.75244	6.67	1	1	2	2
XP_020152229.1	glyoxylate/succinic semialdehyde reductase 1 [Aegilops tauschii subsp. tauschii]	0.902881	0.968781	0.914903	0.936214	0.930695	0.0339635	0.1535	161	17.2344	7.95752	49.69	1	2	4	17
XP_020195407.1	N-alpha-acetyltransferase 20 [Aegilops tauschii subsp. tauschii]	1.19012	0.99611	1.21809	1.14711	1.13786	0.0340293	0.1535	174	20.3731	7.03467	6.9	1	1	1	1
EMT23426.1	Malonyl-CoA decarboxylase, mitochondrial [Aegilops tauschii]	0.956515	0.896216	0.928024	0.899457	0.920053	0.0340534	0.1535	295	33.2466	7.72314	3.73	3	1	1	1
OQU85764.1	hypothetical protein SORBI_3004G303433, partial [Sorghum bicolor]	0.974259	0.925736	0.845165	0.827255	0.893104	0.0340884	0.1535	36	3.99721	10.4331	58.33	1	1	1	1
XP_020182247.1	lactoylglutathione lyase isoform X2 [Aegilops tauschii subsp. tauschii]	1.04414	1.05383	1.05579	1.01914	1.04322	0.0341075	0.1535	236	25.7629	8.646	37.71	3	8	8	18
XP_020193135.1	probable prefoldin subunit 3 [Aegilops tauschii subsp. tauschii]	0.978463	0.95568	0.974038	0.962903	0.967771	0.0341495	0.1535	136	15.428	5.18604	19.12	1	2	2	6
BAK01907.1	predicted protein [Hordeum vulgare subsp. vulgare]	1.11045	1.10511	1.02345	1.18246	1.10537	0.034162	0.153611	184	20.3503	7.82568	32.61	3	3	3	4
XP_020193842.1	60S ribosomal protein L6-like [Aegilops tauschii subsp. tauschii]	1.18315	1.23604	1.05586	1.16627	1.16033	0.0342108	0.153611	219	24.5114	10.1108	35.16	1	1	8	37
EMS55639.1	Putative disease resistance protein RGA3 [Triticum urartu]	1.03871	1.12235	1.19835	1.22033	1.14494	0.0342333	0.153611	1431	160.939	6.7417	0.49	1	1	1	1
XP_020160006.1	NADH dehydrogenase [ubiquinone] 1 alpha subcomplex subunit 6 [Aegilops tauschii subsp. tauschii]	0.91642	0.937355	0.924638	0.971236	0.937412	0.0343116	0.153947	130	14.8325	8.17725	60	4	7	7	16
XP_020174223.1	GTP-binding nuclear protein Ran-2 [Aegilops tauschii subsp. tauschii]	1.08971	1.08058	1.09947	1.02061	1.0726	0.0344086	0.15417	221	25.1177	7.12256	37.56	5	4	9	27
BAG87904.1	unnamed protein product [Oryza sativa Japonica Group]	0.933068	0.923039	0.918636	0.936234	0.927744	0.0344482	0.15417	80	8.46263	9.48096	28.75	3	1	1	2
EMT15317.1	Urease [Aegilops tauschii]	1.00554	0.85266	0.845592	0.863047	0.891709	0.0346331	0.154952	765	81.3713	6.16357	2.88	3	1	1	1
Q9MTQ6.1	RCCR_HORVURecName: Full=Red chlorophyll catabolite reductase; Short=RCC reductase; AltName: Full=HvRCCR	0.94012	0.885386	0.928996	0.952561	0.926766	0.0346577	0.155173	202	22.4535	5.16064	23.27	2	2	2	3
XP_020175062.1	aldehyde dehydrogenase family 3 member I1, chloroplastic-like [Aegilops tauschii subsp. tauschii]	0.880501	0.837099	0.783446	0.663292	0.791085	0.0346954	0.155173	481	52.0946	7.98682	16.42	4	1	8	18
AAM92706.1	putative cytochrome c oxidase subunit [Triticum aestivum]	0.805393	0.8908	0.914873	0.929519	0.885146	0.0348129	0.155506	185	20.5349	4.53857	23.78	1	2	3	4
XP_020193431.1	GDSL esterase/lipase At5g45910-like [Aegilops tauschii subsp. tauschii]	1.02461	1.05362	1.11835	1.09111	1.07192	0.0349025	0.155839	443	47.9299	9.51025	5.87	4	2	2	2
XP_020160644.1	probable anion transporter 4, chloroplastic [Aegilops tauschii subsp. tauschii]	1.14878	1.10107	1.10208	1.05461	1.10163	0.0349652	0.155944	596	64.5012	9.14404	2.52	2	1	1	1
EMS48067.1	Subtilisin-chymotrypsin inhibitor-2A [Triticum urartu]	1.08445	1.11874	1.02218	1.10952	1.08372	0.0349897	0.155944	78	8.4304	5.10986	23.08	2	1	1	7
XP_020153574.1	cell division protein FtsY homolog, chloroplastic isoform X2 [Aegilops tauschii subsp. tauschii]	0.971522	0.948429	0.930574	0.961139	0.952916	0.0349952	0.155944	273	29.3766	5.88428	41.76	2	8	8	16
XP_020195633.1	glycerophosphodiester phosphodiesterase GDPDL4-like isoform X1 [Aegilops tauschii subsp. tauschii]	1.05647	1.0835	1.07658	1.08962	1.07654	0.0350854	0.156162	747	80.5515	5.93506	20.35	3	11	11	18
XP_020166704.1	molybdopterin biosynthesis protein CNX1 [Aegilops tauschii subsp. tauschii]	0.849224	0.932567	0.976613	0.896375	0.913695	0.0350958	0.156162	659	68.967	6.55127	16.08	2	1	6	8
XP_020199451.1	4-hydroxyphenylpyruvate dioxygenase [Aegilops tauschii subsp. tauschii]	1.02148	1.03386	1.03149	1.06771	1.03864	0.0351596	0.156379	433	46.3491	5.78271	28.18	4	11	11	29
EMS53198.1	Nicotianamine aminotransferase B [Triticum urartu]	1.04597	1.0413	1.07442	1.11573	1.06936	0.0351912	0.156379	298	32.9409	4.99561	3.36	3	1	1	2
CDM85132.1	unnamed protein product [Triticum aestivum]	0.90162	0.921586	0.975589	0.948792	0.936896	0.0352593	0.156482	376	41.6096	5.38916	57.18	1	4	17	91
XP_020158778.1	uncharacterized protein LOC109744089 [Aegilops tauschii subsp. tauschii]	0.913525	0.930521	0.946087	0.910641	0.925194	0.0353035	0.156482	207	22.3231	5.77002	47.34	2	5	5	7
XP_020160194.1	tyrosine--tRNA ligase, cytoplasmic-like [Aegilops tauschii subsp. tauschii]	0.913516	0.936699	0.935325	0.890415	0.918989	0.0353193	0.156482	268	28.4294	6.22705	31.34	2	1	4	8
EMS60166.1	hypothetical protein TRIUR3_08128 [Triticum urartu]	0.856052	0.825205	0.830966	0.92154	0.858441	0.0353716	0.156585	442	50.2152	6.49365	5.43	3	1	2	2
XP_020186954.1	uncharacterized protein LOC109772660 [Aegilops tauschii subsp. tauschii]	1.00584	1.12059	1.19003	1.14407	1.11513	0.0353968	0.156585	347	34.8859	8.82178	10.37	1	2	3	8
EMS45857.1	Phosphoglucomutase, cytoplasmic [Triticum urartu]	1.07744	1.13593	1.07726	1.03314	1.08094	0.0354046	0.156585	505	54.4223	5.18604	59.21	1	3	21	88
XP_020153162.1	probable sucrose-phosphate synthase 4 [Aegilops tauschii subsp. tauschii]	0.935968	0.894707	0.855209	0.910995	0.89922	0.0355608	0.157003	988	109.962	6.23975	9.62	7	1	9	10
XP_020184409.1	alcohol dehydrogenase 2 [Aegilops tauschii subsp. tauschii]	1.00988	1.05797	1.01841	1.05292	1.0348	0.0355621	0.157003	379	40.9645	6.03662	24.8	5	3	5	8
XP_020148986.1	protein ABC transporter 1, mitochondrial [Aegilops tauschii subsp. tauschii]	1.11277	1.00587	1.09377	1.05836	1.06769	0.0355659	0.157003	648	70.7951	6.43018	4.78	4	2	2	2
OEL27469.1	Endoplasmic reticulum metallopeptidase 1 [Dichanthelium oligosanthes]	0.856045	0.908419	0.811823	0.837551	0.85346	0.0355698	0.157003	60	6.62526	6.1001	46.67	3	1	1	1
XP_020184336.1	elongation factor 1-delta 1-like [Aegilops tauschii subsp. tauschii]	1.04938	1.04466	1.13798	1.07485	1.07672	0.0356566	0.157003	226	24.5052	4.62744	36.73	7	1	8	33
CDM86048.1	unnamed protein product [Triticum aestivum]	0.954093	0.957294	0.945436	0.938205	0.948757	0.0356752	0.157003	213	23.3692	6.03662	52.58	1	7	7	26
CDM84404.1	unnamed protein product [Triticum aestivum]	1.149	1.17081	1.22644	1.1878	1.18351	0.035704	0.157003	656	71.2761	6.75635	6.1	11	1	3	4
EMS61453.1	hypothetical protein TRIUR3_17499 [Triticum urartu]	1.1948	1.1142	1.62019	1.63376	1.39074	0.0357393	0.157003	65	7.20968	5.70654	9.23	2	1	1	1
XP_020160138.1	homoserine kinase-like [Aegilops tauschii subsp. tauschii]	0.956897	0.875062	0.895831	0.967919	0.923927	0.0357591	0.157091	509	51.6064	11.2681	6.29	1	2	2	4
XP_020175028.1	uncharacterized protein LOC109760625 [Aegilops tauschii subsp. tauschii]	1.45067	1.40784	1.03438	1.20588	1.27469	0.0358211	0.157091	823	90.0238	6.53662	1.82	2	1	1	1
XP_020181934.1	proliferating cell nuclear antigen [Aegilops tauschii subsp. tauschii]	1.0511	1.05821	1.06457	1.03151	1.05135	0.035875	0.157091	224	24.9352	4.71631	51.79	8	8	8	13
CDM82945.1	unnamed protein product [Triticum aestivum]	0.951345	0.966073	0.892914	0.925935	0.934067	0.0358918	0.157091	423	46.6953	8.26514	24.59	5	7	7	14
XP_020146843.1	proteasome subunit beta type-7-B-like [Aegilops tauschii subsp. tauschii]	1.09543	1.09464	1.08211	1.09181	1.091	0.0359023	0.157091	261	27.942	7.00537	24.9	2	2	7	13
XP_020198498.1	alcohol dehydrogenase-like 7 [Aegilops tauschii subsp. tauschii]	0.936703	0.926088	0.947157	0.990217	0.950041	0.0359369	0.157091	382	41.0347	6.37939	9.95	1	2	3	4
EMT00704.1	hypothetical protein F775_08758 [Aegilops tauschii]	0.864875	0.833672	0.811104	0.834774	0.836106	0.0359489	0.157091	226	25.8645	5.13525	27.88	1	2	5	6
XP_020201296.1	signal recognition particle subunit SRP68 [Aegilops tauschii subsp. tauschii]	1.18521	1.11384	1.08462	1.02686	1.10263	0.0359636	0.157191	600	68.1018	8.52881	3.33	2	2	2	2
XP_020155004.1	chloride conductance regulatory protein ICln [Aegilops tauschii subsp. tauschii]	0.818402	0.864245	0.869169	0.928399	0.870054	0.0359824	0.157191	224	24.2145	4.22119	7.14	1	1	1	1
XP_020158706.1	DNA damage-repair/toleration protein DRT102 [Aegilops tauschii subsp. tauschii]	1.35187	1.22081	1.02961	1.1745	1.1942	0.0360408	0.157191	121	12.3739	7.89893	41.32	1	1	3	3
XP_020184993.1	ubiquitin carboxyl-terminal hydrolase 6-like [Aegilops tauschii subsp. tauschii]	0.849583	0.938749	0.824829	0.855094	0.867064	0.0360745	0.157516	250	28.3064	6.62451	13.6	2	4	4	5
EMS59907.1	hypothetical protein TRIUR3_26958 [Triticum urartu]	1.01018	1.21793	1.22357	1.17595	1.15691	0.0361901	0.157839	249	27.0772	9.21729	17.67	3	1	3	4
CBH32658.1	eukaryotic translation initiation factor,putative, expressed [Triticum aestivum]	1.04313	1.08097	1.17928	1.14396	1.11184	0.0363979	0.158485	1012	117.083	9.33447	31.23	10	3	28	48
EMS48922.1	Aspartyl/glutamyl-tRNA(Asn/Gln) amidotransferase subunit B [Triticum urartu]	0.963155	0.946559	0.952266	0.943292	0.951318	0.0364452	0.158485	546	60.4821	6.29053	24.36	3	6	10	17
CAA55194.1	dehydrin [Triticum turgidum subsp. durum]	1.03969	1.32085	1.21023	1.46146	1.25806	0.0364558	0.158807	150	15.1673	9.5249	25.33	5	1	2	2
XP_020149260.1	2-oxoisovalerate dehydrogenase subunit alpha 2, mitochondrial-like [Aegilops tauschii subsp. tauschii]	0.910242	0.899026	0.93724	0.911193	0.914425	0.0365514	0.159016	466	52.1499	6.48096	7.94	4	3	3	4
AAB18208.1	cold acclimation protein WCOR615 [Triticum aestivum]	0.907234	0.958308	0.8175	0.916438	0.89987	0.0366043	0.159016	175	17.7305	5.04639	42.29	1	1	6	15
EMS59924.1	26S proteasome non-ATPase regulatory subunit 11 [Triticum urartu]	0.948578	0.899291	0.968252	0.956228	0.943087	0.0366571	0.159224	426	47.8071	6.12549	34.27	3	3	11	21
CDM86904.1	unnamed protein product [Triticum aestivum]	0.901068	0.811473	0.982931	0.877994	0.893366	0.036743	0.159224	74	8.43244	5.09717	71.62	1	1	5	16
XP_020193085.1	protein CTR9 homolog [Aegilops tauschii subsp. tauschii]	0.890667	0.978525	0.872475	0.872291	0.903489	0.0367657	0.159432	742	84.0208	5.65576	5.26	3	2	2	2
EMT29314.1	Peroxidase 3 [Aegilops tauschii]	1.32009	1.19576	1.14134	1.06878	1.18149	0.0367849	0.159432	203	20.8748	5.35107	5.42	2	1	1	1
XP_020154970.1	PLAT domain-containing protein 3-like [Aegilops tauschii subsp. tauschii]	1.08934	1.16337	1.31747	1.11228	1.17061	0.0369006	0.159639	333	36.262	8.77783	18.02	3	1	4	16
XP_020148674.1	acid phosphatase 1-like isoform X2 [Aegilops tauschii subsp. tauschii]	1.07569	1.10513	1.05338	1.02942	1.0659	0.0369291	0.159639	177	19.0956	7.18115	12.99	1	2	2	6
XP_020150504.1	pyruvate kinase 1, cytosolic [Aegilops tauschii subsp. tauschii]	0.897086	0.866899	0.930795	0.967431	0.915553	0.0370464	0.159958	390	42.432	5.47803	40.77	2	1	12	35
XP_020187179.1	acyl-coenzyme A thioesterase 13 [Aegilops tauschii subsp. tauschii]	1.12497	1.18793	1.12177	1.0795	1.12854	0.0370856	0.160164	170	17.8441	7.09326	27.65	3	3	3	3
AQK93868.1	pyruvate orthophosphate dikinase2 [Zea mays]	0.872465	0.897877	0.873504	0.917285	0.890283	0.037146	0.160164	192	20.8998	5.89697	32.29	2	4	4	12
CDM86307.1	unnamed protein product [Triticum aestivum]	1.07081	1.10689	1.17212	1.04114	1.09774	0.0372036	0.160369	290	31.5786	6.60986	36.55	2	4	7	12
XP_020176820.1	probable peroxygenase 5 [Aegilops tauschii subsp. tauschii]	0.907199	0.866144	0.763459	0.901311	0.859528	0.0372043	0.160369	209	23.0626	5.5415	12.44	2	1	2	3
XP_020182625.1	4-alpha-glucanotransferase DPE2 [Aegilops tauschii subsp. tauschii]	1.03595	1.04511	1.00968	1.07056	1.04032	0.0372939	0.160461	922	105.395	6.60986	19.2	6	13	13	23
EMT13718.1	Putative galactose-1-phosphate uridyl transferase [Aegilops tauschii]	1.04301	1.01593	1.03418	1.08767	1.0452	0.0373234	0.160461	218	23.969	6.44287	7.8	2	1	1	1
XP_020200664.1	stem-specific protein TSJT1-like [Aegilops tauschii subsp. tauschii]	1.08114	1.09414	1.01927	1.04013	1.05867	0.0373323	0.160461	183	20.0148	5.5415	61.2	3	8	8	19
XP_020165754.1	translocase of chloroplast 159, chloroplastic isoform X1 [Aegilops tauschii subsp. tauschii]	1.07045	1.0313	1.03427	1.01809	1.03853	0.0373507	0.160778	1434	152.97	4.50049	15.9	5	9	17	31
XP_020171394.1	glutamine--tRNA ligase [Aegilops tauschii subsp. tauschii]	0.907771	0.796921	0.91885	0.860707	0.871062	0.0375011	0.160868	655	75.3407	7.6499	22.14	8	1	13	17
CDM83386.1	unnamed protein product [Triticum aestivum]	1.09499	1.02445	1.17158	1.06122	1.08806	0.0375117	0.160868	422	45.1171	5.23682	12.32	1	3	4	6
XP_020167814.1	upstream activation factor subunit spp27-like [Aegilops tauschii subsp. tauschii]	1.02981	1.06708	1.07683	1.021	1.04868	0.0375135	0.160868	227	25.7005	4.4624	28.19	1	3	5	7
XP_020155377.1	mitochondrial import inner membrane translocase subunit Tim13 [Aegilops tauschii subsp. tauschii]	0.956261	0.979344	0.902014	0.922948	0.940142	0.037557	0.160959	87	9.2034	7.04932	32.18	3	2	2	4
XP_020183629.1	DEAD-box ATP-dependent RNA helicase 15-like isoform X1 [Aegilops tauschii subsp. tauschii]	1.07136	1.19636	1.09023	1.11727	1.1188	0.0375834	0.160959	428	48.2575	5.71924	26.64	3	1	10	14
EMT09942.1	Cell division protease ftsH-like protein, chloroplastic [Aegilops tauschii]	0.934121	0.946588	0.993947	0.970972	0.961407	0.037628	0.160959	480	51.6846	5.37646	57.29	2	11	22	142
EMS67885.1	Peptidyl-prolyl cis-trans isomerase B [Triticum urartu]	0.983885	0.951816	0.975631	0.964433	0.968941	0.0376875	0.161161	351	38.077	7.31299	19.94	4	3	6	13
XP_020171159.1	triosephosphate isomerase, cytosolic [Aegilops tauschii subsp. tauschii]	1.07962	1.04898	1.08205	1.04232	1.06324	0.0377315	0.161161	253	26.8159	5.46533	76.68	3	4	14	100
AAD10494.1	gamma-type tonoplast intrinsic protein [Triticum aestivum]	1.00428	1.0739	1.04223	1.07907	1.04987	0.0378547	0.161677	76	8.09515	4.44971	13.16	1	1	1	5
ABO37960.1	peptidylprolyl isomerase [Triticum aestivum]	1.14859	1.09159	1.03607	1.05444	1.08267	0.0378993	0.161677	245	25.9253	9.33447	34.69	8	2	8	46
XP_020182580.1	uncharacterized protein LOC109768251 [Aegilops tauschii subsp. tauschii]	1.09055	1.11073	1.30801	1.32176	1.20776	0.0379182	0.161677	493	54.0202	5.0083	2.23	3	1	1	1
XP_020200609.1	beta-D-xylosidase 4-like [Aegilops tauschii subsp. tauschii]	1.11792	1.0622	1.03543	1.0911	1.07666	0.0379687	0.16199	776	82.0731	5.92236	17.01	3	10	10	15
XP_020192715.1	probable cinnamyl alcohol dehydrogenase 8D [Aegilops tauschii subsp. tauschii]	1.08183	1.04469	1.05663	1.12933	1.07812	0.0380857	0.16219	356	37.2948	5.66846	28.93	1	2	9	22
XP_020168440.1	multiple organellar RNA editing factor 8, chloroplastic/mitochondrial-like [Aegilops tauschii subsp. tauschii]	0.946383	0.948029	0.865249	0.888305	0.911992	0.0381116	0.16219	274	29.2908	9.20264	16.42	6	3	3	3
EMT22880.1	hypothetical protein F775_05083 [Aegilops tauschii]	0.909229	0.856716	0.911924	0.806196	0.871016	0.0381962	0.162251	88	10.0112	8.20654	20.45	3	1	1	1
CBH32545.1	dolichyl-diphosphooligosaccharide--protein glycosyltransferase, putative, expressed [Triticum aestivum]	0.97018	0.964428	0.981215	0.968048	0.970968	0.038225	0.162251	688	74.6619	6.7124	29.22	3	15	15	33
EMT12748.1	Nudix hydrolase 19, chloroplastic [Aegilops tauschii]	0.816945	0.829157	0.980861	0.926391	0.888338	0.0382338	0.162251	243	26.8223	6.62451	10.29	1	1	2	3
BAJ94252.1	predicted protein [Hordeum vulgare subsp. vulgare]	1.04636	1.01794	1.05094	1.04405	1.03982	0.0382637	0.162251	282	30.3941	8.42627	15.6	3	4	4	13
XP_020161216.1	putative cytochrome c oxidase subunit 5b-like [Aegilops tauschii subsp. tauschii]	0.924991	0.869689	0.97587	0.953303	0.930963	0.038282	0.162251	105	11.8786	4.67822	77.14	2	2	6	16
XP_020189925.1	uncharacterized protein LOC109775609 [Aegilops tauschii subsp. tauschii]	0.849801	0.885652	0.941419	0.786596	0.865867	0.0382904	0.162251	576	62.2977	8.29443	3.13	1	1	1	1
XP_020171180.1	E3 ubiquitin-protein ligase UPL3-like [Aegilops tauschii subsp. tauschii]	1.063	1.08656	1.06416	1.07613	1.07246	0.0383002	0.162251	740	81.8565	5.40186	3.51	2	1	1	1
XP_020169404.1	probable chlorophyll(ide) b reductase NYC1, chloroplastic [Aegilops tauschii subsp. tauschii]	1.11971	1.07144	1.14547	1.0464	1.09576	0.0385023	0.162985	422	45.8454	8.79248	11.61	1	2	2	2
XP_020153408.1	putative aconitate hydratase, cytoplasmic isoform X3 [Aegilops tauschii subsp. tauschii]	1.11442	1.08907	1.18367	1.0452	1.10809	0.038559	0.16307	92	9.91309	7.50342	32.61	1	3	3	4
XP_020180105.1	histone H2B.2 [Aegilops tauschii subsp. tauschii]	1.39413	1.36719	1.06352	1.10389	1.23218	0.0386133	0.16307	153	16.5151	10.1548	54.9	10	1	10	337
XP_020174663.1	UDP-glycosyltransferase 88B1-like [Aegilops tauschii subsp. tauschii]	0.534506	0.48635	0.551563	0.716477	0.572224	0.0386435	0.16307	214	23.0519	8.104	7.94	23	1	2	2
EMT24558.1	Pathogenesis-related protein PRMS [Aegilops tauschii]	0.979279	0.946889	0.958247	0.919595	0.951002	0.0386902	0.16335	73	7.83486	7.35693	34.25	3	2	2	5
EMS63121.1	2-isopropylmalate synthase A [Triticum urartu]	0.857462	0.933036	0.835918	0.916467	0.885721	0.0387504	0.16335	422	45.8487	6.16357	44.08	2	2	12	21
EMT10073.1	Tubulin beta-1 chain [Aegilops tauschii]	1.17275	1.15162	1.14523	1.08786	1.13936	0.0387774	0.16335	305	35.1437	4.79248	27.21	6	1	8	19
XP_020181536.1	2-methylene-furan-3-one reductase [Aegilops tauschii subsp. tauschii]	0.928629	0.872625	0.983989	0.922645	0.926972	0.0387851	0.16335	383	39.897	7.86963	59.01	1	2	18	67
XP_020193952.1	CLP protease regulatory subunit CLPX1, mitochondrial-like isoform X2 [Aegilops tauschii subsp. tauschii]	1.11865	1.18145	0.998053	1.13187	1.10751	0.0388035	0.16335	318	34.1795	5.18604	10.06	4	2	2	2
XP_020171954.1	KH domain-containing protein HEN4-like isoform X2 [Aegilops tauschii subsp. tauschii]	1.08962	1.11152	1.01619	1.077	1.07358	0.0390256	0.164048	539	57.8892	6.90283	7.05	4	4	4	4
EMS53784.1	IAA-alanine resistance protein 1 [Triticum urartu]	0.779626	0.797444	0.818521	0.942761	0.834588	0.0390876	0.164048	161	17.0615	4.83057	13.04	3	1	1	1
XP_020176710.1	adenylyl-sulfate kinase 3-like [Aegilops tauschii subsp. tauschii]	0.756414	0.702494	0.920455	0.894254	0.818404	0.0390918	0.164048	207	22.9677	7.94287	5.8	3	1	1	1
XP_020185546.1	pectin acetylesterase 5-like [Aegilops tauschii subsp. tauschii]	1.07182	1.08988	1.00392	1.08224	1.06197	0.0391006	0.164048	315	35.5222	5.71924	6.35	2	2	2	2
XP_020167373.1	cysteine-rich repeat secretory protein 55-like [Aegilops tauschii subsp. tauschii]	0.905171	0.899241	0.903525	0.911826	0.904941	0.0391217	0.164048	219	23.2432	5.71924	14.16	4	1	3	5
XP_020175617.1	GTPase-activating protein gyp7 isoform X2 [Aegilops tauschii subsp. tauschii]	1.05452	1.05922	1.08048	1.0253	1.05488	0.0392155	0.164292	682	77.6626	5.35107	11.88	3	7	7	7
XP_020177894.1	thioredoxin H2-2-like [Aegilops tauschii subsp. tauschii]	1.08139	1.08605	1.09824	1.04182	1.07688	0.0392941	0.164292	131	14.5474	6.31592	22.9	4	3	3	7
XP_020176563.1	tetraspanin-3 [Aegilops tauschii subsp. tauschii]	1.08958	1.05006	1.04595	1.14306	1.08216	0.039321	0.164292	294	32.8436	8.90967	3.06	3	1	1	2
XP_020149110.1	aminomethyltransferase, mitochondrial [Aegilops tauschii subsp. tauschii]	0.947913	0.969769	0.99393	0.979483	0.972774	0.0393444	0.164292	357	38.5788	8.00146	72.83	6	7	23	159
XP_020192353.1	protein DJ-1 homolog B-like [Aegilops tauschii subsp. tauschii]	0.893569	0.876541	0.896591	0.940932	0.901908	0.0393469	0.164292	208	21.9514	5.65576	13.94	1	2	2	5
XP_020148401.1	adenylate kinase 3-like [Aegilops tauschii subsp. tauschii]	1.11399	1.1215	1.1057	0.993051	1.08356	0.039376	0.164292	316	34.4544	9.39307	32.28	3	1	8	29
XP_020191551.1	ATP synthase subunit beta, mitochondrial [Aegilops tauschii subsp. tauschii]	1.02675	1.02187	1.05163	1.07279	1.04326	0.0393933	0.164292	418	45.1035	5.61768	66.51	2	5	21	210
EMS66638.1	hypothetical protein TRIUR3_04265 [Triticum urartu]	1.13916	1.08027	1.00239	1.14784	1.09241	0.0394027	0.164292	365	39.6608	5.56689	6.03	3	2	2	2
EMS50095.1	Poly(U)-specific endoribonuclease-B [Triticum urartu]	1.23416	1.37275	1.6887	1.14419	1.35995	0.0394117	0.164292	438	50.4642	5.31299	19.41	2	1	5	6
EMT13731.1	Zinc finger protein ZPR1 [Aegilops tauschii]	1.17419	1.19344	1.24791	0.985061	1.15015	0.0394734	0.164565	154	16.8714	5.19873	7.79	1	1	1	1
XP_020157593.1	photosynthetic NDH subunit of subcomplex B 1, chloroplastic [Aegilops tauschii subsp. tauschii]	0.955885	0.927405	0.928802	0.944341	0.939109	0.0395617	0.164565	471	51.624	6.45557	26.11	2	8	10	20
CDM80277.1	unnamed protein product [Triticum aestivum]	1.02598	1.12262	1.08392	1.09041	1.08073	0.0396112	0.164565	1076	119.391	6.15088	7.9	8	1	9	13
XP_020179521.1	12-oxophytodienoate reductase 7 [Aegilops tauschii subsp. tauschii]	1.06127	1.06438	1.00269	1.03835	1.04167	0.0396118	0.164565	336	37.0888	7.88428	35.42	5	8	8	12
XP_020172857.1	uncharacterized protein LOC109758411 isoform X1 [Aegilops tauschii subsp. tauschii]	0.856743	0.910979	0.868073	0.952935	0.897183	0.0396278	0.164565	302	32.6357	9.08545	4.97	3	1	1	1
XP_020198985.1	nudix hydrolase 3 [Aegilops tauschii subsp. tauschii]	1.02518	1.02905	1.01996	1.03194	1.02653	0.0397227	0.164868	776	86.9124	5.16064	19.59	4	16	16	22
XP_020189859.1	protein DJ-1 homolog B-like [Aegilops tauschii subsp. tauschii]	0.813989	0.789309	0.645716	0.743078	0.748023	0.039819	0.165171	130	13.8393	8.45557	48.46	4	1	5	10
XP_020159515.1	pentatricopeptide repeat-containing protein At4g21190 [Aegilops tauschii subsp. tauschii]	0.893913	0.842918	0.86556	0.908977	0.877842	0.039899	0.165362	296	34.2967	8.60205	7.09	3	1	1	1
EMS46255.1	Triosephosphate isomerase, chloroplastic [Triticum urartu]	0.927158	0.91785	0.9587	0.840878	0.911147	0.0399288	0.165362	241	25.7681	5.03369	75.52	1	4	15	56
XP_020177575.1	leucine-rich repeat extensin-like protein 7 [Aegilops tauschii subsp. tauschii]	1.09348	1.03651	1.15427	1.11448	1.09968	0.0399652	0.165664	259	27.9816	6.66846	6.18	1	1	1	1
XP_020171825.1	non-specific lipid transfer protein-like 1 [Aegilops tauschii subsp. tauschii]	1.13376	1.19318	1.05337	1.10414	1.12111	0.0401708	0.166267	175	17.0106	8.06006	15.43	2	2	2	7
XP_020170902.1	mitochondrial outer membrane protein porin 2-like [Aegilops tauschii subsp. tauschii]	1.00606	1.05509	1.04925	1.06292	1.04333	0.0402033	0.166267	288	30.5409	9.21729	19.44	2	4	4	7
BAK07116.1	predicted protein [Hordeum vulgare subsp. vulgare]	0.896341	0.855654	0.997765	0.857612	0.901843	0.0402656	0.166455	298	32.3996	5.98584	5.37	2	1	1	1
XP_020150300.1	ubiquitin thioesterase OTU1 [Aegilops tauschii subsp. tauschii]	1.08675	1.09308	1.02853	1.03639	1.06119	0.0402905	0.166455	208	23.1663	5.17334	26.92	2	4	4	6
XP_020191438.1	phospholipase D alpha 1 [Aegilops tauschii subsp. tauschii]	0.803798	0.899171	0.869497	0.822314	0.848695	0.0403529	0.166531	646	73.5566	5.41455	61.46	4	1	32	108
XP_020165608.1	coatomer subunit delta-1 [Aegilops tauschii subsp. tauschii]	1.09902	1.06922	1.0284	1.02226	1.05472	0.0403636	0.166531	522	57.4496	6.01123	35.25	4	4	15	36
XP_020159583.1	pectin acetylesterase 8-like [Aegilops tauschii subsp. tauschii]	0.615036	0.812978	0.79794	0.974326	0.80007	0.0404266	0.166531	195	20.9451	6.771	6.15	2	1	1	1
AAZ94411.1	pyridoxine biosynthesis protein [Triticum aestivum]	1.30466	1.19203	1.05193	1.07643	1.15626	0.0404598	0.166718	314	33.2681	6.44287	27.71	2	1	8	17
CDM83667.1	unnamed protein product [Triticum aestivum]	1.3011	1.2435	1.05283	1.08124	1.16967	0.0404876	0.166718	429	48.9212	6.46826	7.69	5	3	3	3
AFZ85291.1	asparagine synthetase [Secale cereale x Triticum turgidum subsp. durum]	1.02932	1.11065	1.02374	1.10111	1.0662	0.0406582	0.167429	365	40.6066	6.69775	14.79	6	1	5	8
XP_020167947.1	proteasome subunit alpha type-6 [Aegilops tauschii subsp. tauschii]	1.03518	1.04291	1.01267	1.01743	1.02705	0.0407698	0.167727	246	27.419	6.80029	49.59	4	12	12	30
EMT01415.1	hypothetical protein F775_32215 [Aegilops tauschii]	0.910491	0.91185	0.954972	0.814524	0.897959	0.0408514	0.167912	94	11.2746	5.17334	20.21	3	2	2	3
XP_020164687.1	peroxisome biogenesis protein 5 isoform X2 [Aegilops tauschii subsp. tauschii]	1.10461	1.22225	1.08326	1.2721	1.17055	0.04092	0.167912	366	40.6619	4.79248	12.57	3	2	2	5
XP_020194902.1	syntaxin-51-like [Aegilops tauschii subsp. tauschii]	0.991947	0.950309	0.907813	0.94986	0.949982	0.0410761	0.168507	232	25.8946	8.82178	34.91	4	7	7	11
CDM81045.1	unnamed protein product [Triticum aestivum]	0.903034	0.976747	0.913255	0.861437	0.913618	0.0411308	0.168507	262	29.729	4.85596	59.54	8	1	17	94
CDM82440.1	unnamed protein product [Triticum aestivum]	1.14184	1.12261	1.08928	1.11336	1.11677	0.0411983	0.168804	132	14.9196	9.39307	5.3	1	1	1	1
EMS55823.1	putative ornithine aminotransferase [Triticum urartu]	0.972938	0.894818	0.943764	0.963265	0.943696	0.0412936	0.168874	414	45.2884	6.68311	27.05	1	1	9	15
XP_020155129.1	uncharacterized protein LOC109740481 [Aegilops tauschii subsp. tauschii]	0.810683	0.85818	0.962245	0.862592	0.873425	0.041297	0.168874	287	31.3243	6.01123	41.46	1	4	9	13
XP_020148427.1	splicing factor U2af large subunit A-like isoform X1 [Aegilops tauschii subsp. tauschii]	0.939332	0.906801	0.885137	0.950434	0.920426	0.0413159	0.168874	368	39.853	5.26221	6.79	6	1	2	2
XP_020177368.1	uncharacterized protein LOC109762890 [Aegilops tauschii subsp. tauschii]	0.830357	0.887294	0.980892	0.881511	0.895014	0.0414606	0.169579	329	36.4451	5.70654	40.43	1	2	10	36
XP_020165930.1	7-deoxyloganetin glucosyltransferase-like [Aegilops tauschii subsp. tauschii]	0.881443	0.906657	0.930999	0.949017	0.917029	0.0415643	0.169647	488	54.0257	5.26221	9.22	2	4	4	7
XP_020152276.1	uncharacterized protein LOC109737561 [Aegilops tauschii subsp. tauschii]	1.15017	1.07504	1.10412	1.00848	1.08445	0.0416441	0.169647	587	64.1119	7.06396	6.3	3	3	3	4
XP_020148318.1	ATP-dependent Clp protease proteolytic subunit-related protein 3, chloroplastic [Aegilops tauschii subsp. tauschii]	0.926156	0.88071	0.983901	0.943434	0.93355	0.0416491	0.169647	337	36.5836	9.08545	15.13	4	5	5	7
EMT16959.1	Sucrose-phosphate synthase [Aegilops tauschii]	0.927666	0.960824	0.862075	0.977905	0.932118	0.0416868	0.169715	416	46.9559	6.75635	10.82	2	2	3	3
CDM87231.1	unnamed protein product [Triticum aestivum]	0.862789	0.833579	0.87181	0.930522	0.874675	0.0416873	0.169715	198	21.8672	5.85889	26.26	11	1	4	7
EMT05793.1	Short-chain dehydrogenase/reductase 2 [Aegilops tauschii]	0.909653	0.853149	0.977312	0.906367	0.91162	0.0416998	0.169715	315	34.7378	5.75732	4.13	2	1	1	1
XP_020162830.1	PRA1 family protein B2-like [Aegilops tauschii subsp. tauschii]	1.06693	1.02936	1.1365	1.05443	1.07181	0.0417795	0.169738	186	20.0885	9.70068	4.84	1	1	1	1
XP_020157936.1	enhancer of mRNA-decapping protein 4-like [Aegilops tauschii subsp. tauschii]	0.940152	0.736087	0.733608	0.863945	0.818448	0.0417816	0.169738	1072	117.52	5.38916	5.04	1	1	4	4
XP_020178938.1	bet1-like protein At4g14600 [Aegilops tauschii subsp. tauschii]	0.813167	0.866002	0.931985	0.859797	0.867738	0.0418235	0.169738	121	13.7061	9.53955	14.88	2	1	1	1
XP_020156816.1	remorin-like [Aegilops tauschii subsp. tauschii]	0.857722	0.852892	1.00574	0.895054	0.902852	0.0418867	0.169738	210	22.9388	5.30029	63.81	6	2	15	48
EMS62033.1	Putative aconitate hydratase, cytoplasmic [Triticum urartu]	1.13035	1.08203	1.09401	1.06273	1.09228	0.0418933	0.169738	55	5.99927	9.53955	36.36	1	2	2	5
AET08884.1	metacaspase 2 [Aegilops tauschii]	1.10613	1.02026	1.03713	1.07951	1.06076	0.0419083	0.169738	103	10.8315	7.38623	26.21	2	2	2	2
XP_003558849.1	PREDICTED: 60S ribosomal protein L23 [Brachypodium distachyon]	1.16028	1.08087	1.08579	1.04022	1.09179	0.0419481	0.169738	140	15.048	10.4771	61.43	4	2	7	17
XP_020147749.1	coatomer subunit gamma-1 [Aegilops tauschii subsp. tauschii]	1.06373	1.1462	1.04135	1.10524	1.08913	0.0420417	0.17003	896	99.6142	5.19873	21.21	5	4	14	23
XP_020163978.1	60S ribosomal protein L21-1 [Aegilops tauschii subsp. tauschii]	1.02328	1.12346	1.09198	1.09627	1.08375	0.0422143	0.170614	164	18.7792	10.4038	29.27	4	1	7	21
XP_020196166.1	outer envelope pore protein 16-3, chloroplastic/mitochondrial-like [Aegilops tauschii subsp. tauschii]	1.06435	1.0694	1.12344	1.03289	1.07252	0.0422182	0.170614	150	15.7572	9.49561	12	2	2	2	5
CDM83072.1	unnamed protein product [Triticum aestivum]	1.02046	1.03945	1.0792	1.11653	1.06391	0.042415	0.171309	275	29.8913	7.31299	31.27	2	6	6	13
XP_020158146.1	uncharacterized protein LOC109743464 [Aegilops tauschii subsp. tauschii]	0.935481	0.855989	0.928466	0.962805	0.920685	0.0424884	0.1716	386	41.6835	8.44092	10.62	3	3	3	4
XP_020178545.1	serine carboxypeptidase 3 [Aegilops tauschii subsp. tauschii]	1.06971	1.1257	1.03858	1.04903	1.07076	0.0425925	0.17189	445	50.1226	6.31592	16.18	4	4	4	6
XP_003569678.1	PREDICTED: mitochondrial outer membrane protein porin 2-like [Brachypodium distachyon]	1.06593	1.16467	1.03241	1.12038	1.09585	0.0427397	0.17218	237	25.5951	7.6792	5.06	2	1	1	1
XP_020180613.1	cytochrome b-c1 complex subunit 6-like [Aegilops tauschii subsp. tauschii]	0.829638	0.96934	0.809592	0.769858	0.844607	0.0428146	0.17247	69	8.21196	7.13721	14.49	2	1	1	2
BAJ85479.1	predicted protein [Hordeum vulgare subsp. vulgare]	0.935489	0.916786	0.993969	0.966471	0.953179	0.0428513	0.172645	256	28.6843	10.0376	37.89	3	7	7	14
CDJ26503.1	unnamed protein product [Triticum aestivum]	0.892196	0.900741	0.952489	0.916648	0.915518	0.0429442	0.172645	71	8.11237	8.96826	53.52	1	3	3	13
XP_020164583.1	probable plastid-lipid-associated protein 11 [Aegilops tauschii subsp. tauschii]	0.964424	0.896958	0.839951	0.895258	0.899148	0.0429939	0.172934	222	24.1926	7.35693	10.81	3	2	2	3
EMS60765.1	putative plastid-lipid-associated protein 8, chloroplastic [Triticum urartu]	0.87885	0.970521	0.935011	0.905961	0.922586	0.0432392	0.173455	219	23.7676	8.54346	15.07	1	1	2	3
XP_020200408.1	poly(U)-specific endoribonuclease-B-like isoform X2 [Aegilops tauschii subsp. tauschii]	0.938249	0.824839	0.897796	0.847441	0.877081	0.0432894	0.173455	410	47.1576	5.35107	24.15	3	1	5	6
CDM83060.1	unnamed protein product [Triticum aestivum]	0.919449	0.924079	1.00447	0.94234	0.947584	0.0432902	0.173455	271	29.8609	9.20264	15.13	1	3	3	5
CDY48746.1	BnaA02g30070D [Brassica napus]	0.857123	0.83184	0.787323	0.879648	0.838984	0.0432923	0.173455	45	5.02663	7.12256	71.11	8	1	2	2
XP_020192626.1	uncharacterized protein LOC109778470 isoform X3 [Aegilops tauschii subsp. tauschii]	0.986981	0.898754	0.901698	0.921996	0.927357	0.043337	0.173455	251	27.8386	5.60498	8.76	3	2	2	2
XP_020192321.1	29 kDa ribonucleoprotein A, chloroplastic-like [Aegilops tauschii subsp. tauschii]	1.05387	1.12019	1.04964	1.10662	1.08258	0.0433402	0.173455	269	28.6181	4.89404	8.92	4	3	3	9
XP_020173380.1	ras GTPase-activating protein-binding protein 1 [Aegilops tauschii subsp. tauschii]	0.984498	0.977267	0.921671	0.96062	0.961014	0.0433688	0.173628	496	52.7101	5.33838	17.54	3	6	6	8
AQU14667.1	eukaryotic initiation factor eIF4A [Triticum aestivum]	0.858274	0.874963	0.936752	0.868487	0.884619	0.0434413	0.173628	414	46.942	5.47803	50.48	3	2	20	83
XP_020168014.1	SH3 domain-containing protein 2-like [Aegilops tauschii subsp. tauschii]	1.13984	1.10967	1.03881	1.07059	1.08972	0.0436297	0.174314	370	41.2018	5.94775	13.51	6	4	4	8
XP_020191098.1	LEAF RUST 10 DISEASE-RESISTANCE LOCUS RECEPTOR-LIKE PROTEIN KINASE-like 1.2 isoform X1 [Aegilops tauschii subsp. tauschii]	0.835668	0.912569	1.00262	0.8905	0.910338	0.0437075	0.1746	330	36.8381	7.31299	10.91	11	2	2	4
XP_020173007.1	eukaryotic translation initiation factor 2A [Aegilops tauschii subsp. tauschii]	0.91953	0.8207	0.912586	0.897843	0.887665	0.0439875	0.175569	516	56.5396	9.17334	9.88	2	2	3	4
EMS66642.1	hypothetical protein TRIUR3_14708 [Triticum urartu]	0.978726	0.948695	0.965475	0.902799	0.948924	0.0440075	0.175569	382	42.6158	7.69385	17.54	2	1	5	9
XP_020155129.1	uncharacterized protein LOC109740481 [Aegilops tauschii subsp. tauschii]	0.759839	0.923407	0.928402	0.936266	0.886978	0.0440785	0.175853	288	31.4743	5.61768	25.69	2	1	6	10
XP_020180926.1	uncharacterized protein LOC109766555 [Aegilops tauschii subsp. tauschii]	0.919649	0.956111	0.947433	0.881533	0.926181	0.0441569	0.175902	380	42.0811	5.0083	4.74	3	1	1	1
XP_020189846.1	xyloglucan endotransglucosylase/hydrolase protein 24-like [Aegilops tauschii subsp. tauschii]	1.19543	1.44812	1.12939	1.1267	1.22491	0.0442484	0.175902	287	31.6823	6.99072	4.88	1	1	1	1
BAJ92530.1	predicted protein, partial [Hordeum vulgare subsp. vulgare]	1.08749	1.08	1.0493	1.05433	1.06778	0.0442547	0.175902	241	27.0025	5.85889	36.93	3	7	7	15
XP_020168789.1	40S ribosomal protein S6 [Aegilops tauschii subsp. tauschii]	1.00581	1.0755	1.11001	1.05733	1.06216	0.0442705	0.175902	250	28.4387	10.6675	41.2	4	4	10	41
XP_020147322.1	peroxisomal (S)-2-hydroxy-acid oxidase GLO1 [Aegilops tauschii subsp. tauschii]	0.980581	0.976719	0.984535	0.98286	0.981174	0.0442794	0.175902	370	40.342	8.98291	74.32	3	12	21	244
EMT21065.1	hypothetical protein F775_28222 [Aegilops tauschii]	1.01867	1.05548	1.02389	1.08263	1.04517	0.0443326	0.175902	317	33.9448	5.78271	26.5	2	6	6	9
XP_020201470.1	DEAD-box ATP-dependent RNA helicase 2-like [Aegilops tauschii subsp. tauschii]	1.08058	1.05256	1.04076	1.03905	1.05324	0.0443525	0.175902	369	41.8928	7.43018	24.12	8	6	7	16
XP_020200785.1	prefoldin subunit 6 [Aegilops tauschii subsp. tauschii]	0.800615	0.883585	0.951957	0.928975	0.891283	0.0443568	0.175902	97	10.7427	6.0874	20.62	4	2	2	2
XP_020146251.1	eukaryotic translation initiation factor 5A-2-like [Aegilops tauschii subsp. tauschii]	1.06906	1.1078	1.0536	1.09727	1.08193	0.0443656	0.175902	160	17.3336	5.75732	71.88	2	4	10	17
CDM84574.1	unnamed protein product [Triticum aestivum]	0.775188	0.913841	0.86941	0.901365	0.864951	0.044442	0.175902	296	32.2345	4.70361	6.76	9	2	2	5
XP_020163040.1	photosynthetic NDH subunit of subcomplex B 5, chloroplastic [Aegilops tauschii subsp. tauschii]	0.898331	0.803788	0.892533	0.920581	0.878808	0.0444851	0.17607	167	19.4063	4.36084	18.56	3	2	2	2
EMT20685.1	hypothetical protein F775_07544 [Aegilops tauschii]	0.96705	0.961651	0.984471	0.945558	0.964682	0.044488	0.17607	236	26.0086	8.85107	41.1	4	8	8	25
EMS62079.1	hypothetical protein TRIUR3_11527 [Triticum urartu]	1.20756	1.22639	1.12457	1.35757	1.22902	0.0446431	0.176352	113	12.2934	8.71924	9.73	1	1	1	1
BAK07410.1	predicted protein [Hordeum vulgare subsp. vulgare]	0.903069	0.934657	0.931062	0.939889	0.927169	0.0448301	0.177028	350	39.273	6.7417	27.14	5	6	6	9
XP_020176500.1	ATP synthase delta chain, chloroplastic-like [Aegilops tauschii subsp. tauschii]	0.953562	0.94915	0.963399	0.995893	0.965501	0.0448686	0.177309	159	17.718	4.53857	64.78	2	8	8	51
XP_020165641.1	aldo-keto reductase family 4 member C10-like [Aegilops tauschii subsp. tauschii]	1.07647	1.05512	1.13161	1.01106	1.06857	0.0449797	0.177474	103	11.1677	9.42236	15.53	1	1	1	3
XP_020200165.1	UDP-glycosyltransferase 83A1-like [Aegilops tauschii subsp. tauschii]	0.897137	0.958049	0.761949	0.83413	0.862817	0.0450024	0.177474	456	50.056	5.0083	4.39	2	1	1	1
XP_020161516.1	putative 12-oxophytodienoate reductase 11 [Aegilops tauschii subsp. tauschii]	0.800496	0.8093	0.904466	0.838451	0.838178	0.0450702	0.177754	370	40.6397	6.85889	24.59	18	3	7	13
XP_003580493.1	PREDICTED: uncharacterized protein LOC100822706 [Brachypodium distachyon]	1.09156	1.11465	1.07745	1.0635	1.08679	0.0451996	0.178018	51	5.24787	9.87646	50.98	1	2	3	6
EMS48541.1	ATP-dependent Clp protease proteolytic subunit [Triticum urartu]	1.01943	1.04001	1.05482	1.02846	1.03568	0.0452711	0.178018	93	11.0093	4.84326	73.12	13	5	5	11
XP_020149729.1	protein FLX-like 1 [Aegilops tauschii subsp. tauschii]	1.15524	1.11227	1.06245	1.03064	1.09015	0.0453205	0.178018	310	34.168	6.40479	8.39	3	2	2	2
XP_020164455.1	zinc finger CCCH domain-containing protein 14-like [Aegilops tauschii subsp. tauschii]	1.12284	1.05537	1.24697	1.06069	1.12147	0.045354	0.178018	304	31.5014	9.36377	8.55	5	2	2	2
XP_020198102.1	serine/threonine-protein kinase TOR isoform X2 [Aegilops tauschii subsp. tauschii]	0.983277	1.24701	1.24857	1.35735	1.20905	0.0453696	0.178018	623	68.8981	7.76709	6.1	2	2	2	2
EMS47854.1	putative glutathione S-transferase [Triticum urartu]	0.909978	0.908513	0.78357	0.930752	0.883203	0.0453798	0.178018	222	25.9948	4.94482	6.31	2	1	1	1
XP_020177245.1	probable sucrose-phosphate synthase 5 [Aegilops tauschii subsp. tauschii]	0.905776	0.897807	0.913673	0.988005	0.926315	0.04539	0.178018	104	10.694	4.70361	32.69	1	1	2	2
XP_020147244.1	ruBisCO large subunit-binding protein subunit beta, chloroplastic [Aegilops tauschii subsp. tauschii]	1.13536	1.14187	1.10753	1.0006	1.09634	0.0454346	0.178018	599	63.9949	5.65576	67.78	9	2	37	207
EMS53837.1	hypothetical protein TRIUR3_17235 [Triticum urartu]	0.897316	0.805355	0.91166	0.891078	0.876352	0.0455981	0.178688	158	17.3777	7.81104	7.59	1	1	1	1
XP_020193897.1	NADP-dependent glyceraldehyde-3-phosphate dehydrogenase [Aegilops tauschii subsp. tauschii]	1.0605	1.09182	1.01037	1.10194	1.06616	0.0457933	0.179242	496	53.0133	6.84424	36.69	2	3	15	89
XP_020146330.1	calmodulin-5/6/7/8 [Aegilops tauschii subsp. tauschii]	1.1549	1.15167	1.01911	1.04316	1.09221	0.0458327	0.179242	195	21.8647	4.85596	38.97	6	3	9	18
XP_020181876.1	photosystem I reaction center subunit IV, chloroplastic [Aegilops tauschii subsp. tauschii]	0.946114	0.96666	0.96765	0.952808	0.958308	0.0458583	0.179518	148	15.6351	9.70068	47.97	3	5	5	40
XP_020166304.1	UDP-sugar pyrophosphorylase [Aegilops tauschii subsp. tauschii]	1.08291	1.17008	1.14872	1.09422	1.12398	0.0461706	0.180576	581	63.9726	6.84424	24.61	2	1	11	15
XP_020188493.1	E3 ubiquitin-protein ligase RGLG2-like [Aegilops tauschii subsp. tauschii]	1.09025	1.09748	1.14082	1.07722	1.10144	0.0462554	0.180851	351	38.2148	5.47803	7.41	2	2	2	2
EMS67371.1	Xylulose kinase [Triticum urartu]	0.843112	0.990666	0.826668	0.834845	0.873823	0.0464196	0.181126	478	51.6752	6.85889	4.39	1	1	1	2
XP_020148150.1	uncharacterized protein At1g03900 [Aegilops tauschii subsp. tauschii]	1.18841	1.13931	1.03965	1.11368	1.12026	0.0464605	0.1814	98	9.816	9.87646	14.29	3	1	1	1
EMS52615.1	hypothetical protein TRIUR3_12537 [Triticum urartu]	0.667436	0.370514	0.82532	0.825027	0.672074	0.0466144	0.181675	228	26.2139	5.99854	7.89	1	1	1	2
XP_020165283.1	arginine--tRNA ligase, cytoplasmic-like isoform X1 [Aegilops tauschii subsp. tauschii]	1.03497	1.02538	1.05646	1.02334	1.03504	0.0467675	0.182222	663	73.6627	7.37158	31.83	8	18	18	24
XP_020189730.1	ubiquitin carboxyl-terminal hydrolase 14 [Aegilops tauschii subsp. tauschii]	0.943083	0.802067	0.904085	0.888097	0.884333	0.0467958	0.182222	632	70.1429	5.09717	12.34	3	1	5	8
XP_020174715.1	H/ACA ribonucleoprotein complex subunit 4-like [Aegilops tauschii subsp. tauschii]	1.06292	1.08313	1.04679	1.06862	1.06536	0.0469096	0.182304	536	59.2975	9.26123	12.31	6	5	5	6
XP_020181968.1	uncharacterized protein LOC109767646 [Aegilops tauschii subsp. tauschii]	0.953668	0.979785	0.971434	0.946592	0.96287	0.0469219	0.182304	368	40.3405	5.49072	31.52	3	8	8	17
AAY84884.1	alternative splicing regulator [Triticum aestivum]	1.18187	1.11121	1.15829	1.12299	1.14359	0.0469556	0.182304	284	31.639	10.2573	22.54	7	2	5	8
XP_020158678.1	chaperone protein dnaJ 10-like [Aegilops tauschii subsp. tauschii]	0.94801	0.986696	0.989079	0.958906	0.970673	0.0470189	0.182304	339	37.7923	6.56592	26.84	5	6	6	9
XP_020187612.1	isocitrate dehydrogenase [NAD] regulatory subunit 1, mitochondrial isoform X1 [Aegilops tauschii subsp. tauschii]	1.02973	1.04644	1.01221	1.02066	1.02726	0.0470372	0.182304	308	33.3979	5.8335	30.84	3	4	7	24
XP_020178702.1	uncharacterized protein LOC109764268 [Aegilops tauschii subsp. tauschii]	0.866736	0.940085	0.895967	0.925152	0.906985	0.0470416	0.182304	677	73.9716	6.29053	5.47	5	2	2	2
XP_020190688.1	protein translocase subunit SECA1, chloroplastic isoform X2 [Aegilops tauschii subsp. tauschii]	1.15208	1.12837	1.05967	1.08209	1.10555	0.0471345	0.182576	83	9.67804	4.62744	22.89	2	2	2	2
EMS67345.1	Aspartic proteinase nepenthesin-2 [Triticum urartu]	1.05517	1.11086	1.03112	1.15891	1.08901	0.0471697	0.182732	205	20.7924	5.14795	20	2	1	3	6
XP_020193092.1	protein VACUOLELESS1 [Aegilops tauschii subsp. tauschii]	1.1591	1.20364	1.04287	1.13111	1.13418	0.0471872	0.182732	431	48.2165	8.63135	2.32	2	1	1	1
XP_020170769.1	photosynthetic NDH subunit of subcomplex B 3, chloroplastic-like [Aegilops tauschii subsp. tauschii]	0.896879	0.927001	0.981968	0.940384	0.936558	0.0473678	0.182966	188	20.4684	5.88428	14.89	2	2	2	7
XP_020178360.1	disease resistance protein RGA2-like isoform X2 [Aegilops tauschii subsp. tauschii]	1.08928	1.14017	1.15569	1.32814	1.17832	0.0473847	0.182966	1373	156.118	8.68994	1.24	1	1	1	1
CDM80815.1	unnamed protein product [Triticum aestivum]	2.18279	1.76588	1.36896	1.74589	1.76588	0.0473924	0.182966	292	31.7626	7.26904	3.77	1	1	1	1
BAK01482.1	predicted protein [Hordeum vulgare subsp. vulgare]	0.908335	0.911453	0.976584	0.976649	0.943255	0.0474573	0.182966	99	10.8845	9.24658	30.3	2	2	2	3
XP_020158007.1	metal transporter Nramp2 [Aegilops tauschii subsp. tauschii]	1.25137	1.39036	1.03443	1.13802	1.20355	0.0474701	0.182966	519	56.663	6.56592	1.93	3	1	1	2
EMT18407.1	Vacuolar-sorting receptor 1 [Aegilops tauschii]	1.04407	1.13782	1.04232	1.12925	1.08836	0.0474998	0.182966	113	11.8655	5.21143	14.16	2	1	1	1
XP_020154680.1	pathogen-related protein-like [Aegilops tauschii subsp. tauschii]	0.938969	0.885106	0.945599	0.882134	0.912952	0.0475072	0.182966	232	26.5709	6.87354	21.12	2	1	3	6
XP_020157307.1	probable cytokinin riboside 5'-monophosphate phosphoribohydrolase LOG4 [Aegilops tauschii subsp. tauschii]	1.07732	1.28385	1.11598	1.31223	1.19734	0.0475092	0.182966	225	23.5851	5.45264	6.67	2	1	1	1
XP_020158030.1	survival of motor neuron-related-splicing factor 30 [Aegilops tauschii subsp. tauschii]	1.00701	1.0552	1.12216	1.14321	1.08189	0.0476159	0.183236	164	18.3156	9.59814	6.1	2	1	1	1
XP_020159606.1	transketolase, chloroplastic [Aegilops tauschii subsp. tauschii]	0.839537	0.92439	0.938489	0.967753	0.917542	0.0477656	0.183544	504	54.5944	5.5415	73.61	3	1	28	210
XP_020153456.1	glutathione S-transferase zeta class-like [Aegilops tauschii subsp. tauschii]	0.923107	0.828609	0.915854	0.93038	0.899488	0.0478019	0.183544	222	24.6536	6.53662	20.27	2	1	4	5
AEQ53933.1	14-3-3 protein [Triticum aestivum]	0.955029	0.91827	0.916909	0.934227	0.931109	0.0478091	0.183544	263	29.952	4.77979	58.94	8	5	16	85
XP_020195688.1	serine/threonine-protein kinase STN7, chloroplastic [Aegilops tauschii subsp. tauschii]	0.864439	0.917383	0.956976	0.88019	0.904747	0.0478394	0.183544	384	43.8707	8.82178	9.38	3	3	3	3
EMS49047.1	Serine-threonine kinase receptor-associated protein [Triticum urartu]	1.49049	1.5299	1.09006	1.16306	1.31838	0.0479717	0.18408	230	24.8249	5.59229	13.91	3	1	3	3
XP_020183574.1	translation initiation factor eIF-2B subunit gamma [Aegilops tauschii subsp. tauschii]	1.20786	1.19501	1.11831	1.01579	1.13424	0.0479986	0.18408	382	40.8931	8.54346	12.04	3	3	3	3
XP_020199939.1	beta-galactosidase 6 isoform X2 [Aegilops tauschii subsp. tauschii]	0.977375	0.904503	0.919743	0.949787	0.937852	0.0480775	0.184348	254	27.8469	7.98682	15.75	2	1	3	4
XP_020190537.1	uncharacterized protein LOC109776299 isoform X1 [Aegilops tauschii subsp. tauschii]	0.683624	0.897943	0.815231	0.868646	0.816361	0.0482195	0.1845	359	39.4723	10.1694	4.18	1	1	1	1
XP_020192143.1	farnesyl pyrophosphate synthase-like [Aegilops tauschii subsp. tauschii]	0.986739	0.849874	0.919528	0.853236	0.902344	0.0482244	0.1845	305	35.473	5.37646	13.77	4	3	3	4
XP_020177090.1	stem 28 kDa glycoprotein-like [Aegilops tauschii subsp. tauschii]	1.03995	1.09756	1.1273	1.03024	1.07376	0.0483014	0.184767	275	29.8964	8.88037	15.64	1	1	3	8
XP_020183975.1	ras-related protein RABE1c [Aegilops tauschii subsp. tauschii]	1.10727	1.02652	1.11902	1.02459	1.06935	0.0484729	0.1853	214	23.9082	7.10791	26.17	12	1	5	16
XP_020191142.1	protein DJ-1 homolog D [Aegilops tauschii subsp. tauschii]	0.845564	0.936852	0.886435	0.970586	0.909859	0.0485414	0.1853	441	46.7265	6.52197	21.77	3	1	6	14
XP_020156119.1	protochlorophyllide-dependent translocon component 52, chloroplastic-like [Aegilops tauschii subsp. tauschii]	0.914472	0.898283	0.849304	0.855649	0.879427	0.0487175	0.185948	436	49.17	8.33838	11.7	2	3	3	3
XP_020147166.1	fructokinase-2-like [Aegilops tauschii subsp. tauschii]	0.749691	0.756008	0.879044	0.984698	0.84236	0.0488005	0.186214	337	35.7221	5.31299	18.69	3	1	6	9
NP_039401.1	photosystem II protein L [Oryza sativa Japonica Group]	1.25715	1.23526	1.07284	1.03152	1.14919	0.0489695	0.186744	38	4.49427	4.50049	36.84	1	1	1	6
XP_020162470.1	DUF21 domain-containing protein At1g55930, chloroplastic-like isoform X1 [Aegilops tauschii subsp. tauschii]	1.4353	1.21717	1.12803	1.19924	1.24493	0.0490352	0.186744	443	49.1666	4.51318	4.29	2	2	2	3
XP_020172940.1	valine--tRNA ligase, chloroplastic/mitochondrial 2 isoform X1 [Aegilops tauschii subsp. tauschii]	0.923849	0.861681	0.923623	0.925426	0.908645	0.0491059	0.187008	129	14.8116	8.03076	14.73	3	1	1	1
XP_020170497.1	ATP-dependent zinc metalloprotease FTSH 2, chloroplastic [Aegilops tauschii subsp. tauschii]	0.898721	0.984739	0.937555	0.970851	0.947966	0.0492398	0.187156	673	71.8265	5.8208	48.59	4	1	27	149
EMS50859.1	putative ribose-5-phosphate isomerase [Triticum urartu]	0.891054	0.908525	0.95608	0.937695	0.923339	0.0492416	0.187156	213	22.3827	4.88135	62.44	1	4	9	32
XP_020192802.1	uncharacterized protein LOC109778655 isoform X1 [Aegilops tauschii subsp. tauschii]	0.951522	0.874871	0.918107	0.930795	0.918824	0.0493501	0.187567	247	27.3627	6.12549	24.7	4	1	5	8
BAJ98159.1	predicted protein [Hordeum vulgare subsp. vulgare]	0.877706	0.888729	0.953143	0.907522	0.906775	0.0493687	0.187567	97	11.4669	9.23193	28.87	1	1	2	3
EMT25467.1	Methylthioribose kinase [Aegilops tauschii]	0.838843	0.809031	1.00391	0.843071	0.873713	0.049394	0.187567	247	27.9411	5.8335	20.24	1	1	3	7
XP_020188514.1	histidine--tRNA ligase, cytoplasmic [Aegilops tauschii subsp. tauschii]	1.07544	1.04962	0.999671	1.06545	1.04754	0.0495936	0.188092	885	94.9009	5.85889	13.22	3	9	9	12
XP_020178759.1	ribulose-phosphate 3-epimerase, chloroplastic [Aegilops tauschii subsp. tauschii]	0.983611	0.946825	0.928924	0.908057	0.941854	0.0496395	0.188092	273	28.9263	8.14795	34.8	2	6	6	57
XP_020152330.1	uncharacterized protein LOC109737618 [Aegilops tauschii subsp. tauschii]	1.0844	1.00371	1.07361	1.05133	1.05326	0.0496833	0.188238	361	40.1415	7.03467	24.38	1	2	8	14
XP_020164574.1	26S proteasome non-ATPase regulatory subunit 7 homolog A [Aegilops tauschii subsp. tauschii]	0.923322	0.9571	1.00298	0.928695	0.953024	0.0497317	0.188238	310	34.7625	6.59521	32.9	4	7	7	13
XP_020155953.1	plastidic ATP/ADP-transporter-like [Aegilops tauschii subsp. tauschii]	0.833771	0.909091	0.842895	0.892224	0.869495	0.0499246	0.188878	349	37.8676	9.86182	6.02	1	1	2	3
XP_020154648.1	acetyl-coenzyme A synthetase, chloroplastic/glyoxysomal-like [Aegilops tauschii subsp. tauschii]	0.926647	0.925173	0.977202	0.924815	0.938459	0.0499941	0.188906	668	74.6222	6.3667	11.23	3	4	5	6
KQK14077.1	hypothetical protein BRADI_1g14210 [Brachypodium distachyon]	0.746653	0.73154	0.940165	0.86241	0.820192	0.0500071	0.188906	161	16.5085	9.15869	21.12	3	2	2	2
XP_020182027.1	acyl transferase 4-like [Aegilops tauschii subsp. tauschii]	1.24564	1.20849	1.61596	1.09314	1.29081	0.0500328	0.188906	424	44.825	5.2876	23.35	1	1	7	10
YP_398409.1	nad4 (mitochondrion) [Triticum aestivum]	1.03182	1.02852	1.07223	1.06729	1.04997	0.0501714	0.189428	495	55.2845	8.71924	2.63	1	1	1	1
XP_020157032.1	isovaleryl-CoA dehydrogenase, mitochondrial [Aegilops tauschii subsp. tauschii]	1.05068	1.13721	1.23125	1.03442	1.11339	0.0501996	0.189428	409	44.6764	6.91748	22.98	2	1	7	9
XP_020185973.1	putative pentatricopeptide repeat-containing protein At5g52630 [Aegilops tauschii subsp. tauschii]	0.938928	0.888376	0.750958	0.862211	0.860118	0.0503088	0.189688	775	85.5356	6.90283	2.84	1	1	1	1
XP_020154586.1	cytochrome P450 87A3-like [Aegilops tauschii subsp. tauschii]	0.910536	0.895028	0.961491	0.919365	0.921605	0.0503781	0.189831	482	54.3173	9.20264	3.32	2	1	1	1
YP_009058056.1	NADH-plastoquinone oxidoreductase subunit 5 (chloroplast) [Aegilops bicornis]	0.933002	0.940905	0.936296	0.950028	0.940058	0.0504171	0.189831	416	46.6719	9.02686	21.63	22	7	7	13
CDM81189.1	unnamed protein product [Triticum aestivum]	1.02767	1.05643	1.02568	1.02246	1.03306	0.050471	0.19009	706	80.7181	6.99072	17.71	7	11	11	16
XP_020159258.1	F-box protein SKIP22-like [Aegilops tauschii subsp. tauschii]	1.18591	1.13265	0.995246	1.14058	1.11359	0.0506518	0.190374	500	53.9088	7.00537	6	3	2	2	2
XP_020192856.1	glucan endo-1,3-beta-glucosidase 5-like [Aegilops tauschii subsp. tauschii]	0.89435	0.909738	0.903308	0.919311	0.906677	0.0506982	0.190374	485	51.3145	5.59229	4.95	1	2	2	5
XP_020184937.1	uncharacterized protein LOC109770624 [Aegilops tauschii subsp. tauschii]	0.86055	1.00104	0.869843	0.845731	0.89429	0.050714	0.190374	328	36.6968	7.07861	4.88	2	1	1	1
XP_020196839.1	chemocyanin-like [Aegilops tauschii subsp. tauschii]	0.904468	0.944137	0.95061	0.971357	0.942643	0.0507292	0.190374	101	10.5763	8.14795	12.87	2	1	1	2
XP_020181623.1	endoplasmic reticulum-Golgi intermediate compartment protein 3-like [Aegilops tauschii subsp. tauschii]	1.25286	1.14079	1.1754	1.14679	1.17896	0.0507635	0.190399	383	43.0336	6.78564	9.4	2	3	3	4
XP_020166738.1	protein LURP-one-related 15-like [Aegilops tauschii subsp. tauschii]	1.12291	1.18371	1.0032	1.14334	1.11329	0.0507844	0.190399	204	22.3685	7.91357	19.12	1	2	4	5
EMS62288.1	Crooked neck-like protein 1 [Triticum urartu]	0.756285	0.84175	0.987418	0.808716	0.848542	0.0508377	0.190399	250	29.4389	5.68115	3.6	5	1	1	1
XP_020168973.1	uncharacterized protein LOC109754479 [Aegilops tauschii subsp. tauschii]	1.24904	1.24176	0.999118	1.13786	1.15694	0.0509261	0.190657	332	36.2178	7.12256	6.93	1	2	2	2
XP_020179651.1	beta-ureidopropionase-like [Aegilops tauschii subsp. tauschii]	1.158	1.04463	1.02678	1.10171	1.08278	0.0509756	0.190797	411	45.6517	6.58057	18.98	2	2	4	7
XP_020148550.1	60S ribosomal protein L10a-like [Aegilops tauschii subsp. tauschii]	0.94865	0.96517	0.997221	0.975071	0.971528	0.0510289	0.190797	216	24.5423	9.979	45.37	3	3	10	25
XP_020146481.1	isocitrate lyase [Aegilops tauschii subsp. tauschii]	0.89875	0.855049	0.949365	0.955294	0.914615	0.0511504	0.191195	310	34.1096	7.85498	31.94	2	1	7	12
BAJ98832.1	predicted protein, partial [Hordeum vulgare subsp. vulgare]	1.04261	1.02369	1.13702	1.16059	1.09098	0.0512304	0.191195	234	25.3897	7.66455	14.53	3	3	3	4
XP_020149456.1	isoflavone 2'-hydroxylase-like [Aegilops tauschii subsp. tauschii]	1.07491	1.06636	1.13049	1.15452	1.10657	0.0512424	0.191195	516	57.2397	8.01611	3.68	1	1	1	1
YP_007026538.1	photosystem II protein D2 [Festuca ovina]	0.935945	0.943849	0.976557	0.961223	0.954393	0.0512767	0.191241	353	39.5458	5.5542	30.59	29	9	9	104
XP_020193259.1	mavicyanin-like [Aegilops tauschii subsp. tauschii]	0.9497	0.928726	0.946989	0.934927	0.940086	0.0512918	0.191241	176	17.6878	6.26514	5.68	1	1	1	2
XP_020165534.1	universal stress protein PHOS34-like [Aegilops tauschii subsp. tauschii]	0.925473	0.877589	0.901858	0.938211	0.910783	0.0513734	0.191241	167	17.8744	6.53662	44.31	1	1	6	23
BAJ95933.1	predicted protein [Hordeum vulgare subsp. vulgare]	0.929136	0.944832	0.994259	0.96829	0.959129	0.0513889	0.191241	426	47.2976	6.99072	32.63	4	4	11	26
EMS64458.1	Centromere/kinetochore protein zw10-like protein [Triticum urartu]	0.891854	0.700715	0.867828	0.913593	0.843498	0.0513999	0.191241	507	57.1156	6.12549	2.96	3	1	1	1
XP_020177140.1	THO complex subunit 2-like isoform X1 [Aegilops tauschii subsp. tauschii]	1.31952	2.24087	1.74074	1.12148	1.60565	0.0514485	0.191241	1209	137.897	8.45557	0.99	2	1	1	1
XP_020146596.1	DNA topoisomerase 6 subunit B [Aegilops tauschii subsp. tauschii]	1.18544	1.21407	1.32917	0.98353	1.17805	0.0516008	0.191868	615	69.8892	8.1626	2.28	3	1	1	1
EMS66300.1	Solute carrier family 35 member B1 [Triticum urartu]	1.05246	1.08711	1.02515	1.06259	1.05683	0.0516783	0.19189	239	26.7248	9.33447	4.6	3	1	1	1
XP_020151202.1	calcium-transporting ATPase 1, plasma membrane-type [Aegilops tauschii subsp. tauschii]	1.23464	1.04485	1.14087	1.12649	1.13671	0.0517189	0.19189	1020	110.992	6.27783	6.67	8	2	5	5
XP_020146681.1	50S ribosomal protein L34, chloroplastic [Aegilops tauschii subsp. tauschii]	1.11453	1.21084	1.09234	1.07322	1.12274	0.0517325	0.19189	98	11.2352	11.8394	7.14	3	1	1	1
XP_020148771.1	uncharacterized protein LOC109733970 [Aegilops tauschii subsp. tauschii]	1.01624	1.04015	1.00865	1.02391	1.02224	0.0517802	0.192144	398	45.1171	6.43018	2.51	3	1	1	2
XP_020166825.1	eukaryotic translation initiation factor 3 subunit J-A-like [Aegilops tauschii subsp. tauschii]	0.939474	0.965933	0.991855	0.974478	0.967935	0.0518501	0.192398	230	25.7649	4.84326	19.13	2	3	3	5
XP_020175155.1	plant UBX domain-containing protein 7 [Aegilops tauschii subsp. tauschii]	0.878788	0.900477	0.869139	0.797808	0.861553	0.0520565	0.192906	345	38.8504	5.2749	6.09	2	1	1	1
EMS64922.1	Putative aldehyde oxidase-like protein [Triticum urartu]	1.08518	1.04085	1.19093	1.12526	1.11055	0.0520924	0.192906	649	69.1265	6.60986	4.16	2	1	2	3
XP_020189599.1	UDP-glucose:glycoprotein glucosyltransferase isoform X2 [Aegilops tauschii subsp. tauschii]	0.939691	0.981346	0.969044	0.981994	0.968019	0.0522251	0.193159	1013	115.155	5.71924	11.45	3	9	9	15
XP_020165517.1	peroxisomal fatty acid beta-oxidation multifunctional protein-like [Aegilops tauschii subsp. tauschii]	1.53725	1.26452	1.1704	1.04638	1.25464	0.0522997	0.193412	98	10.2813	5.2876	11.22	1	1	1	2
CDM82621.1	unnamed protein product [Triticum aestivum]	1.07318	1.05772	1.03061	1.03954	1.05026	0.0524425	0.193665	301	32.8747	5.87158	16.94	3	6	6	13
AEH95771.1	vacuolar ATPase subunit D1 [Triticum aestivum]	1.01199	1.03126	1.0422	1.03339	1.02971	0.0525442	0.193917	270	29.1816	9.80322	50	3	13	13	33
XP_020154036.1	chlorophyll synthase, chloroplastic [Aegilops tauschii subsp. tauschii]	0.851974	0.958202	0.953947	0.919068	0.920798	0.0525886	0.194052	172	18.6086	8.63135	8.72	2	1	1	1
XP_020171328.1	pyruvate kinase, cytosolic isozyme-like [Aegilops tauschii subsp. tauschii]	0.962816	0.916679	0.944114	0.864923	0.922133	0.0526189	0.194052	385	41.3037	7.98682	39.48	4	1	13	37
EMS64425.1	hypothetical protein TRIUR3_26287 [Triticum urartu]	1.0542	1.05301	1.03174	1.05097	1.04748	0.0526909	0.194069	97	10.5165	8.52881	17.53	7	2	2	2
CDM84442.1	unnamed protein product [Triticum aestivum]	1.09036	1.12606	1.16179	1.12427	1.12562	0.052695	0.194069	278	29.2854	5.12256	18.71	1	2	4	11
XP_020146809.1	asparagine--tRNA ligase, cytoplasmic 1-like [Aegilops tauschii subsp. tauschii]	0.927515	0.900783	0.936711	0.828071	0.89827	0.0527125	0.194069	566	63.2347	6.0874	37.46	3	1	18	35
XP_020201119.1	ATP synthase subunit epsilon, mitochondrial [Aegilops tauschii subsp. tauschii]	1.22255	1.1956	1.20353	1.2615	1.2208	0.0527539	0.194204	44	5.10262	8.19189	15.91	2	1	1	1
EMS49914.1	hypothetical protein TRIUR3_19770 [Triticum urartu]	0.780212	0.819214	0.899038	0.965091	0.865889	0.0528485	0.194204	307	35.1274	7.47412	11.07	2	2	2	2
EMS57422.1	Glyceraldehyde-3-phosphate dehydrogenase, cytosolic [Triticum urartu]	1.12978	1.14813	1.05618	1.00816	1.08557	0.053007	0.194588	408	42.8548	8.33838	18.38	5	1	5	15
BAK04886.1	predicted protein [Hordeum vulgare subsp. vulgare]	1.39739	1.19193	1.10395	1.11528	1.20214	0.0530359	0.194588	131	14.4816	9.5542	24.43	2	1	3	11
XP_020148903.1	aspartic proteinase Asp1-like [Aegilops tauschii subsp. tauschii]	1.16863	1.32324	1.17394	1.05594	1.18044	0.0530478	0.194588	256	27.7159	8.86572	2.34	4	1	1	1
XP_020148630.1	UDP-glycosyltransferase 88F5-like [Aegilops tauschii subsp. tauschii]	0.941205	0.966246	0.919617	0.8872	0.928567	0.0531192	0.194838	489	52.3811	5.45264	8.38	5	2	2	3
XP_020186644.1	transcription initiation factor TFIID subunit 15b [Aegilops tauschii subsp. tauschii]	1.15726	1.21309	1.00113	1.19124	1.14068	0.0531533	0.195088	194	19.8234	8.646	4.64	1	1	1	3
XP_020167648.1	uncharacterized protein LOC109753137 [Aegilops tauschii subsp. tauschii]	1.51836	1.21938	1.17657	1.10299	1.25432	0.0533283	0.195135	119	13.3995	9.05615	15.97	2	2	2	2
XP_020149536.1	signal peptide peptidase 1-like [Aegilops tauschii subsp. tauschii]	0.927313	0.899955	0.857969	0.938752	0.905997	0.0533754	0.195135	191	21.0371	9.17334	7.33	3	1	1	1
EMS49019.1	O-acyltransferase WSD1 [Triticum urartu]	1.01226	1.12273	1.18659	1.29067	1.15306	0.0534061	0.195135	224	25.0438	7.34229	7.59	3	1	1	1
XP_020198208.1	enolase 1 isoform X2 [Aegilops tauschii subsp. tauschii]	1.15495	1.11282	1.02217	1.12955	1.10487	0.0534489	0.195135	448	47.8402	5.36377	27.68	3	1	10	37
EMS52225.1	hypothetical protein TRIUR3_05587 [Triticum urartu]	1.02997	1.10969	1.07209	1.05176	1.06588	0.0534655	0.195135	124	13.801	8.86572	8.06	1	1	1	1
AEO72346.2	Prp1 protein [Hordeum vulgare subsp. vulgare]	0.906203	0.996702	0.876516	0.915407	0.923707	0.0535033	0.195135	528	59.4294	8.80713	3.22	3	1	1	1
CDM80581.1	unnamed protein product [Triticum aestivum]	0.976261	0.993395	0.970956	0.946409	0.971755	0.053514	0.195135	476	51.2863	7.09326	18.07	4	7	7	8
XP_020168090.1	superoxide dismutase [Mn], mitochondrial [Aegilops tauschii subsp. tauschii]	1.10834	1.14304	1.148	1.08803	1.12185	0.0535392	0.195135	228	24.9759	8.26514	63.16	3	3	11	52
BAK05189.1	predicted protein [Hordeum vulgare subsp. vulgare]	0.925424	0.976333	0.873755	0.869007	0.91113	0.053547	0.195135	203	22.9771	9.1001	19.21	3	2	2	2
AAK55776.1	AC079038_10Putative small nuclear ribonucleoprotein G [Oryza sativa]	1.0753	1.02957	1.06047	1.02784	1.04829	0.0535826	0.195383	83	9.1456	4.50049	28.92	2	2	2	5
XP_020173165.1	UDP-glucose 6-dehydrogenase 4-like [Aegilops tauschii subsp. tauschii]	1.00919	1.05593	1.05661	1.12025	1.0605	0.0536755	0.195514	480	52.554	6.17627	32.29	10	1	11	17
XP_020188515.1	bifunctional protein FolD 2 [Aegilops tauschii subsp. tauschii]	0.916679	0.938189	0.963856	0.951267	0.942498	0.0537095	0.195514	292	30.7845	7.94287	53.42	2	2	10	35
XP_020161476.1	11 kDa late embryogenesis abundant protein-like [Aegilops tauschii subsp. tauschii]	1.02896	1.05817	1.15404	1.07823	1.07985	0.0537823	0.195645	95	10.0459	6.80029	38.95	1	4	4	5
XP_020199919.1	probable GTP diphosphokinase CRSH1, chloroplastic [Aegilops tauschii subsp. tauschii]	1.21116	1.35215	1.20822	1.1247	1.22406	0.0537849	0.195645	583	64.1724	7.09326	2.06	3	1	1	1
EMS52006.1	Phosphoglycerate kinase, cytosolic [Triticum urartu]	1.03746	1.04312	1.1372	1.09379	1.07789	0.0539979	0.19592	251	26.9727	6.56592	44.62	2	1	11	60
XP_020173931.1	long chain acyl-CoA synthetase 9, chloroplastic-like [Aegilops tauschii subsp. tauschii]	0.930614	0.844908	0.913445	0.867274	0.88906	0.0540015	0.19592	698	76.7828	6.80029	13.18	6	1	6	7
XP_020169460.1	1-aminocyclopropane-1-carboxylate oxidase 1-like [Aegilops tauschii subsp. tauschii]	0.928603	0.909593	0.993555	0.966764	0.949629	0.0540603	0.19592	269	30.3925	6.11279	24.91	10	6	6	8
XP_020177306.1	sucrose:sucrose 1-fructosyltransferase-like [Aegilops tauschii subsp. tauschii]	0.996381	0.81122	0.812114	0.74365	0.840841	0.0540646	0.19592	387	43.7392	5.30029	4.13	3	1	1	1
XP_020177346.1	transmembrane protein 120 homolog [Aegilops tauschii subsp. tauschii]	1.37889	1.38116	1.03245	1.10844	1.22524	0.0540908	0.19592	301	34.4574	9.65674	4.98	1	1	1	1
XP_020201465.1	probable cytosolic oligopeptidase A [Aegilops tauschii subsp. tauschii]	0.953244	0.971229	0.968078	0.960702	0.963313	0.0540965	0.19592	789	87.8339	6.01123	45.88	4	11	29	85
XP_020165232.1	quinone oxidoreductase PIG3-like isoform X1 [Aegilops tauschii subsp. tauschii]	1.09276	1.19081	1.01476	1.06059	1.08973	0.0541397	0.19592	327	33.8737	5.65576	7.95	1	3	3	5
XP_020152117.1	dihydrolipoyllysine-residue acetyltransferase component 1 of pyruvate dehydrogenase complex, mitochondrial isoform X1 [Aegilops tauschii subsp. tauschii]	1.11516	1.07212	1.01585	1.03605	1.0598	0.0541656	0.196064	463	49.8187	6.17627	20.52	4	9	9	18
XP_020152536.1	outer envelope pore protein 24, chloroplastic-like [Aegilops tauschii subsp. tauschii]	1.08587	1.09598	1.02231	1.09926	1.07585	0.0542735	0.196064	96	10.6915	8.70459	27.08	1	3	3	5
EMT05306.1	60S ribosomal protein L5-2 [Aegilops tauschii]	0.852546	0.893134	0.895869	0.960912	0.900615	0.0542795	0.196064	111	12.6994	9.20264	17.12	2	1	1	3
CDM82121.1	unnamed protein product [Triticum aestivum]	1.0084	1.05751	1.06991	1.06508	1.05023	0.0543142	0.196064	658	72.9099	5.8335	21.88	1	2	10	19
XP_020177245.1	probable sucrose-phosphate synthase 5 [Aegilops tauschii subsp. tauschii]	1.11246	1.05378	1.02096	1.02659	1.05345	0.0543302	0.196064	1060	115.737	6.22705	18.49	8	6	18	27
XP_020176406.1	preprotein translocase subunit SECE1 [Aegilops tauschii subsp. tauschii]	1.07622	1.25387	1.07569	1.2478	1.1634	0.0548122	0.197636	172	18.0593	5.65576	5.81	1	1	1	1
XP_020183891.1	probable acyl-activating enzyme 5, peroxisomal [Aegilops tauschii subsp. tauschii]	0.930334	0.960107	0.933956	0.982355	0.951688	0.0549005	0.19788	482	52.2627	6.85889	17.43	2	5	5	6
EMS45759.1	hypothetical protein TRIUR3_22780 [Triticum urartu]	0.89673	0.968171	0.99017	0.919248	0.94358	0.0550055	0.198006	49	5.48202	8.47021	51.02	1	1	2	5
XP_020165244.1	serine carboxypeptidase-like [Aegilops tauschii subsp. tauschii]	1.06809	1.10447	1.07942	1.10725	1.08981	0.055032	0.198006	519	57.2715	6.13818	11.75	3	3	5	8
BAK57503.1	aminolevulinic acid dehydratase [Triticum aestivum]	1.01974	1.07959	1.20879	1.102	1.10253	0.0553913	0.199212	379	40.9819	6.20166	26.65	6	1	6	10
ABM55781.1	thylakoid bound ascorbate peroxidase [Triticum aestivum]	0.935533	0.93283	0.997895	0.936393	0.950663	0.0554172	0.199212	359	39.5528	5.65576	62.12	1	4	21	90
CAM84062.1	phosphoenolpyruvate carboxylase, partial [Hordeum vulgare]	1.14023	1.19529	1.07644	1.05061	1.11564	0.0554739	0.199337	87	10.1172	4.79248	65.52	1	2	4	20
XP_020146889.1	probable beta-D-xylosidase 6 [Aegilops tauschii subsp. tauschii]	1.1195	1.25454	1.0414	1.07144	1.12172	0.0555441	0.199337	150	16.3721	6.52197	24	1	1	3	8
EMT22744.1	Dihydroflavonol-4-reductase [Aegilops tauschii]	0.789181	0.909865	0.991396	0.885027	0.893867	0.0555932	0.199579	47	5.22186	9.0415	29.79	2	1	1	1
XP_020196731.1	protein EXPORTIN 1A-like isoform X2 [Aegilops tauschii subsp. tauschii]	1.02536	1.06793	1.05586	1.04106	1.04755	0.0556553	0.199594	1014	116.383	5.93506	16.37	3	12	12	20
EMS60368.1	Fructose-bisphosphate aldolase cytoplasmic isozyme [Triticum urartu]	1.03765	1.03938	1.05104	1.14379	1.06797	0.0556863	0.199594	228	24.5992	5.43994	49.12	1	1	9	63
EMS51678.1	60S ribosomal protein L6 [Triticum urartu]	1.00556	1.01993	1.06847	1.06235	1.03907	0.055768	0.199594	219	24.6035	10.1841	40.18	3	4	10	41
XP_020163055.1	uncharacterized protein LOC109748441 [Aegilops tauschii subsp. tauschii]	0.952806	0.955613	0.931882	0.965814	0.951529	0.0557894	0.199594	394	42.0075	5.74463	27.92	4	7	7	15
XP_020163505.1	photosystem II stability/assembly factor HCF136, chloroplastic [Aegilops tauschii subsp. tauschii]	1.01904	1.01259	1.00872	1.00281	1.01079	0.0558414	0.199594	335	36.5115	5.42725	62.09	3	14	14	81
XP_020198189.1	30S ribosomal protein S1, chloroplastic [Aegilops tauschii subsp. tauschii]	0.946955	0.958487	0.983161	0.984327	0.968233	0.0558428	0.199594	398	43.095	4.75439	29.9	7	11	11	44
XP_020167802.1	enolase 1, chloroplastic [Aegilops tauschii subsp. tauschii]	0.928009	0.950088	0.976236	0.98444	0.959693	0.0559129	0.199834	339	36.3484	5.09717	15.34	2	3	3	7
EMS65986.1	hypothetical protein TRIUR3_25585 [Triticum urartu]	1.09628	1.10347	1.03951	1.06118	1.07511	0.0560176	0.200075	74	7.80299	5.37646	18.92	1	1	1	1
AFJ38179.1	chalcone flavanone isomerase [Triticum aestivum]	1.04251	1.0317	1.04799	1.05291	1.04378	0.0560775	0.200204	231	23.7712	5.38916	53.25	1	7	7	9
CDM82118.1	unnamed protein product [Triticum aestivum]	0.951002	0.958239	0.968328	0.994978	0.968137	0.0561608	0.200204	1289	146.986	4.83057	2.64	3	2	2	2
NP_114253.1	ATP synthase CF0 A subunit (chloroplast) [Triticum aestivum]	0.704316	0.910303	0.935841	0.91018	0.86516	0.0561857	0.200204	231	25.7701	7.37158	8.23	1	1	1	1
XP_020181122.1	60S ribosomal protein L24 [Aegilops tauschii subsp. tauschii]	1.01485	1.01635	1.07125	1.0408	1.03581	0.0561927	0.200204	162	18.3882	10.6382	25.31	7	5	5	18
XP_020156236.1	glutathione S-transferase F10-like [Aegilops tauschii subsp. tauschii]	1.0586	1.05272	1.01614	1.10561	1.05827	0.0562254	0.200204	323	36.1288	6.72705	30.03	3	7	9	16
XP_020179160.1	uncharacterized protein LOC109764790 [Aegilops tauschii subsp. tauschii]	0.875485	0.950707	0.93205	0.966436	0.931169	0.0562917	0.200444	923	100.951	8.79248	0.65	1	1	1	2
EMS65357.1	Glucose-6-phosphate 1-dehydrogenase, cytoplasmic isoform [Triticum urartu]	0.900246	0.934364	0.873477	0.90034	0.902107	0.0565001	0.201039	509	57.8107	6.43018	21.61	4	6	10	19
XP_020188153.1	chlorophyll a-b binding protein 1B-20, chloroplastic [Aegilops tauschii subsp. tauschii]	0.858921	0.930281	0.638281	0.77121	0.799673	0.0568018	0.201637	245	26.6786	6.11279	54.29	1	1	8	102
XP_020188246.1	probable protein transport Sec1a isoform X3 [Aegilops tauschii subsp. tauschii]	0.925018	0.882293	0.915458	0.886597	0.902342	0.0568033	0.201637	171	19.5709	8.23584	24.56	1	2	2	2
XP_020152478.1	acetate/butyrate--CoA ligase AAE7, peroxisomal-like [Aegilops tauschii subsp. tauschii]	0.848892	0.980213	0.911621	0.861485	0.900553	0.0568058	0.201637	579	63.3652	7.63525	4.84	6	1	3	3
XP_020158863.1	uncharacterized protein LOC109744178 [Aegilops tauschii subsp. tauschii]	0.826768	0.874271	0.929542	0.976506	0.901772	0.0568143	0.201637	588	63.5518	8.38232	22.62	1	1	9	20
XP_020185334.1	aspartic proteinase-like [Aegilops tauschii subsp. tauschii]	1.10099	1.27436	1.48801	1.0651	1.23212	0.0568658	0.201874	500	54.7592	5.16064	3.6	3	2	2	2
CDM85667.1	unnamed protein product [Triticum aestivum]	1.09588	1.23771	1.06632	1.22541	1.15633	0.0569891	0.202112	393	44.3004	7.13721	7.63	11	1	3	5
XP_020176095.1	putative phosphatidylglycerol/phosphatidylinositol transfer protein DDB_G0282179 [Aegilops tauschii subsp. tauschii]	1.09919	1.07028	1.0243	1.10168	1.07386	0.0571135	0.202349	152	16.4052	5.03369	44.08	3	4	4	7
XP_020165717.1	peroxidase 42-like [Aegilops tauschii subsp. tauschii]	1.05394	1.11011	1.01816	1.03059	1.0532	0.0572808	0.202823	348	37.4826	4.97021	18.39	3	4	4	7
XP_020166936.1	putative 12-oxophytodienoate reductase 4 [Aegilops tauschii subsp. tauschii]	0.874276	0.97944	0.976211	0.863847	0.923444	0.0573111	0.202823	394	42.8934	7.76709	8.88	15	2	3	3
XP_020169744.1	derlin-2 [Aegilops tauschii subsp. tauschii]	0.868191	0.950883	0.920423	0.929031	0.917132	0.0575145	0.203295	250	28.5728	8.70459	9.2	2	1	1	1
XP_020148053.1	glutamate decarboxylase 1-like [Aegilops tauschii subsp. tauschii]	0.879509	0.884526	0.958286	0.9827	0.926255	0.0575222	0.203295	371	41.7358	5.92236	21.29	6	2	5	19
XP_020166260.1	serine/arginine-rich splicing factor SR45 isoform X1 [Aegilops tauschii subsp. tauschii]	1.73859	2.4058	1.19704	1.28566	1.65677	0.0576295	0.203531	239	27.1579	12.3228	3.35	2	1	1	1
XP_020173271.1	uncharacterized protein LOC109758817 [Aegilops tauschii subsp. tauschii]	1.08211	1.00911	1.03547	1.05911	1.04645	0.0576568	0.203767	273	29.5614	6.43018	36.26	1	2	7	13
EMS63604.1	hypothetical protein TRIUR3_08875 [Triticum urartu]	0.84375	0.873484	0.940205	0.861422	0.879715	0.0580259	0.20459	137	15.1187	7.25439	18.25	3	1	1	1
XP_020167646.1	patatin-like protein 2 [Aegilops tauschii subsp. tauschii]	0.918331	0.985379	0.909079	0.925209	0.9345	0.0580492	0.20459	433	46.6651	6.88818	12.24	7	3	3	7
XP_020181542.1	malate dehydrogenase [NADP] 1, chloroplastic [Aegilops tauschii subsp. tauschii]	0.973995	0.979035	0.983746	0.994496	0.982818	0.0581024	0.204706	427	46.5578	7.29834	47.07	4	16	16	46
XP_020158243.1	caffeic acid 3-O-methyltransferase [Aegilops tauschii subsp. tauschii]	0.876094	0.974014	0.905731	0.899505	0.913836	0.0581477	0.204706	363	38.8797	5.10986	14.6	2	4	4	6
EMT25076.1	Leucoanthocyanidin reductase [Aegilops tauschii]	0.91098	0.915752	0.965491	0.992143	0.946091	0.0581669	0.204822	340	36.4476	4.93213	30.88	3	2	8	15
EMS60428.1	Calreticulin [Triticum urartu]	0.835145	0.881474	0.955683	0.945572	0.904468	0.0582372	0.204822	415	47.1118	4.67822	42.65	4	1	14	40
EMT15358.1	hypothetical protein F775_29354 [Aegilops tauschii]	0.895188	0.803444	0.914747	0.856099	0.86737	0.0585991	0.206112	634	68.4956	9.80322	1.74	2	1	1	1
XP_020165512.1	berberine bridge enzyme-like 18 [Aegilops tauschii subsp. tauschii]	1.04297	1.05152	1.02837	1.07551	1.04959	0.0589839	0.206923	525	57.062	9.12939	11.81	1	4	4	7
EMT31725.1	Putative serine/threonine-protein kinase receptor [Aegilops tauschii]	0.414446	0.711928	0.827819	0.871158	0.706338	0.0589946	0.206923	100	10.9404	5.08447	12	1	1	1	1
XP_020193305.1	protein NLRC3 isoform X1 [Aegilops tauschii subsp. tauschii]	0.950558	0.924072	0.972724	0.968154	0.953877	0.0589962	0.206923	429	46.0997	5.13525	27.04	4	7	7	10
XP_020167734.1	60S acidic ribosomal protein P1-like [Aegilops tauschii subsp. tauschii]	0.911836	0.923735	0.938196	0.909925	0.920923	0.0590144	0.206923	90	9.17367	4.67822	51.11	3	2	2	8
CDM86973.1	unnamed protein product [Triticum aestivum]	1.25154	1.28364	0.960067	1.26346	1.18968	0.0590187	0.206923	147	15.6215	7.94287	8.84	1	1	1	2
CDM83998.1	unnamed protein product [Triticum aestivum]	0.869731	0.975584	0.759202	0.8223	0.856704	0.0591313	0.207155	342	34.5328	8.33838	20.76	1	4	5	10
XP_020159499.1	uncharacterized protein LOC109744762 [Aegilops tauschii subsp. tauschii]	1.16054	1.0393	1.08025	1.10212	1.09555	0.0591741	0.207268	408	44.9497	5.75732	6.13	3	2	2	3
XP_020193932.1	ubiquitin carboxyl-terminal hydrolase 12-like [Aegilops tauschii subsp. tauschii]	1.01918	1.03881	1.05482	1.04776	1.04014	0.0592135	0.207268	1119	130.904	5.80811	19.03	14	13	18	25
XP_020164671.1	signal recognition particle receptor subunit alpha-like [Aegilops tauschii subsp. tauschii]	1.13686	1.24729	1.02466	1.15669	1.14137	0.0592523	0.20738	606	65.2409	8.52881	2.97	3	1	2	3
BAJ85305.1	predicted protein, partial [Hordeum vulgare subsp. vulgare]	0.830289	0.974604	0.88564	0.83931	0.882461	0.0592767	0.20738	242	26.4255	5.07178	62.4	2	1	12	73
XP_020159359.1	40S ribosomal protein Sa-2-like [Aegilops tauschii subsp. tauschii]	1.07102	1.05696	1.06286	1.08397	1.06871	0.0593573	0.207611	304	32.8763	4.95752	40.13	2	3	11	46
XP_020199792.1	uncharacterized protein LOC109785613 isoform X4 [Aegilops tauschii subsp. tauschii]	0.919675	0.940897	0.90476	0.987909	0.93831	0.0594536	0.207723	168	17.8841	8.1626	19.05	1	2	2	5
XP_020183506.1	alpha-amylase/trypsin inhibitor-like [Aegilops tauschii subsp. tauschii]	1.12384	1.07754	1.03132	1.07453	1.07681	0.0594991	0.207723	257	26.9107	6.72705	39.69	5	5	8	31
XP_020184531.1	5'-methylthioadenosine/S-adenosylhomocysteine nucleosidase 2-like [Aegilops tauschii subsp. tauschii]	0.802434	0.823255	0.916695	0.987556	0.882485	0.0596023	0.207954	269	28.0805	4.83057	29.74	2	1	4	13
XP_020150472.1	uncharacterized protein LOC109735675 isoform X1 [Aegilops tauschii subsp. tauschii]	0.924521	0.913835	0.973439	0.990135	0.950482	0.0596593	0.208184	264	28.7032	6.68311	9.47	3	2	2	2
XP_020182608.1	chalcone synthase 2-like [Aegilops tauschii subsp. tauschii]	0.8961	0.951661	0.968786	0.9431	0.939911	0.0598256	0.208414	400	43.8052	6.59521	2.5	1	1	1	1
XP_020188204.1	puromycin-sensitive aminopeptidase isoform X2 [Aegilops tauschii subsp. tauschii]	0.923192	0.907185	0.931312	0.976531	0.934555	0.0598737	0.208602	513	57.2258	5.80811	37.62	2	3	14	26
XP_020179954.1	importin subunit beta-1-like [Aegilops tauschii subsp. tauschii]	0.942798	0.942521	0.921938	0.865017	0.918068	0.0599778	0.208602	405	44.366	4.81787	17.04	1	1	5	7
ACG30729.1	histone H4 [Zea mays]	1.16654	1.4212	1.77319	1.08019	1.36028	0.0599888	0.208602	83	9.53939	11.1655	65.06	18	1	8	200
EMS64571.1	Putative glucose-6-phosphate 1-epimerase [Triticum urartu]	0.969187	0.963031	0.982032	0.98703	0.97532	0.0600867	0.208602	255	28.1949	5.05908	20.78	3	4	4	6
EMS46908.1	ERD1 protein, chloroplastic [Triticum urartu]	1.37059	1.15074	1.09413	1.08565	1.17528	0.0601224	0.208602	495	55.288	5.8208	27.07	1	1	10	15
XP_020194940.1	signal recognition particle subunit SRP72 [Aegilops tauschii subsp. tauschii]	0.981025	0.973337	0.977188	0.973985	0.976384	0.0601267	0.208602	662	73.0102	9.05615	18.13	3	7	7	9
XP_020166028.1	MICOS complex subunit mic60 [Aegilops tauschii subsp. tauschii]	0.835104	0.936213	0.965024	0.886887	0.905807	0.0601966	0.208602	605	65.8421	5.26221	22.31	2	2	8	20
EMS48945.1	High mobility group B protein 4 [Triticum urartu]	1.0141	1.13543	1.11043	1.02714	1.07178	0.0601983	0.208602	139	15.3795	6.90283	43.88	3	6	6	11
EMS60031.1	Long-chain-fatty-acid--CoA ligase FadD15 [Triticum urartu]	0.830514	0.809626	0.968369	0.965334	0.893461	0.0602067	0.208602	183	20.0332	6.03662	19.67	1	1	2	2
EMS66563.1	Phytoene synthase, chloroplastic [Triticum urartu]	1.27435	1.30847	1.09201	1.00475	1.16989	0.0602616	0.208602	53	6.08823	9.29053	11.32	2	1	1	1
XP_020201652.1	uncharacterized protein LOC109787520 [Aegilops tauschii subsp. tauschii]	1.01511	1.01888	1.0282	1.03656	1.02469	0.0602739	0.208602	203	22.1461	9.27588	18.23	3	5	5	8
XP_020187633.1	pyruvate dehydrogenase E1 component subunit alpha-1, mitochondrial [Aegilops tauschii subsp. tauschii]	0.963605	0.865176	0.866453	0.890602	0.896459	0.0602777	0.208602	84	8.96451	9.20264	30.95	1	1	1	1
CDM84086.1	unnamed protein product [Triticum aestivum]	0.871446	0.94277	0.81491	0.870014	0.874785	0.060329	0.208602	240	27.1422	10.3306	5.83	1	1	1	1
XP_020179544.1	uncharacterized protein At5g02240-like [Aegilops tauschii subsp. tauschii]	1.10355	1.08123	1.05241	1.05049	1.07192	0.060378	0.208602	290	31.2975	8.76318	44.48	3	3	8	18
XP_020151320.1	ervatamin-B-like [Aegilops tauschii subsp. tauschii]	1.0835	1.0026	1.06907	1.0824	1.05939	0.0603925	0.208602	382	41.6372	6.771	20.42	4	7	7	17
KQL24246.1	hypothetical protein SETIT_028951mg [Setaria italica]	1.02287	1.02083	1.01013	1.0219	1.01893	0.060446	0.208602	803	87.0774	6.27783	21.42	2	1	13	47
EMS53537.1	Aldose reductase [Triticum urartu]	1.20794	1.10242	1.08379	1.04599	1.11004	0.0605922	0.209038	320	35.9213	7.12256	5.94	2	1	1	1
XP_020187483.1	protein transport protein SEC31 homolog B isoform X1 [Aegilops tauschii subsp. tauschii]	1.15077	1.03382	1.05583	1.07653	1.07924	0.060619	0.209038	1135	122.73	5.14795	21.32	2	2	19	33
XP_020182663.1	farnesylcysteine lyase [Aegilops tauschii subsp. tauschii]	0.975128	0.886852	0.869805	0.900581	0.908091	0.0606568	0.209038	499	54.8614	5.93506	8.82	1	1	3	5
XP_020171138.1	FAM10 family protein At4g22670 [Aegilops tauschii subsp. tauschii]	1.06273	1.19383	1.16649	1.02547	1.11213	0.0606796	0.209038	378	39.7998	4.84326	23.81	2	1	9	18
XP_020189215.1	probable cinnamyl alcohol dehydrogenase 5 [Aegilops tauschii subsp. tauschii]	0.902409	0.964559	0.88859	0.844821	0.900095	0.0607172	0.209038	191	20.0804	7.48877	21.99	1	1	3	6
XP_020166576.1	protein PHYLLO, chloroplastic isoform X3 [Aegilops tauschii subsp. tauschii]	0.717498	0.833192	0.872346	0.978295	0.850333	0.0607695	0.209038	177	19.1815	7.63525	11.86	3	1	1	1
XP_020164244.1	uncharacterized protein LOC109749704 [Aegilops tauschii subsp. tauschii]	1.07843	1.11309	1.02879	1.04598	1.06657	0.0608151	0.209038	284	32.0206	6.60986	8.45	3	2	2	2
EMS49653.1	Riboflavin biosynthesis protein ribBA, chloroplastic [Triticum urartu]	0.913943	0.841616	0.786551	0.977597	0.879927	0.0608493	0.209038	526	56.4209	5.80811	13.12	1	1	4	4
EMS59884.1	AP-1 complex subunit gamma-2 [Triticum urartu]	0.806593	0.768098	0.960009	0.964618	0.874829	0.0608685	0.209138	368	41.0415	7.57666	11.68	3	2	2	2
XP_020173512.1	L-lactate dehydrogenase A [Aegilops tauschii subsp. tauschii]	1.11709	1.12709	1.00372	1.07431	1.08055	0.06093	0.209138	358	37.9929	7.06396	6.15	2	2	2	2
XP_020154946.1	uncharacterized protein LOC109740315 [Aegilops tauschii subsp. tauschii]	0.978782	0.93697	0.838455	0.880192	0.9086	0.0610039	0.209138	612	66.4106	5.51611	8.17	4	4	5	6
XP_020164701.1	ATP-citrate synthase alpha chain protein 2 [Aegilops tauschii subsp. tauschii]	0.882761	0.939024	0.882156	0.959171	0.915778	0.0610148	0.209138	423	46.5809	5.97314	13.95	3	1	5	8
XP_020170935.1	tricin synthase 2-like [Aegilops tauschii subsp. tauschii]	1.10526	1.16075	1.16551	1.13597	1.14187	0.0610276	0.209138	136	15.1028	5.88428	10.29	5	2	2	2
EMT11314.1	hypothetical protein F775_42966 [Aegilops tauschii]	0.88779	0.94893	0.965346	0.881028	0.920773	0.0612389	0.209706	93	9.685	6.52197	43.01	4	2	2	6
CDJ26543.1	unnamed protein product [Triticum aestivum]	0.89528	0.905641	0.996325	0.944947	0.935548	0.0612759	0.209813	208	22.5548	9.01221	22.6	3	5	5	5
XP_020148401.1	adenylate kinase 3-like [Aegilops tauschii subsp. tauschii]	1.05014	1.18271	1.22657	1.01344	1.11822	0.0613307	0.209813	241	26.2478	7.81104	42.32	2	1	8	28
XP_020192906.1	uncharacterized methyltransferase At1g78140, chloroplastic-like [Aegilops tauschii subsp. tauschii]	0.855396	0.851735	0.919957	0.928012	0.888775	0.0615392	0.210263	219	24.2634	6.02393	4.57	2	1	1	1
XP_020180387.1	NADH-ubiquinone oxidoreductase subunit 8-like [Aegilops tauschii subsp. tauschii]	0.979959	0.951575	0.958497	0.935749	0.956445	0.0615455	0.210263	196	22.8932	5.05908	15.31	2	3	3	3
EMT01230.1	hypothetical protein F775_26429 [Aegilops tauschii]	1.07791	1.05706	1.12949	1.19374	1.11455	0.0615504	0.210369	227	26.4023	5.77002	8.37	3	1	1	1
XP_020162768.1	glycine--tRNA ligase, chloroplastic/mitochondrial 2-like [Aegilops tauschii subsp. tauschii]	0.909259	0.907916	0.910578	0.972737	0.925122	0.0616336	0.210369	730	81.2393	5.37646	6.71	1	1	3	5
XP_020201629.1	signal recognition particle receptor subunit beta-like [Aegilops tauschii subsp. tauschii]	1.07344	1.19132	1.10939	1.10035	1.11862	0.0617076	0.210593	172	19.025	7.44482	11.63	4	1	2	4
EMS59091.1	Elongation factor 1-alpha [Triticum urartu]	1.09016	1.11465	1.10323	1.03031	1.08459	0.0617778	0.210699	383	42.277	8.48486	68.15	21	1	21	231
XP_020195765.1	probable plastid-lipid-associated protein 7, chloroplastic [Aegilops tauschii subsp. tauschii]	1.19506	1.0678	1.12481	1.20725	1.14873	0.061788	0.210699	260	28.6562	9.17334	5	1	1	1	1
XP_020181238.1	sucrose synthase 7 [Aegilops tauschii subsp. tauschii]	1.27838	1.18247	1.08635	1.06939	1.15415	0.0618699	0.210922	864	98.7726	8.38232	24.42	3	1	17	32
XP_020155247.1	ABC transporter B family member 25, mitochondrial-like [Aegilops tauschii subsp. tauschii]	0.80655	0.801209	0.956397	0.97303	0.884296	0.0620157	0.211028	504	55.3997	9.20264	4.76	3	1	2	2
XP_020193516.1	probably inactive leucine-rich repeat receptor-like protein kinase At5g48380 [Aegilops tauschii subsp. tauschii]	0.882498	0.914095	0.960842	0.918701	0.919034	0.062047	0.211028	604	66.624	7.06396	3.15	88	1	2	2
XP_020185007.1	nudix hydrolase 20, chloroplastic-like [Aegilops tauschii subsp. tauschii]	0.894183	0.953763	0.999981	0.908369	0.939074	0.0620663	0.211251	365	40.0721	6.7417	7.67	5	3	3	3
XP_020177208.1	uncharacterized protein LOC109762746 [Aegilops tauschii subsp. tauschii]	0.86638	0.819449	0.953157	0.882913	0.880475	0.062215	0.211473	140	15.081	6.72705	8.57	2	1	1	1
BAJ97373.1	predicted protein, partial [Hordeum vulgare subsp. vulgare]	1.04033	1.15104	1.06043	1.08178	1.0834	0.0624693	0.212375	490	52.1212	6.62451	3.06	3	1	2	2
EMS64851.1	1-acyl-sn-glycerol-3-phosphate acyltransferase 1, chloroplastic [Triticum urartu]	0.83091	0.854214	0.984693	0.963084	0.908225	0.0625925	0.212597	218	24.2399	9.61279	6.88	3	1	1	1
XP_020151194.1	uncharacterized protein LOC109736382 [Aegilops tauschii subsp. tauschii]	0.957874	0.914428	0.904154	0.876287	0.913186	0.0626567	0.2127	356	39.0865	6.81494	3.37	2	1	1	1
ACP28133.1	deoxyhypusine synthase [Triticum aestivum]	1.16304	1.06692	1.03613	1.12787	1.09849	0.0627385	0.2127	300	33.1887	6.44287	10.67	8	2	2	3
XP_020161338.1	probable NADH dehydrogenase [ubiquinone] 1 alpha subcomplex subunit 5, mitochondrial [Aegilops tauschii subsp. tauschii]	0.93534	0.963678	0.993627	0.955117	0.961941	0.0628571	0.212906	159	18.0772	4.7417	44.03	3	5	5	13
EMT30379.1	hypothetical protein F775_28554 [Aegilops tauschii]	1.03628	1.08518	1.04729	1.04771	1.05412	0.0628707	0.212906	509	57.1358	6.15088	11.39	3	5	5	5
XP_020184515.1	phytochrome B isoform X1 [Aegilops tauschii subsp. tauschii]	0.85303	0.960585	0.922494	0.923881	0.914998	0.0628763	0.212906	1088	118.503	6.25244	2.11	2	1	1	1
XP_020158196.1	probable glutathione S-transferase GSTU6 [Aegilops tauschii subsp. tauschii]	0.903851	0.874323	0.984166	0.967738	0.93252	0.0629211	0.212906	234	24.7467	5.30029	22.65	1	2	5	10
XP_020181398.1	uncharacterized protein LOC109767042 isoform X3 [Aegilops tauschii subsp. tauschii]	0.954537	0.863506	0.958607	0.970152	0.936701	0.0629683	0.213126	370	40.1621	5.41455	18.65	3	6	6	11
XP_020196644.1	glutathione S-transferase DHAR2-like [Aegilops tauschii subsp. tauschii]	1.07683	1.02448	1.0455	1.05278	1.0499	0.0630642	0.213228	311	33.5377	8.88037	49.2	2	3	13	68
XP_020198464.1	26S proteasome non-ATPase regulatory subunit 1 homolog A-like isoform X1 [Aegilops tauschii subsp. tauschii]	0.926449	0.789791	0.868344	0.974466	0.889763	0.0631132	0.213228	927	100.175	5.70654	25.03	5	1	16	33
XP_020178676.1	histone H2B.4-like [Aegilops tauschii subsp. tauschii]	1.18048	1.3571	1.10786	1.67053	1.32899	0.0633034	0.213786	90	9.73432	10.0522	70	7	1	7	281
XP_020180474.1	peroxiredoxin-2E-2, chloroplastic-like [Aegilops tauschii subsp. tauschii]	0.93377	0.969675	0.980358	0.994776	0.969645	0.0634876	0.214343	174	18.0924	4.88135	69.54	2	8	10	77
XP_020200855.1	60S ribosomal protein L6-like [Aegilops tauschii subsp. tauschii]	1.02847	1.04128	1.10716	1.05237	1.05732	0.0635595	0.214444	219	24.4543	10.0815	49.77	3	7	13	59
XP_020195687.1	putative clathrin assembly protein At2g01600 [Aegilops tauschii subsp. tauschii]	1.08871	1.05306	1.06359	1.06612	1.06787	0.0635755	0.214444	564	62.4365	5.21143	3.9	4	2	2	2
CDM84598.1	unnamed protein product [Triticum aestivum]	1.06444	1.19084	1.05536	1.20489	1.12888	0.0636813	0.214663	355	39.1626	8.79248	8.17	1	2	2	2
XP_020170073.1	NADP-dependent malic enzyme, chloroplastic-like isoform X2 [Aegilops tauschii subsp. tauschii]	0.95222	0.949803	0.969011	0.985646	0.96417	0.0638225	0.214881	570	63.0853	5.8208	48.77	3	15	22	68
XP_020165040.1	28 kDa ribonucleoprotein, chloroplastic [Aegilops tauschii subsp. tauschii]	1.38623	1.38735	0.971317	1.23319	1.24452	0.0639188	0.2151	184	20.4973	7.85498	12.5	3	2	2	2
EMS66042.1	putative phosphoribosylformylglycinamidine synthase, chloroplastic/mitochondrial [Triticum urartu]	0.822417	0.887627	0.985279	0.944586	0.909977	0.0639546	0.215318	1233	134.298	5.21143	13.87	10	8	13	18
XP_020147513.1	beta-galactosidase 8 isoform X1 [Aegilops tauschii subsp. tauschii]	1.01621	1.0113	1.04115	1.05567	1.03108	0.0640657	0.215417	673	75.8584	6.26514	4.61	3	3	3	4
EMS68859.1	hypothetical protein TRIUR3_07654 [Triticum urartu]	0.932265	0.910745	0.96015	0.970234	0.943349	0.0641482	0.215417	63	7.16289	10.0815	49.21	3	1	2	3
CDM83831.1	unnamed protein product [Triticum aestivum]	1.72659	1.52135	1.14631	1.12047	1.37868	0.0642194	0.215516	1140	123.664	7.92822	3.6	36	2	3	4
BAF19907.2	Os06g0598100, partial [Oryza sativa Japonica Group]	1.48669	1.43427	0.988241	1.28898	1.29955	0.06424	0.215516	85	9.66794	5.13525	64.71	3	1	3	45
BAJ98955.1	predicted protein [Hordeum vulgare subsp. vulgare]	0.895234	0.897131	0.959071	0.895295	0.911683	0.0643052	0.215615	144	15.7952	10.0815	4.86	1	1	1	1
XP_020150188.1	probable NADPH:quinone oxidoreductase 2 [Aegilops tauschii subsp. tauschii]	0.904315	0.992823	0.934349	0.923412	0.938725	0.0643147	0.215615	203	21.8302	7.91357	9.36	2	1	1	1
XP_020183620.1	peroxidase 51-like [Aegilops tauschii subsp. tauschii]	1.09598	1.05124	1.02027	1.01658	1.04602	0.0644637	0.215812	323	33.7031	7.86963	17.96	3	5	5	9
XP_020157006.1	uncharacterized protein LOC109742333 [Aegilops tauschii subsp. tauschii]	1.01224	1.01163	1.03544	1.05193	1.02781	0.0644987	0.215812	431	46.0255	8.42627	22.97	3	9	9	18
XP_020178099.1	putative serine/threonine-protein kinase [Aegilops tauschii subsp. tauschii]	0.818692	0.887871	1.00227	0.89438	0.900803	0.0645257	0.215812	394	42.8569	7.86963	5.33	3	1	1	1
CDM87037.1	unnamed protein product [Triticum aestivum]	0.944964	0.919084	0.848804	0.846844	0.889924	0.0645487	0.215812	114	11.8488	4.84326	9.65	1	1	1	2
XP_020156008.1	uncharacterized protein LOC109741344 isoform X2 [Aegilops tauschii subsp. tauschii]	0.979556	0.814482	0.732648	0.936549	0.865809	0.0645816	0.216028	259	28.424	4.94482	5.02	2	1	1	1
EMS67951.1	Elongation factor Tu GTP-binding domain-containing protein 1 [Triticum urartu]	1.20284	1.22556	0.999124	1.11779	1.13633	0.0646615	0.216244	699	76.6881	6.11279	2.29	3	1	1	1
XP_020184152.1	uncharacterized protein LOC109769856 [Aegilops tauschii subsp. tauschii]	1.07458	1.0226	1.03811	1.08978	1.05627	0.0648012	0.216342	420	46.878	5.2876	11.19	2	1	5	10
EMS65218.1	Glycyl-tRNA synthetase 1, mitochondrial [Triticum urartu]	1.14679	1.16326	1.03669	1.04906	1.09895	0.0648332	0.216342	569	63.8265	5.64307	31.46	1	1	16	32
XP_020151452.1	autophagy-related protein 3 [Aegilops tauschii subsp. tauschii]	0.906084	0.964078	0.925634	0.950005	0.93645	0.0648908	0.216558	316	35.4424	4.65283	5.7	3	1	1	4
XP_020158903.1	actin-7 [Aegilops tauschii subsp. tauschii]	1.0604	1.06324	1.02146	1.04158	1.04667	0.0650656	0.21687	376	41.5487	5.47803	39.36	2	3	13	77
XP_020179865.1	probable fructokinase-6, chloroplastic [Aegilops tauschii subsp. tauschii]	0.961717	0.977601	0.955506	0.986728	0.970388	0.0650815	0.21687	272	29.248	5.52881	41.91	3	8	9	20
XP_020181452.1	dihydrolipoyl dehydrogenase 1, mitochondrial-like [Aegilops tauschii subsp. tauschii]	0.96954	0.988508	0.983491	0.981524	0.980766	0.0651254	0.21687	504	52.9477	7.95752	50.99	4	15	19	68
XP_020170108.1	uncharacterized protein LOC109755622 [Aegilops tauschii subsp. tauschii]	1.34085	1.21846	1.31884	1.23204	1.27755	0.0651818	0.217085	163	17.3741	9.30518	13.5	2	2	2	2
BAJ93504.1	predicted protein, partial [Hordeum vulgare subsp. vulgare]	0.83924	0.791798	0.92732	0.953746	0.878026	0.0653094	0.217299	231	24.6071	5.33838	12.55	3	1	1	1
AKE43702.1	ribulose-1,5-bisphosphate carboxylase/oxygenase large subunit, partial (chloroplast) [Sinochasea trigyna]	0.951208	0.883444	0.922618	0.925576	0.920711	0.0653974	0.217514	100	11.2526	8.71924	87	2	1	10	531
XP_020182677.1	phosphopantothenate--cysteine ligase 2-like [Aegilops tauschii subsp. tauschii]	0.88652	0.887901	1.00761	0.924594	0.926657	0.0655228	0.217728	335	36.9071	7.25439	8.66	2	2	2	4
XP_020167536.1	uncharacterized protein LOC109753015 [Aegilops tauschii subsp. tauschii]	0.959793	0.934317	0.977038	0.984448	0.963899	0.0657142	0.218155	370	40.3271	5.16064	41.89	2	2	11	26
CDM82457.1	unnamed protein product [Triticum aestivum]	1.21463	1.26318	1.01253	1.08998	1.14508	0.0657189	0.218155	448	49.7862	7.2251	7.59	5	1	4	7
XP_020179939.1	ras-related protein Rab7 [Aegilops tauschii subsp. tauschii]	1.05939	1.04308	1.08706	1.08149	1.06775	0.0659166	0.218701	206	23.0564	5.32568	69.9	4	5	12	26
AAL75812.1	temperature stress-induced lipocalin [Triticum aestivum]	0.992912	1.07289	1.13523	1.1103	1.07783	0.0660194	0.218914	190	21.7519	5.70654	62.63	1	3	12	41
XP_020191285.1	zinc protease PQQL-like isoform X1 [Aegilops tauschii subsp. tauschii]	0.838982	0.769425	0.903533	0.916588	0.857132	0.0660931	0.219127	441	49.3939	5.2749	3.4	2	1	1	1
XP_020184018.1	probable mannose-1-phosphate guanylyltransferase 1 [Aegilops tauschii subsp. tauschii]	1.12833	1.18651	1.08087	1.08499	1.12018	0.066275	0.219551	361	39.3007	6.80029	9.14	7	3	3	3
XP_020179895.1	probable inactive purple acid phosphatase 1 [Aegilops tauschii subsp. tauschii]	1.04546	1.02372	1.01567	1.05261	1.03437	0.0663393	0.219551	219	24.7823	7.95752	10.5	2	2	2	2
XP_020151734.1	zinc finger CCCH domain-containing protein 13 isoform X1 [Aegilops tauschii subsp. tauschii]	1.26011	1.13807	1.05474	1.11605	1.14224	0.0663804	0.219645	215	25.0074	8.6167	3.72	3	1	1	1
EMS46295.1	hypothetical protein TRIUR3_16631 [Triticum urartu]	1.63081	1.81342	1.07754	1.29231	1.45352	0.0664208	0.219645	181	20.0793	8.60205	4.42	4	1	1	1
XP_020153159.1	gamma carbonic anhydrase 1, mitochondrial-like [Aegilops tauschii subsp. tauschii]	1.05055	1.17885	1.24932	1.09936	1.14452	0.0667615	0.220848	119	12.9106	6.16357	33.61	1	1	3	9
EMS61274.1	Vacuolar protein sorting-associated protein 41-like protein [Triticum urartu]	1.233	1.43238	1.16767	1.02592	1.21474	0.0669824	0.22127	537	61.0577	5.74463	3.17	3	1	1	1
XP_020159196.1	1,4-alpha-glucan-branching enzyme 2, chloroplastic/amyloplastic-like [Aegilops tauschii subsp. tauschii]	0.95855	0.93685	0.963292	1.00133	0.965005	0.0670385	0.22127	819	92.4983	5.77002	11.97	7	9	9	11
XP_020172702.1	N-acetyl-D-glucosamine kinase-like isoform X2 [Aegilops tauschii subsp. tauschii]	1.16902	1.19783	0.9811	1.1335	1.12036	0.0670812	0.221333	271	28.4347	6.12549	14.39	3	2	2	2
XP_020174218.1	malate dehydrogenase 1, mitochondrial-like [Aegilops tauschii subsp. tauschii]	0.980355	0.979186	0.913129	0.950778	0.955862	0.0671482	0.221333	341	35.5574	7.81104	40.18	2	4	15	74
EMT02374.1	hypothetical protein F775_05567 [Aegilops tauschii]	0.915549	0.870371	0.816177	0.946774	0.887218	0.0671678	0.221333	100	11.0737	5.22412	22	2	1	1	1
XP_020172338.1	exosome complex component RRP43 [Aegilops tauschii subsp. tauschii]	0.873227	0.970988	0.873938	0.821975	0.885032	0.0671768	0.221333	232	24.6107	4.88135	7.76	3	1	1	1
YP_009156932.1	ribosomal protein S15 (plastid) [Hordeum jubatum]	0.853165	0.872213	0.963047	0.917413	0.901459	0.0671898	0.221333	78	9.4363	11.0044	60.26	32	6	6	16
XP_020171388.1	phosphoinositide phospholipase C 6-like [Aegilops tauschii subsp. tauschii]	1.55323	1.25779	1.03881	1.23514	1.27124	0.0672513	0.221543	477	53.751	6.3667	4.82	1	1	2	2
XP_020190645.1	uncharacterized protein LOC109776411 [Aegilops tauschii subsp. tauschii]	1.08555	1.12772	1.03118	1.05948	1.07598	0.0673817	0.221633	409	45.425	5.68115	3.18	2	1	1	1
XP_020150099.1	pyruvate dehydrogenase (acetyl-transferring) kinase, mitochondrial-like [Aegilops tauschii subsp. tauschii]	0.833662	0.887767	0.934983	0.972731	0.907286	0.0674498	0.221633	293	33.1038	6.03662	10.24	3	2	2	3
XP_020192625.1	uncharacterized protein LOC109778470 isoform X2 [Aegilops tauschii subsp. tauschii]	0.782229	0.7211	0.926365	0.811171	0.810216	0.0674906	0.221724	85	9.32283	5.32568	18.82	2	1	1	1
XP_020166395.1	linoleate 9S-lipoxygenase-like isoform X2 [Aegilops tauschii subsp. tauschii]	0.936254	1.0082	0.889446	0.922797	0.939173	0.0674967	0.221724	499	54.381	7.60596	47.29	3	6	15	41
XP_020150225.1	ABA-inducible protein PHV A1-like [Aegilops tauschii subsp. tauschii]	0.987778	0.950239	0.941477	0.89526	0.943689	0.0675576	0.221814	175	17.8325	4.97021	50.86	1	4	9	22
XP_020159094.1	serine/threonine-protein kinase svkA-like [Aegilops tauschii subsp. tauschii]	1.24808	1.29103	1.42305	0.981529	1.23592	0.067582	0.221814	465	50.6995	9.59814	5.16	3	3	3	3
XP_020185141.1	WD-40 repeat-containing protein MSI4 isoform X1 [Aegilops tauschii subsp. tauschii]	0.974625	0.96708	0.918229	0.866537	0.931618	0.0678178	0.222231	428	46.8599	5.80811	33.18	1	1	8	16
CAA68696.1	plastocyanin precursor [Hordeum vulgare]	0.849115	0.906678	0.91893	0.883623	0.889586	0.0678181	0.222231	153	15.5147	5.38916	46.41	2	3	3	35
XP_020166532.1	nucleoside diphosphate kinase 1 isoform X2 [Aegilops tauschii subsp. tauschii]	0.934774	0.997713	0.871937	0.959218	0.94091	0.0680184	0.222767	149	16.7706	8.35303	9.4	3	1	1	2
AEX98099.1	NADH dehydrogenase subunit 1, partial (mitochondrion) [Ferrocalamus rimosivaginus]	0.990726	1.2787	1.37572	1.12375	1.19222	0.0680754	0.222976	102	10.9909	8.52881	32.35	12	2	2	3
XP_020185470.1	50S ribosomal protein 5, chloroplastic [Aegilops tauschii subsp. tauschii]	1.06435	1.15302	1.03957	1.17406	1.10775	0.068167	0.223064	84	9.71945	11.2974	9.52	2	1	1	1
CDM82646.1	unnamed protein product [Triticum aestivum]	0.987489	0.92362	0.923325	0.938735	0.943292	0.0682476	0.223064	322	35.6646	5.51611	20.81	1	5	5	9
ADP02192.1	putative non-cyanogenic beta-glucosidase [Triticum aestivum]	0.996274	1.32623	1.26601	1.2507	1.2098	0.0682564	0.223152	425	48.071	8.80713	6.12	34	1	2	2
EMS62383.1	La-related protein 7 [Triticum urartu]	0.869259	0.937936	1.01117	0.88292	0.925321	0.0682676	0.223152	191	21.1999	7.98682	14.14	6	2	2	2
XP_020155710.1	5-oxoprolinase [Aegilops tauschii subsp. tauschii]	1.07078	1.10132	1.01474	1.07149	1.06458	0.0683862	0.22324	1254	136.292	5.75732	11.32	3	12	12	13
XP_020150582.1	glucose-1-phosphate adenylyltransferase small subunit, chloroplastic/amyloplastic isoform X1 [Aegilops tauschii subsp. tauschii]	0.996407	1.02298	1.02184	1.01924	1.01512	0.0684078	0.22324	434	47.8204	5.43994	43.55	5	12	16	38
CDM84253.1	unnamed protein product [Triticum aestivum]	0.959099	0.953413	0.940894	0.983048	0.959113	0.0686194	0.223654	1124	126.238	6.17627	6.76	2	8	8	13
EMT12748.1	Nudix hydrolase 19, chloroplastic [Aegilops tauschii]	0.941751	0.894427	0.974722	0.994056	0.951239	0.0686233	0.223654	114	12.7943	6.16357	15.79	2	1	2	2
XP_020158625.1	mitochondrial uncoupling protein 3 [Aegilops tauschii subsp. tauschii]	1.18494	1.07167	0.989404	1.13277	1.0947	0.0686906	0.223861	303	32.3751	9.81787	7.26	1	1	1	1
XP_020180486.1	calreticulin-3 [Aegilops tauschii subsp. tauschii]	0.917743	0.876345	0.977079	0.978639	0.937451	0.0690873	0.224925	385	44.9686	6.75635	24.42	3	10	10	14
XP_020159962.1	elongation factor G, mitochondrial [Aegilops tauschii subsp. tauschii]	0.783261	0.885718	0.947916	0.866455	0.870837	0.0691396	0.224925	196	21.6107	5.56689	11.22	2	1	1	1
XP_020157391.1	citrate synthase 4, mitochondrial-like [Aegilops tauschii subsp. tauschii]	1.00876	1.03194	1.02538	1.03405	1.02503	0.0692852	0.225456	472	52.5262	7.60596	49.58	3	16	16	77
XP_020175541.1	GEM-like protein 1 [Aegilops tauschii subsp. tauschii]	1.37333	1.16072	1.04538	1.07906	1.16462	0.069694	0.226636	180	19.6288	7.69385	32.22	3	5	5	9
XP_020174702.1	chlorophyll a-b binding protein of LHCII type 1-like [Aegilops tauschii subsp. tauschii]	0.919307	0.96123	0.953898	0.941439	0.943968	0.0697892	0.226841	266	28.2223	5.42725	56.39	21	2	7	114
XP_020156050.1	long chain acyl-CoA synthetase 6, peroxisomal-like isoform X1 [Aegilops tauschii subsp. tauschii]	0.864765	0.917401	0.876241	0.922299	0.895177	0.0698548	0.226924	467	51.7054	8.04541	17.99	4	3	5	6
BAJ98176.1	predicted protein [Hordeum vulgare subsp. vulgare]	1.0075	1.06207	1.09242	1.04577	1.05194	0.0699464	0.226924	312	32.8859	8.33838	33.65	4	1	8	17
EMS64185.1	Chaperone protein dnaJ 1, mitochondrial [Triticum urartu]	1.11074	1.04517	1.0968	1.04358	1.07407	0.0699538	0.227128	87	9.38045	5.03369	14.94	2	1	1	1
XP_020190749.1	V-type proton ATPase subunit F [Aegilops tauschii subsp. tauschii]	1.0623	1.15981	1.17396	1.08571	1.12045	0.0701653	0.227536	130	14.3705	5.56689	30.77	2	3	3	4
XP_020182276.1	caffeoylshikimate esterase [Aegilops tauschii subsp. tauschii]	1.12889	1.14199	1.04058	1.04237	1.08846	0.0701961	0.227536	309	34.8307	5.85889	15.21	11	3	3	3
EMT03819.1	60S ribosomal protein L10a-2 [Aegilops tauschii]	0.810057	1.01357	0.840522	0.882283	0.886608	0.0703659	0.228063	476	52.401	7.73779	5.25	3	2	2	2
XP_020199650.1	6-phosphogluconate dehydrogenase, decarboxylating 1 [Aegilops tauschii subsp. tauschii]	1.14755	1.14421	0.990184	1.10531	1.09682	0.0704555	0.228107	479	52.4947	5.84619	45.09	9	1	17	94
XP_020190844.1	heme-binding protein 2-like [Aegilops tauschii subsp. tauschii]	0.771304	0.8434	0.894489	0.931025	0.860054	0.0704673	0.228107	152	16.8945	7.50342	15.79	2	1	1	1
XP_020156165.1	TOM1-like protein 2 [Aegilops tauschii subsp. tauschii]	0.947229	0.908409	0.846521	0.968278	0.917609	0.0706069	0.228107	391	43.5459	4.77979	16.88	3	4	5	9
XP_020181114.1	NAD(P)H dehydrogenase (quinone) FQR1-like isoform X1 [Aegilops tauschii subsp. tauschii]	1.05008	1.02107	1.00322	1.02218	1.02414	0.0706353	0.228107	240	25.5418	6.69775	26.67	5	3	5	24
XP_020172211.1	NADP-dependent D-sorbitol-6-phosphate dehydrogenase-like [Aegilops tauschii subsp. tauschii]	1.1318	1.11824	0.987009	1.08753	1.08114	0.070646	0.228107	312	34.5815	6.46826	31.41	4	2	9	22
BAJ92247.1	predicted protein, partial [Hordeum vulgare subsp. vulgare]	1.06553	1.05755	1.05183	1.17786	1.08819	0.0706727	0.228309	71	7.71978	6.7417	18.31	3	1	1	1
XP_020182089.1	bifunctional dTDP-4-dehydrorhamnose 3,5-epimerase/dTDP-4-dehydrorhamnose reductase [Aegilops tauschii subsp. tauschii]	1.12538	1.11757	1.04106	1.05887	1.08572	0.0707683	0.228391	246	27.7461	5.94775	22.36	3	3	5	5
XP_020155806.1	glycine-rich RNA-binding protein 2, mitochondrial-like [Aegilops tauschii subsp. tauschii]	0.997667	1.21418	1.06769	1.24927	1.1322	0.0708438	0.228391	109	11.2716	6.03662	47.71	1	1	4	7
XP_020155129.1	uncharacterized protein LOC109740481 [Aegilops tauschii subsp. tauschii]	0.864582	0.863984	0.961753	0.960314	0.912658	0.071207	0.229398	212	23.5862	5.04639	40.09	1	1	7	10
EMS68403.1	hypothetical protein TRIUR3_33886 [Triticum urartu]	0.921764	0.944006	0.95779	0.936588	0.940037	0.0712396	0.229398	137	14.6954	8.68994	57.66	2	5	5	20
EMT15022.1	hypothetical protein F775_43872 [Aegilops tauschii]	1.16691	1.3967	1.01293	1.15875	1.18383	0.0712932	0.229398	103	11.839	4.75439	12.62	3	1	1	1
CDM87150.1	unnamed protein product [Triticum aestivum]	0.907417	0.946359	0.968904	0.990236	0.953229	0.0712953	0.229398	460	51.5134	6.771	13.26	8	4	5	6
CDM84518.1	unnamed protein product [Triticum aestivum]	1.08106	1.15975	1.03876	1.08377	1.09084	0.0713394	0.229398	140	14.9972	4.95752	7.14	1	1	1	1
XP_020191421.1	glutamate decarboxylase-like [Aegilops tauschii subsp. tauschii]	1.07657	1.06576	1.07827	1.12966	1.08756	0.0714321	0.229479	323	36.0316	5.57959	65.63	4	5	17	55
XP_020180877.1	branched-chain-amino-acid aminotransferase 5, chloroplastic-like [Aegilops tauschii subsp. tauschii]	1.05984	1.03841	1.0151	1.12381	1.05929	0.071433	0.229479	146	15.7832	5.07178	9.59	1	1	1	1
XP_020191743.1	solute carrier family 25 member 44 [Aegilops tauschii subsp. tauschii]	1.1244	1.18207	1.07674	1.06425	1.11186	0.0716233	0.23	424	45.8116	9.64209	2.12	2	1	1	1
XP_020190251.1	isoflavone reductase-like protein [Aegilops tauschii subsp. tauschii]	0.98809	0.911628	0.856421	0.913555	0.917423	0.0718234	0.230522	245	27.3603	5.8208	50.61	1	1	7	15
XP_020199011.1	uncharacterized protein LOC109784817 [Aegilops tauschii subsp. tauschii]	0.937933	0.967322	0.931596	0.919474	0.939081	0.0718961	0.230722	170	18.7375	5.07178	44.12	3	4	4	11
XP_020195363.1	protein PHR1-LIKE 2-like isoform X2 [Aegilops tauschii subsp. tauschii]	0.814938	0.919594	0.918888	0.960266	0.903421	0.0723377	0.231883	255	27.698	8.54346	3.92	2	1	1	1
EMS62096.1	Eukaryotic peptide chain release factor subunit 1-3 [Triticum urartu]	1.03231	1.03812	1.03368	1.09419	1.04957	0.0724369	0.231961	437	48.9908	5.60498	11.44	7	4	4	5
EMS48856.1	SNF1-related protein kinase catalytic subunit alpha KIN10 [Triticum urartu]	1.05121	1.07972	1.09168	1.08094	1.07589	0.0724418	0.231961	503	57.4558	8.39697	6.76	6	3	3	3
ADJ67791.1	aldehyde dehydrogenase 7b [Triticum aestivum]	0.800485	0.876468	0.822387	0.9254	0.856185	0.0724672	0.232115	454	48.677	6.771	32.16	1	1	12	76
XP_013644426.1	PREDICTED: oxygen-evolving enhancer protein 3-2, chloroplastic-like [Brassica napus]	0.782505	0.874999	0.942162	0.940386	0.885013	0.0725807	0.232115	194	20.9782	9.5835	10.82	1	1	1	1
XP_020170200.1	tobamovirus multiplication protein 2A-like [Aegilops tauschii subsp. tauschii]	1.28591	0.992895	1.23075	1.10193	1.15287	0.0725969	0.232115	213	24.2232	5.65576	5.63	3	1	1	1
XP_020171460.1	probable glutathione S-transferase GSTU6 [Aegilops tauschii subsp. tauschii]	1.05207	1.04064	1.12228	1.16701	1.0955	0.0726291	0.232115	149	16.0387	7.02002	12.08	1	2	2	2
ACH72670.1	isoflavone reductase [Hordeum vulgare]	1.10267	1.11408	1.01376	1.04042	1.06773	0.0726834	0.232192	313	34.2749	6.55127	33.87	2	5	8	16
XP_020187799.1	subtilisin-like protease SBT1.4 [Aegilops tauschii subsp. tauschii]	1.1585	1.0823	1.00187	1.20262	1.11132	0.0727337	0.232192	362	37.1448	8.22119	11.05	1	4	4	7
CDJ26538.1	unnamed protein product [Triticum aestivum]	1.1475	1.04586	1.22769	1.08265	1.12592	0.0727774	0.232268	466	50.5369	6.41748	2.15	2	1	1	1
EMT10396.1	Importin subunit alpha-2 [Aegilops tauschii]	0.837809	0.881764	0.920877	0.884802	0.881313	0.0728431	0.232268	209	22.8567	5.19873	5.26	2	1	1	1
XP_020157578.1	uncharacterized protein ycf45 isoform X3 [Aegilops tauschii subsp. tauschii]	1.24077	1.08078	1.08274	1.07992	1.12105	0.0729901	0.232785	179	19.7645	7.40088	7.26	2	1	1	1
XP_020198336.1	protein synthesis inhibitor II [Aegilops tauschii subsp. tauschii]	1.16823	1.03839	1.1223	1.28355	1.15312	0.0730693	0.232982	218	23.3314	9.5542	6.88	1	1	1	1
XP_020179906.1	importin subunit alpha-1b [Aegilops tauschii subsp. tauschii]	0.989028	0.995008	0.938087	0.934306	0.964107	0.0732659	0.23333	534	58.5828	5.24951	41.39	6	12	13	27
XP_020156901.1	glucose-6-phosphate 1-dehydrogenase, chloroplastic-like [Aegilops tauschii subsp. tauschii]	0.971604	0.951003	0.925905	0.984614	0.958281	0.0733599	0.23333	574	64.8161	8.06006	30.66	3	4	17	27
ACQ41880.1	pathogenisis-related protein 1.1 [Triticum aestivum]	0.952366	0.971012	0.926524	0.934156	0.946014	0.0733804	0.23333	164	17.6236	8.45557	46.34	1	2	5	13
XP_020193629.1	probable Xaa-Pro aminopeptidase 3 isoform X1 [Aegilops tauschii subsp. tauschii]	0.825256	0.775276	0.912654	0.785482	0.824667	0.0733955	0.23333	429	47.6791	7.1958	3.96	3	1	1	1
XP_020179175.1	proteasome subunit beta type-6-like [Aegilops tauschii subsp. tauschii]	1.1531	1.28171	0.992069	1.10616	1.13326	0.0734262	0.23333	225	24.6114	6.78564	55.56	2	1	9	18
XP_020162997.1	allene oxide cyclase, chloroplastic-like [Aegilops tauschii subsp. tauschii]	1.03869	1.08345	1.04941	1.04254	1.05352	0.0735093	0.233527	240	25.8293	8.80713	10	3	2	2	3
XP_020161402.1	mitochondrial import inner membrane translocase subunit TIM8-like [Aegilops tauschii subsp. tauschii]	0.908887	0.897635	0.942856	0.952972	0.925587	0.0736507	0.233798	78	8.65608	6.52197	11.54	1	1	1	2
CDM82754.1	unnamed protein product [Triticum aestivum]	1.07651	1.12475	0.993825	1.04608	1.06029	0.073651	0.233798	434	45.4765	8.52881	10.6	3	4	4	4
XP_020146594.1	rhodanese-like domain-containing protein 9, chloroplastic [Aegilops tauschii subsp. tauschii]	1.00349	0.950322	0.928558	0.939621	0.955498	0.0736978	0.233798	99	10.7035	8.67529	26.26	1	3	3	11
BAJ93457.1	predicted protein [Hordeum vulgare subsp. vulgare]	0.946221	0.970698	0.921886	0.974617	0.953356	0.0739072	0.234311	338	36.1412	8.47021	36.69	1	2	10	22
XP_020161462.1	alternative NAD(P)H-ubiquinone oxidoreductase C1, chloroplastic/mitochondrial [Aegilops tauschii subsp. tauschii]	1.01469	0.927112	0.948956	0.907578	0.949584	0.074008	0.234506	498	54.0309	6.15088	9.24	3	2	2	5
CDM84868.1	unnamed protein product [Triticum aestivum]	0.995514	1.19881	1.0674	1.18366	1.11134	0.074064	0.234701	448	50.2807	6.20166	4.02	1	1	1	1
BAJ87296.1	predicted protein [Hordeum vulgare subsp. vulgare]	1.04231	1.02342	1.02666	1.04765	1.03501	0.0741582	0.234775	534	59.329	5.99854	4.12	3	2	2	3
XP_020180689.1	calnexin homolog [Aegilops tauschii subsp. tauschii]	0.951721	0.892019	0.939437	0.911353	0.923633	0.074199	0.234775	533	59.5801	4.93213	27.02	1	1	12	33
EMT25284.1	Respiratory burst oxidase-B-like protein [Aegilops tauschii]	0.881733	0.941523	0.981437	0.851641	0.914083	0.0744928	0.23548	92	10.5781	4.17041	57.61	1	1	3	3
XP_020186433.1	mannose-1-phosphate guanyltransferase alpha isoform X1 [Aegilops tauschii subsp. tauschii]	0.9758	0.934241	0.969405	0.977047	0.964123	0.0745303	0.23548	285	31.0603	6.354	8.77	3	2	2	8
ANH22632.1	heat shock protein 101 kDa, partial [Lolium perenne subsp. perenne]	0.948995	0.909746	0.890144	0.909102	0.914497	0.074798	0.23594	77	8.49348	5.8335	28.57	1	1	1	1
XP_020169531.1	uncharacterized protein LOC109755058 [Aegilops tauschii subsp. tauschii]	0.97902	0.904575	0.945887	0.864953	0.923609	0.0748178	0.23594	863	95.0355	5.26221	1.74	3	1	1	1
XP_020158840.1	probable galacturonosyltransferase 11 [Aegilops tauschii subsp. tauschii]	1.14429	1.06313	1.05495	1.04014	1.07563	0.0748294	0.23594	450	51.5824	7.53271	5.56	3	2	2	2
EMS63830.1	Uncharacterized protein ywbG [Triticum urartu]	0.896601	0.912466	0.868134	0.872081	0.88732	0.0748491	0.23594	190	19.8155	8.39697	14.74	3	2	2	6
XP_020160661.1	glycerophosphodiester phosphodiesterase GDPDL4-like [Aegilops tauschii subsp. tauschii]	0.833648	0.772197	0.949983	0.96519	0.880255	0.0750292	0.236449	599	66.4386	6.17627	19.03	1	3	9	13
XP_020165464.1	40S ribosomal protein S9-2-like [Aegilops tauschii subsp. tauschii]	0.928635	0.963839	0.980268	0.973782	0.961631	0.0751267	0.236592	195	22.4741	10.3745	54.87	2	7	12	46
XP_020178574.1	putative lactoylglutathione lyase isoform X2 [Aegilops tauschii subsp. tauschii]	0.951023	0.967398	0.934231	0.986845	0.959874	0.0752042	0.236592	246	27.4401	7.88428	28.86	3	3	9	24
EMT29528.1	hypothetical protein F775_43735 [Aegilops tauschii]	1.18506	1.02094	1.05652	1.18702	1.11239	0.0752186	0.236592	206	23.0924	10.1694	60.68	2	1	12	64
XP_020167380.1	chaperone protein ClpC2, chloroplastic [Aegilops tauschii subsp. tauschii]	0.937938	0.907885	0.873827	0.951034	0.917671	0.0752405	0.236592	396	44.274	5.5415	53.28	1	1	21	82
XP_020155123.1	1-acyl-sn-glycerol-3-phosphate acyltransferase PLS1 [Aegilops tauschii subsp. tauschii]	0.894196	0.806993	1.02431	0.851335	0.894208	0.0753367	0.236784	246	27.9133	9.86182	9.76	2	1	1	1
XP_020195321.1	ras-related protein Rab7-like [Aegilops tauschii subsp. tauschii]	1.04068	1.08646	1.01465	1.07035	1.05303	0.0755767	0.237606	194	22.0288	5.04639	18.04	4	2	3	4
XP_020182949.1	putative disease resistance protein RGA1 [Aegilops tauschii subsp. tauschii]	1.23936	1.12459	1.47695	1.16068	1.2504	0.0756803	0.237798	459	52.8955	7.85498	3.27	1	1	1	1
XP_003558668.1	PREDICTED: tubulin alpha-2 chain-like [Brachypodium distachyon]	1.34638	1.18937	1.13524	1.09992	1.19273	0.075904	0.238181	389	43.1553	5.0083	35.73	7	1	12	34
XP_020200783.1	short-chain dehydrogenase/reductase 2b-like [Aegilops tauschii subsp. tauschii]	1.06305	1.12708	1.17784	1.02813	1.09903	0.0759451	0.238181	306	33.4601	5.8208	6.54	1	1	1	1
BAJ87887.1	predicted protein [Hordeum vulgare subsp. vulgare]	1.10404	1.10213	0.996839	1.09538	1.0746	0.07598	0.238372	348	38.1783	6.01123	18.39	12	2	5	8
BAD06320.1	putative beta-xylosidase, partial [Triticum aestivum]	1.45851	1.50903	1.06154	1.11363	1.28568	0.0762646	0.239068	282	30.8184	6.94678	3.9	1	1	1	1
CDM86579.1	unnamed protein product [Triticum aestivum]	1.06634	1.0368	1.00057	1.02691	1.03266	0.0763442	0.239068	473	50.3849	7.06396	35.52	1	7	13	32
XP_020171753.1	phospholipase D alpha 2-like [Aegilops tauschii subsp. tauschii]	1.08167	1.11171	1.03692	1.05606	1.07159	0.0763749	0.239259	472	52.9445	8.11865	11.02	1	2	4	15
BAK06131.1	predicted protein [Hordeum vulgare subsp. vulgare]	0.847941	0.904906	0.924521	0.99033	0.916925	0.0764794	0.239449	79	8.67209	4.36084	8.86	1	1	1	1
XP_020176090.1	phosphoenolpyruvate carboxykinase (ATP)-like [Aegilops tauschii subsp. tauschii]	0.980588	0.970608	0.956432	0.971258	0.969721	0.0766561	0.23983	686	75.262	7.26904	26.53	5	13	13	15
EMT10984.1	Anthocyanidin 5,3-O-glucosyltransferase [Aegilops tauschii]	1.12695	1.20549	1.06131	1.00496	1.09968	0.0767284	0.23983	152	16.5066	5.75732	37.5	3	3	3	7
XP_020161463.1	probable carboxylesterase 13 [Aegilops tauschii subsp. tauschii]	1.1145	1.09009	1.00705	1.05993	1.06789	0.0768803	0.240209	152	16.5043	5.07178	38.82	1	4	4	8
XP_020182631.1	uncharacterized protein LOC109768309 isoform X3 [Aegilops tauschii subsp. tauschii]	1.05763	1.06834	1.11847	1.24294	1.12185	0.0769498	0.240209	126	14.5587	10.4917	7.94	1	1	1	1
EMS50328.1	Aquaporin PIP1-5 [Triticum urartu]	0.902773	0.866183	0.954977	0.973054	0.924247	0.0770084	0.240399	265	27.9405	8.1333	18.11	5	1	3	9
EMS66947.1	Glycerol-3-phosphate acyltransferase 3 [Triticum urartu]	1.12302	0.987968	1.08633	1.15012	1.08686	0.0771301	0.240588	297	34.2125	9.48096	3.7	3	1	1	1
XP_020189929.1	aspartate carbamoyltransferase, chloroplastic [Aegilops tauschii subsp. tauschii]	1.01206	0.907599	0.9423	0.909007	0.942742	0.0771667	0.240777	201	22.678	8.36768	5.97	2	1	1	1
XP_020195983.1	apoptotic chromatin condensation inducer in the nucleus [Aegilops tauschii subsp. tauschii]	1.22494	1.14561	1.02846	1.05573	1.11369	0.077284	0.240966	735	79.7629	4.90674	10.07	2	3	6	8
XP_020187131.1	COP9 signalosome complex subunit 4 [Aegilops tauschii subsp. tauschii]	0.951072	0.98685	0.917542	0.887839	0.935826	0.0776544	0.24209	399	44.9063	5.13525	10.03	3	3	3	3
EMS67296.1	Vesicle transport v-SNARE 13 [Triticum urartu]	1.11799	1.08736	1.0724	1.0081	1.07146	0.0777966	0.242278	221	24.912	8.92432	7.24	1	1	1	1
XP_020185146.1	uncharacterized protein LOC109770846 [Aegilops tauschii subsp. tauschii]	1.09499	1.14125	0.990243	1.06167	1.07204	0.0778698	0.242342	227	24.1544	6.63916	3.96	2	1	1	1
XP_020153447.1	histone H2B.2-like [Aegilops tauschii subsp. tauschii]	1.11721	1.09721	1.06378	0.999621	1.06946	0.0779257	0.242342	159	17.1074	10.0815	55.35	11	1	10	343
XP_020193138.1	probable glutathione peroxidase 4 [Aegilops tauschii subsp. tauschii]	1.05325	1.15013	1.08513	1.05345	1.08549	0.0781901	0.243152	194	21.9243	8.86572	9.28	3	2	2	5
XP_020147938.1	translin [Aegilops tauschii subsp. tauschii]	0.904142	0.8727	1.01259	0.87761	0.916761	0.07831	0.243215	139	15.1076	5.08447	44.6	3	3	3	6
XP_020156238.1	beta-glucosidase 8-like [Aegilops tauschii subsp. tauschii]	1.18581	1.00279	1.13542	1.0698	1.09846	0.0783372	0.243215	471	52.7354	8.19189	7.22	35	2	3	3
XP_020161976.1	thioredoxin domain-containing protein PLP3B-like [Aegilops tauschii subsp. tauschii]	0.94957	0.869829	0.907736	0.879749	0.901721	0.0783634	0.243402	202	23.0669	5.60498	11.88	2	1	1	1
XP_020160453.1	2-octaprenylphenol hydroxylase-like isoform X2 [Aegilops tauschii subsp. tauschii]	0.92338	0.897489	0.864468	1.00428	0.922405	0.0784775	0.243465	174	18.6396	9.64209	6.9	4	1	1	1
CDJ26626.1	unnamed protein product [Triticum aestivum]	0.95127	0.938526	0.950921	0.961823	0.950635	0.0785323	0.243465	383	42.1379	8.54346	24.54	4	9	9	21
XP_020194773.1	coatomer subunit epsilon-1 [Aegilops tauschii subsp. tauschii]	1.20598	1.14978	0.999339	1.08776	1.11071	0.0787273	0.243901	175	19.6288	6.20166	47.43	2	1	5	11
BAJ90549.1	predicted protein [Hordeum vulgare subsp. vulgare]	1.05891	1.12647	1.08947	1.14303	1.10447	0.0788163	0.243901	168	18.1603	5.22412	22.02	3	1	2	3
EMS55001.1	Villin-3 [Triticum urartu]	1.19489	1.46928	1.22234	1.08612	1.24316	0.0788413	0.243901	193	20.695	5.08447	8.81	3	1	1	1
XP_020171291.1	casein kinase II subunit alpha-2 isoform X2 [Aegilops tauschii subsp. tauschii]	1.05541	1.07364	1.05504	0.99021	1.04358	0.0788489	0.243901	333	39.2012	8.47021	12.31	6	2	3	3
XP_020185875.1	diacylglycerol kinase 5-like [Aegilops tauschii subsp. tauschii]	0.92231	0.95586	0.949985	0.968397	0.949138	0.0789283	0.243963	501	55.2718	7.03467	12.77	4	4	4	4
CDJ26391.1	unnamed protein product [Triticum aestivum]	1.41418	1.21973	1.00603	1.14506	1.19625	0.0789402	0.243963	845	89.8358	5.35107	1.42	1	1	1	1
XP_020169984.1	photosystem II D1 precursor processing protein PSB27-H2, chloroplastic isoform X1 [Aegilops tauschii subsp. tauschii]	0.964724	0.951822	0.983823	0.962977	0.965837	0.0789801	0.244149	238	24.7851	9.24658	21.85	3	5	5	5
EMS64933.1	MOSC domain-containing protein 2, mitochondrial [Triticum urartu]	0.911264	0.951299	0.924521	0.995755	0.94571	0.0790557	0.244212	41	4.44134	9.14404	36.59	5	1	1	1
XP_020176199.1	horcolin-like isoform X2 [Aegilops tauschii subsp. tauschii]	1.03929	1.25203	1.17509	1.10742	1.14346	0.0791514	0.244212	208	21.9	5.96045	9.13	1	1	1	1
XP_020201268.1	short-chain dehydrogenase TIC 32, chloroplastic-like isoform X2 [Aegilops tauschii subsp. tauschii]	2.14577	1.6349	1.26087	1.49807	1.6349	0.0187071	0.244212	46	4.93365	9.96436	19.57	5	1	1	4
XP_020162008.1	uncharacterized protein LOC109747337 [Aegilops tauschii subsp. tauschii]	0.905637	0.847067	0.855601	0.917285	0.881398	0.079226	0.244212	398	42.5799	7.44482	8.04	2	3	3	3
CDM83206.1	unnamed protein product [Triticum aestivum]	0.916594	0.94264	0.920505	0.895225	0.918741	0.0792863	0.244212	122	13.8442	9.31982	22.95	1	3	3	10
BAJ87171.1	predicted protein [Hordeum vulgare subsp. vulgare]	0.924753	0.927935	0.957194	0.935178	0.936265	0.0793229	0.244212	568	57.4048	8.74854	26.58	2	11	11	41
CDM84272.1	unnamed protein product [Triticum aestivum]	0.917828	1.00386	0.900617	0.923753	0.936515	0.0793479	0.244212	152	16.1485	9.83252	13.82	3	1	2	8
XP_020192524.1	probable pre-mRNA-splicing factor ATP-dependent RNA helicase DEAH3 isoform X1 [Aegilops tauschii subsp. tauschii]	1.10041	1.10346	1.03181	1.05948	1.07379	0.079519	0.244705	524	58.128	6.20166	7.63	3	4	4	4
EMS49652.1	putative histone H2B.1 [Triticum urartu]	0.921529	0.946942	0.990343	0.957891	0.954176	0.0796396	0.244889	148	16.0689	9.979	46.62	8	1	8	325
EMT20049.1	hypothetical protein F775_07802 [Aegilops tauschii]	0.788466	0.886734	0.854864	0.914291	0.861089	0.0796822	0.24495	631	68.4683	5.41455	17.27	2	1	7	18
XP_020195448.1	probable acyl-CoA dehydrogenase IBR3 [Aegilops tauschii subsp. tauschii]	1.07538	1.07692	1.06216	1.00582	1.05507	0.0797419	0.24495	254	27.9214	8.38232	8.27	1	1	2	4
XP_020200462.1	uncharacterized protein LOC109786295 [Aegilops tauschii subsp. tauschii]	1.13469	1.22552	1.12939	0.968189	1.11445	0.0798061	0.245134	177	19.5037	6.12549	3.95	2	1	1	1
XP_020150884.1	uncharacterized protein LOC109736075 [Aegilops tauschii subsp. tauschii]	0.953465	0.971599	0.868613	0.926128	0.929951	0.0800209	0.245625	303	33.6127	5.23682	3.96	3	1	1	1
XP_020198772.1	linolenate hydroperoxide lyase, chloroplastic [Aegilops tauschii subsp. tauschii]	0.983063	0.902181	0.939219	0.879917	0.926095	0.0801128	0.245809	223	24.4821	7.88428	38.57	1	1	7	21
XP_020170898.1	uncharacterized protein LOC109756476 [Aegilops tauschii subsp. tauschii]	0.892168	0.91948	0.953871	0.990512	0.939007	0.0802561	0.246299	64	7.04063	5.8335	26.56	2	2	2	2
XP_020151523.1	brefeldin A-inhibited guanine nucleotide-exchange protein 1-like [Aegilops tauschii subsp. tauschii]	1.20217	1.03293	1.09379	1.06189	1.0977	0.0804348	0.246482	1481	165.228	5.63037	1.89	3	2	2	2
YP_009156905.1	cytochrome b6 (plastid) [Hordeum jubatum]	1.02651	1.00436	1.02301	1.04205	1.02398	0.0805878	0.246848	217	24.4957	8.73389	24.88	12	4	4	49
XP_020182651.1	mRNA-decapping enzyme-like protein [Aegilops tauschii subsp. tauschii]	1.01992	1.06622	1.00572	1.04172	1.03339	0.0805985	0.246848	369	39.8519	5.45264	8.67	4	3	3	6
XP_020170590.1	serine--tRNA ligase, chloroplastic/mitochondrial [Aegilops tauschii subsp. tauschii]	0.963271	0.945691	0.941606	0.961596	0.953041	0.0807564	0.247089	511	56.3679	6.48096	28.77	4	7	10	17
KQJ83105.1	hypothetical protein BRADI_5g13060, partial [Brachypodium distachyon]	0.702204	0.768654	0.879435	0.830835	0.795282	0.0808085	0.247089	495	55.9044	5.37646	2.22	1	1	1	1
CDM81041.1	unnamed protein product [Triticum aestivum]	0.885205	0.911365	0.925491	0.932419	0.91362	0.0808123	0.247089	616	64.7165	4.79248	13.31	4	5	5	11
[truncated: 4,120 more rows]
